# Supplementary material for: Designing synthetic RNAs to determine the relevance of structural motifs in picornavirus IRES elements
Source: Sci Rep. 2016 Apr 7;6:24243. doi: 10.1038/srep24243 (PMC4823658; doi:10.1038/srep24243)
Supplement: Supplementary Dataset 1 [file srep24243-s2.xls]

## Sheet: ProbFiltered
SEQ	ENERGY	PROB_OF_STRUCT	FULL_ENTROPY	MH_STRDIV	VIENNA_STRDIV	Exbpd	ENS_DEF	EXP_NUM_BP	EXP_NUM_NAT_CONT	LocEdPTB	ProbPTB	PLfold_PTB	SamplePTB_5	SamplePTB_7
AUAGGGGACCGAAGGGCGGCUCUUUCCCUUUAGGGAAAUCGUUGUCGAG	-16.48	0.223279	25.5656	15.5572	10.1616	9.05549	14.516	13.6413	8.29291	0.56898	2.49073e-12	2.28042e-05	0.00024	4e-05
UUAGGGGACCGAAGGACGGCUCCUUUUCCUUAGAAAAGUUGUUGUUGAG	-12.77	0.226313	42.7885	22.6873	14.4162	9.64471	15.9032	12.6987	7.52698	0.625691	4.758e-05	0.0177053	0.03093	0.0178
UUAGGGGACCGAAGGACGGCUCCUUUCUUUCCGGAAAGUUGUUGUUGAG	-13	0.233827	30.0366	15.0063	9.43371	5.79187	9.68363	12.4892	9.34869	0.536888	3.99542e-05	0.0194984	0.03226	0.01919
UUAGGGGACCGAAGGACGGCCCCUUUUCCCUAGAGAAGACGCCGUUGAG	-15.91	0.248066	30.1343	16.5522	10.9281	7.30232	11.6859	12.6004	8.64904	0.56701	1.51621e-06	0.0197269	0.03259	0.02027
UUAGGCGACCGAAGGACGGCGCCUUUCUCCCUAGAAAGCAGUUGUCGAG	-14.94	0.202986	24.0539	13.3685	8.33353	5.28543	8.98311	12.7768	9.7457	0.521011	2.53463e-05	0.0223637	0.0341	0.02139
UUAGGGGACCGAAGGACGGCCCCUUUUCCUUAGAAGAGACGCCGUUGAG	-15.91	0.259606	29.0437	16.3422	10.3838	6.8906	11.3674	12.7071	8.90823	0.538146	0.000288743	0.0207561	0.03507	0.02133
UUAGGGGACCGAAGGACGGCCCCUUUUCCCUAGAAAAGACGCCGUUGAG	-15.77	0.279903	26.4665	14.0894	8.77293	5.50318	9.359	12.6477	9.57224	0.569733	2.2039e-06	0.0267493	0.03521	0.02608
UUAGGGGACCGAAGGACGGCCCCUUUUCCCUAGAAGAGACGCCGUUGAG	-15.91	0.279183	27.0071	14.0641	8.88382	5.50938	9.23403	12.6694	9.57999	0.567282	2.74967e-06	0.0223214	0.03547	0.02244
UUAGGGGACCGAAGGACGGCUCCUUUUCUCUAGAAAAGUUGUUGUUGAG	-12.77	0.209533	43.7311	23.5809	15.1531	10.7807	17.5682	12.7143	6.96678	0.579737	0.000160653	0.0163925	0.03569	0.01662
UUAGGUGACCGAAGGGCGGCACCUUUUCCUUAGAAAAGUAGUUGUCGAG	-13.8	0.335278	21.6178	11.1703	7.09905	4.30594	7.20364	12.8574	10.2757	0.549418	7.17317e-06	0.0255378	0.0357	0.02608
AUAGGGGACCGAAGGACGGCUCCUUUCUUUCCGGAAAGUUGUUGUUGAG	-13	0.257154	28.8394	14.6488	9.27224	5.76406	9.5261	12.2587	9.24731	0.53316	4.72566e-05	0.0213763	0.03599	0.02098
AUAGGGGACCGAAGGACGGCCCCUUUUCCCUAGAGAAGACGCCGUUGAG	-15.91	0.273489	27.1855	15.6157	10.4082	7.18829	11.3642	12.3874	8.59956	0.555629	2.50355e-06	0.0216619	0.03608	0.02105
UUAGGAGACCGGAGGACGGCUCCUUUUCUCCAGAAAAGUUGUUGUCGAG	-15.37	0.212429	44.8835	24.7249	15.7092	11.3244	18.6641	12.6906	6.68311	0.581989	0.000188984	0.0221671	0.03668	0.02236
GUAGGGGACCGAAGGACGGCCCCUUUUCCCUAGAGAAGACGCCGUUGAG	-15.91	0.263024	27.7672	15.7718	10.4791	7.20008	11.4053	12.432	8.61594	0.555486	2.53991e-06	0.0213959	0.03714	0.02069
UUAGGGGACCGAAGGACGGCCCCUUUUCCUUAGAAAAGACGCCGUUGAG	-15.77	0.283297	23.4118	13.1475	8.18844	5.28347	8.97309	12.6601	9.68832	0.544944	2.76624e-05	0.0270737	0.03723	0.02642
GUAGGGGACCGAAGGACGGCCCCUUUUCCUUAGAAGAGACGCCGUUGAG	-15.91	0.267384	29.6397	16.8922	10.7394	7.32421	11.9865	12.5381	8.60696	0.535572	0.00041505	0.0218645	0.03738	0.02047
UUAGGUGACCGAAGGGCGGCACCUUUUCCCCAGAAAAGUAGUUGUCGAG	-13.8	0.33033	22.5735	11.8186	7.5789	4.61864	7.64452	12.8668	10.1241	0.548032	5.19948e-06	0.0252044	0.03755	0.02526
AUAGGGGACCGCAGGUCGGCCCUUUUUCCCUAGAAAAAAAGUUGACGAG	-12.33	0.203654	30.7568	16.5731	10.4717	7.2865	12.3486	12.3149	8.51421	0.558968	6.03914e-06	0.0259241	0.03769	0.0264
UUAGGUGACCGAAGGGCGGCACCUUUUCCUUAGAAAAGCAGUUGUCGAG	-13.8	0.341611	22.0045	11.5396	7.39734	4.53836	7.51943	12.8387	10.1502	0.547435	7.83174e-06	0.0299432	0.038	0.02996
UUAGGCGACCGAAGGACGGCGCCUUUCUCCUUAGAAAGCAGUUGUCGAG	-14.94	0.20031	25.1182	13.8899	8.69361	5.54204	9.36757	12.7765	9.61722	0.521249	3.83573e-05	0.0220613	0.03809	0.02218
GUAGGGGACCGAAGGACGGCUCCUUUUCCUUAGAAAAGUUGUUGUUGAG	-12.77	0.262722	38.296	19.8426	12.6497	8.22415	13.4533	12.5597	8.16775	0.57762	0.000157549	0.0205051	0.03824	0.01999
UUAGGCGACCGAAGGACGGCGCCUUUUUCCCAGAAAAGUAGCCGUUGAG	-15.01	0.252174	22.553	12.071	8.15618	4.97369	7.68032	12.7617	9.89402	0.556729	8.71443e-06	0.0189925	0.03826	0.019
UUAGGGGACCGAAGGCCGGCCCUUUUUCCUUAGAAAAGAUGUUGGCGAG	-13.71	0.210301	31.1108	16.5003	11.3613	7.49839	11.1957	12.6996	8.60062	0.529984	7.60069e-05	0.0137342	0.03832	0.0139
UUAGGCGACCGAAGGACGGCGCCUUUUUCCCAGAAAAGAAGCCGUUGAG	-15.05	0.244166	25.6598	13.9288	9.39654	5.84932	9.03082	12.6996	9.42515	0.55595	1.89478e-05	0.0175743	0.03853	0.01725
AUAGGGGACCGAAGGACGGCCCCUUUUCCUUAGAAGAGACGCCGUUGAG	-15.91	0.278084	29.0731	16.7498	10.6709	7.31367	11.953	12.4977	8.592	0.535228	0.000425295	0.0221455	0.03858	0.02255
UUAGGAGACCGGAGGGCGGCUCCUUUCUUUCCAGAAAGUUGUUGUCGAG	-14.91	0.232215	27.0716	15.1017	9.56866	6.31465	10.4955	12.8554	9.27036	0.523385	4.24387e-05	0.0266318	0.03862	0.02645
UUAGGGGACCGAAGGCCGGCCCCUUUUCCUUAGAAAAGUAGUCGGUGAG	-16.25	0.30209	25.0301	13.7263	8.63062	5.42749	9.10712	12.7565	9.66451	0.551719	3.07086e-05	0.0224141	0.03885	0.02251
UUAGGGGACCGAAGGACGGCCCCUUUUCUCUAGAAAAGACGCCGUUGAG	-15.77	0.265728	26.5545	15.3053	9.51148	6.37455	10.7893	12.544	9.08475	0.537901	9.03242e-05	0.0253946	0.03938	0.02549
UUAGGUGACCGUAGGUCGGCACCUUUUCCUUAGAAAAGCCGUUGACGAG	-14.02	0.207986	30.8064	17.0208	10.9233	7.05821	11.6592	13.472	9.20692	0.549616	1.77802e-05	0.0305283	0.03951	0.03017
GUAGGUGACCGAAGGGCGGCACCUUUUCCUUAGAAAAGUAGUUGUCGAG	-13.8	0.353846	21.573	11.2686	7.20103	4.37362	7.22267	12.6399	10.1332	0.546996	1.09426e-05	0.026882	0.03959	0.02634
UUAGGGGACCGAAGGACGGCCCCUUUUCUCCAGAAAAGACGCCGUUGAG	-15.77	0.281897	23.8894	13.2892	8.31702	5.37249	9.08668	12.6476	9.63754	0.545172	1.18782e-05	0.0269378	0.03989	0.02721
AUAGGGGACCGAAGGACGGCUCCUUUUCCUUAGAAAAGUUGUUGUUGAG	-12.77	0.27634	36.88	19.2526	12.2382	7.95871	13.0496	12.4954	8.26833	0.575225	0.00015292	0.0215531	0.03991	0.0227
UUAGGAGACCGCAGGUCGGCUCCUUUUUCCUAGAAAAGCUGUUGACGAG	-13.4	0.294595	21.0633	10.6389	7.01846	4.14732	6.56626	12.7234	10.2881	0.550647	1.3424e-05	0.0162738	0.03999	0.01564
AUAGGGGACCGAAGGACGGCCCCUUUUCCCUAGAAGAGACGCCGUUGAG	-15.91	0.311767	23.6766	12.8307	8.1578	5.16901	8.57915	12.4344	9.6327	0.554153	4.85013e-06	0.024828	0.04002	0.02485
UUAGGCGACCGAAGGACGGCGCCUUUUUCCUAGAAAAGAAGCCGUUGAG	-15.05	0.243049	25.967	14.0931	9.50272	5.92766	9.15437	12.694	9.38319	0.556094	2.08547e-05	0.0174962	0.04003	0.01821
AUAGGUGACCGAAGGGCGGCACCUUUUCCUUAGAAAAGUAGUUGUCGAG	-13.8	0.366179	21.289	11.2662	7.22073	4.42526	7.28975	12.6036	10.0892	0.546569	1.1604e-05	0.0278265	0.04004	0.02726
AUAGGCGACCGAAGGACGGCGCCUUUCUCCCUAGAAAGCAGUUGUCGAG	-14.94	0.220601	23.5516	13.415	8.41243	5.43218	9.12295	12.5342	9.55103	0.518611	3.51153e-05	0.0242413	0.04005	0.02431
UUAGGGGACCGAAGGCCGGCCCUUUUUCCUUAGAAAAGUAGUCGGUGAG	-13.51	0.221682	32.3868	17.2223	11.3218	7.45916	11.8801	12.6047	8.57278	0.54684	6.56135e-05	0.0197948	0.04008	0.01987
UUAGGGGACCGAAGGCCGGCCCUUUUUCCUUAGAAAAGAAGUCGGUGAG	-13.51	0.205484	32.9292	17.4873	11.7357	7.7941	12.1036	12.5674	8.38665	0.536431	9.09268e-05	0.0180619	0.04009	0.01826
GUAGGGGACCGAAGGACGGCCCCUUUUCCCUAGAAGAGACGCCGUUGAG	-15.91	0.299652	24.2304	12.9801	8.22854	5.18576	8.62483	12.4771	9.64567	0.55399	4.88233e-06	0.0245032	0.0405	0.02459
GUAGGCGACCGAAGGACGGCGCCUUUUUCCUAGAAAAGAAGCCGUUGAG	-15.05	0.25418	25.8972	14.1639	9.59004	6.00834	9.17665	12.4962	9.24393	0.55574	2.45217e-05	0.0183455	0.04066	0.01728
AUAGGGGACCGAAGGCCGGCCCUUUUUCCUUAGAAAAGAUGUUGGCGAG	-13.71	0.231472	29.5639	16.1231	11.1585	7.46109	11.051	12.449	8.49398	0.525829	0.000100191	0.0150677	0.04109	0.01424
GUAGGCGACCGAAGGACGGCGCCUUUUUCCCAGAAAAGUAGCCGUUGAG	-15.01	0.264813	22.329	12.0333	8.18567	4.98026	7.58244	12.5547	9.7872	0.556321	1.03485e-05	0.020016	0.0412	0.01985
UUAGGUGACCGGAGGGCGGCACCUUUUUCUCAGAAAAGUAGUUGCCGAG	-14.63	0.237702	33.3297	17.3545	11.9417	7.58532	11.4333	13.0012	8.70794	0.546903	0.000210464	0.0178155	0.0413	0.01877
GUAGGCGACCGAAGGACGGCGCCUUUUUCCCAGAAAAGAAGCCGUUGAG	-15.05	0.255432	25.5802	13.9924	9.48031	5.92441	9.04381	12.5011	9.28835	0.55556	2.22739e-05	0.0184337	0.0415	0.0186
UUAGGCGACCGAAGGACGGCGCCUUUUUUCCAGAAAAGAAGCCGUUGAG	-15.05	0.283742	20.5757	10.0473	6.33162	3.72998	6.2587	12.7132	10.4916	0.541665	1.61776e-05	0.0204228	0.04158	0.01952
AUAGGGGACCGAAGGACGGCCCCUUUUCCUUAGAAAAGACGCCGUUGAG	-15.77	0.306658	23.0348	13.3054	8.31736	5.49972	9.24253	12.4211	9.46067	0.541943	4.33191e-05	0.0291975	0.04162	0.02867
GUAGGGGACCGAAGGACGGCUCCUUUCUUUCCGGAAAGUUGUUGUUGAG	-13	0.246615	29.6601	14.93	9.44694	5.8518	9.67216	12.2823	9.21523	0.530999	5.50597e-05	0.020672	0.0418	0.02037
GUAGGGGACCGAAGGACGGCCCCUUUUCCCUAGAAAAGACGCCGUUGAG	-15.77	0.301521	23.2059	12.7304	7.92716	5.07908	8.59687	12.4606	9.69077	0.553933	4.08853e-06	0.0295194	0.04182	0.02934
UUAGGAGACCGGAGGACGGCUCCUUUUCCUUGGAAAAGUUGCUGUUGAG	-15.23	0.273299	26.154	14.3263	9.04886	5.78301	9.6896	12.7548	9.48589	0.543246	5.57337e-05	0.0272249	0.04184	0.02789
UUAGGUGACCGAAGGGCGGCACCUUUUCCCUAGAAAAGCAGUUGUCGAG	-13.8	0.322152	28.1917	14.5586	9.25034	5.63839	9.34316	12.7824	9.57201	0.574394	3.923e-06	0.0282377	0.0419	0.0292
UUAGGUGACCGUAGGUCGGCACCUUUUCCCUAGAAAAGCCGUUGACGAG	-14.02	0.221492	26.5537	14.6286	9.25121	5.83602	9.87902	13.4456	9.80478	0.54641	4.00027e-06	0.0325107	0.04199	0.03286
AUAGGCGACCGAAGGACGGCGCCUUUUUCCCAGAAAAGUAGCCGUUGAG	-15.01	0.276416	22.0085	12.0477	8.22663	5.05075	7.6667	12.5148	9.73203	0.556282	1.1075e-05	0.0207433	0.04206	0.02106
AUAGGCGACCGAAGGACGGCGCCUUUUUCCCAGAAAAGAAGCCGUUGAG	-15.05	0.26608	25.3336	14.0534	9.55085	6.0266	9.17818	12.4614	9.2174	0.555489	2.38034e-05	0.0190589	0.04231	0.01832
AUAGGUGACCGAAGGGCGGCACCUUUUCCCCAGAAAAGUAGUUGUCGAG	-13.8	0.360077	22.3475	11.9728	7.74008	4.77593	7.78623	12.618	9.92105	0.545191	8.262e-06	0.0274102	0.04239	0.02795
UUAGGAGACCGCAGGUCGGCUCCUUUUUCCUAGAAAAGUUGUUGACGAG	-13.4	0.281672	23.9477	12.5601	8.53068	5.14561	7.87401	12.8392	9.84679	0.554107	1.43342e-05	0.0227412	0.04258	0.02308
AUAGGGGACCGAAGGACGGCCCCUUUUCCCUAGAAAAGACGCCGUUGAG	-15.77	0.314044	22.5746	12.5368	7.82571	5.03991	8.51775	12.417	9.68855	0.554149	4.00331e-06	0.0299008	0.0426	0.0296
UUAGGGGACCGAAGGGCGGCCCCUUUUUCCCAGAAAAGUUGCCGUCGAG	-15.9	0.234227	38.0957	20.0839	13.284	8.68117	13.5171	12.5935	7.95617	0.605113	2.18366e-05	0.0246061	0.04276	0.02445
UUAGGUGACCGUAGGUCGGCACCUUUUCUCUAGAAAAGCCGUUGACGAG	-14.02	0.207277	30.9934	17.0433	10.8497	7.03406	11.7319	13.3796	9.17278	0.545718	2.57559e-05	0.0304243	0.04276	0.03085
AUAGGAGACCGCAGGUCGGCUCCUUUUUCCUAGAAAAGCUGUUGACGAG	-13.4	0.298947	20.5084	10.5231	6.96741	4.1237	6.50488	12.6951	10.2857	0.549186	1.39754e-05	0.0164586	0.04282	0.01605
GUAGGGGACCGAAGGCCGGCCCCUUUUCCUUAGAAAAGUAGUCGGUGAG	-16.25	0.317319	25.1246	13.9543	8.79248	5.59126	9.29387	12.5521	9.4804	0.549789	4.37584e-05	0.0234723	0.04292	0.02343
AUAGGGGACCGAAGGCCGGCCCCUUUUCCUUAGAAAAGUAGUCGGUGAG	-16.25	0.327629	24.9341	14.0075	8.84637	5.68119	9.42458	12.5176	9.4182	0.549463	4.70123e-05	0.0242452	0.04309	0.02328
AUAGGCGACCGAAGGACGGCGCCUUUUUCCUAGAAAAGAAGCCGUUGAG	-15.05	0.264729	25.6563	14.228	9.66232	6.113	9.31518	12.4564	9.1717	0.555675	2.62288e-05	0.0189644	0.04321	0.01949
UUAGGUGACCGAAGGGCGGCACCUUUUCUUCAGAAAAGUAGUUGUCGAG	-13.8	0.293933	29.1542	16.1681	10.5817	6.88535	11.0343	12.8971	9.00585	0.539323	4.55885e-05	0.0224273	0.04333	0.02248
GUAGGGGACCGAAGGACGGCCCCUUUUCCUUAGAAAAGACGCCGUUGAG	-15.77	0.294307	23.711	13.5173	8.43048	5.54667	9.33364	12.4645	9.45891	0.541964	4.35081e-05	0.0288131	0.04346	0.02945
UUAGGAGACCGGAGGACGGCUCCUUUUCCUUAGAAAAGUUGUUGUCGAG	-15.37	0.313428	24.7559	13.3205	8.41484	5.28964	8.86069	13.0167	9.86355	0.546031	1.35635e-05	0.032943	0.04354	0.03238
AUAGGUGACCGGAGGGCGGCACCUUUUUCUCAGAAAAGUAGUUGCCGAG	-14.63	0.265949	33.8442	17.8881	12.3921	8.06272	11.9599	12.6784	8.30782	0.54587	0.000309158	0.0198508	0.04356	0.01906
UUAGGGGACCGAAGGGCGGCCCCUUUUCCUUAGAGAAGUUGUUGCCGAG	-16.06	0.283613	28.6478	15.6937	10.2156	6.85082	11.1019	12.741	8.94511	0.549568	1.26203e-05	0.0286822	0.04362	0.02918
UUAGGCGACCGAAGGACGGCGCCUUUUUUCCAGAAAAGUAGCCGUUGAG	-15.01	0.296633	14.7097	7.02039	4.17683	2.49885	4.44696	12.7507	11.1259	0.535982	6.89066e-06	0.0223409	0.04379	0.02182
AUAGGGGACCGAAGGCCGGCCCUUUUUCCUUAGAAAAGAAGUCGGUGAG	-13.51	0.224536	31.1065	17.018	11.4587	7.79092	12.0192	12.332	8.27052	0.530461	0.000123937	0.0196645	0.0438	0.01918
AUAGGAGACCGCAGGUCGGCUCCUUUUUCCUAGAAAAGUUGUUGACGAG	-13.4	0.286152	23.1533	12.3658	8.43334	5.10036	7.77381	12.811	9.85534	0.552107	1.46856e-05	0.023025	0.04402	0.02285
AUAGGGGACCGAAGGCCGGCCCUUUUUCCUUAGAAAAGUAGUCGGUGAG	-13.51	0.242215	30.4874	16.7422	11.0368	7.468	11.8087	12.3763	8.45416	0.54045	9.07044e-05	0.0215704	0.04404	0.0211
AUAGGCGACCGAAGGACGGCGCCUUUCUCCUUAGAAAGCAGUUGUCGAG	-14.94	0.217137	24.8473	14.0203	8.8251	5.73586	9.58065	12.538	9.40108	0.519239	5.35732e-05	0.0238526	0.04413	0.02513
AUAGGAGACCGGAGGGCGGCUCCUUUCUUUCCAGAAAGUUGUUGUCGAG	-14.91	0.258589	27.0433	15.354	9.77941	6.67264	10.9249	12.5483	8.93783	0.520502	6.40457e-05	0.0296006	0.04413	0.02992
UUAGGCGACCGAAGGACGGCGCCUUUCUCCUUAGAAAGUAGUUGUCGAG	-14.94	0.242917	24.7949	14.0539	8.77412	5.73209	9.67279	12.5247	9.39631	0.519206	6.81933e-05	0.022939	0.04438	0.02291
AUAGGUGACCGAAGGGCGGCACCUUUUCCUUAGAAAAGCAGUUGUCGAG	-13.8	0.372381	21.6935	11.6579	7.53056	4.68265	7.64353	12.5922	9.95477	0.544316	1.25819e-05	0.0325503	0.04444	0.03399
AUAGGGGACCGAAGGACGGCCCCUUUUCUCUAGAAAAGACGCCGUUGAG	-15.77	0.284968	26.397	15.6087	9.71819	6.73232	11.2982	12.3101	8.78888	0.534764	0.000135111	0.0271324	0.04469	0.02784
GUAGGUGACCGAAGGGCGGCACCUUUUCCUUAGAAAAGCAGUUGUCGAG	-13.8	0.357811	22.2625	11.8275	7.61524	4.70884	7.70452	12.6297	9.96042	0.544161	1.26851e-05	0.0323982	0.04471	0.03325
AUAGGGGACCGAAGGACGGCCCCUUUUCUCCAGAAAAGACGCCGUUGAG	-15.77	0.305027	23.5599	13.4451	8.44815	5.59319	9.36025	12.4083	9.40755	0.542199	1.84131e-05	0.0290402	0.04493	0.02856
UUAGGGGACCGGAGGUCGGCUCCUUUUCUUCCGAAAAGCUGUUGAUGAG	-13.38	0.202184	33.6554	17.7937	11.5235	7.92406	12.947	12.7872	8.43157	0.549935	2.08321e-05	0.0249918	0.04525	0.02544
UUAGGGGACCGAAGGCCGGCCCCUUUUCCUUAGAAAAGCAGUCGGUGAG	-16.25	0.299424	24.4219	13.4262	8.4502	5.35916	8.99674	12.7559	9.69838	0.544454	2.46679e-05	0.0291226	0.04559	0.02936
GUAGGGGACCGAAGGACGGCCCCUUUUCUCUAGAAAAGACGCCGUUGAG	-15.77	0.274209	26.9212	15.7232	9.77243	6.7304	11.3072	12.351	8.81032	0.534726	0.000129712	0.0268455	0.04586	0.02761
UUAGGGGACCGAAGGCCGGCCCCUUUUCCUUAGAAAAGAAGUCGGUGAG	-16.09	0.27335	27.591	15.5397	9.84143	6.61427	10.981	12.5977	8.99172	0.544448	8.05302e-05	0.0260199	0.04616	0.02609
AUAGGAGACCGGAGGACGGCUCCUUUUCCUUGGAAAAGUUGCUGUUGAG	-15.23	0.304437	26.2588	14.6826	9.34133	6.14518	10.1257	12.4173	9.13607	0.538959	9.64958e-05	0.030211	0.04638	0.02945
GUAGGGGACCGAAGGACGGCCCCUUUUCUCCAGAAAAGACGCCGUUGAG	-15.77	0.293013	24.1439	13.6122	8.53113	5.61927	9.41962	12.4482	9.41448	0.541856	1.8386e-05	0.0286842	0.04655	0.02888
UUAGGUGACCGGAGGGCGGCACCUUUUUUCCAGAAAAGUAGUUGCCGAG	-14.63	0.298572	20.9642	9.79492	6.55185	3.88058	6.15011	13.0077	10.5636	0.536192	1.35182e-05	0.0223777	0.04664	0.02245
GUAGGCGACCGAAGGACGGCGCCUUUCUCCCUAGAAAGCAGUUGUCGAG	-14.94	0.209141	24.5113	13.7906	8.63325	5.5595	9.34053	12.5566	9.49856	0.516036	4.25823e-05	0.023904	0.04666	0.02394
UUAGGUGACCGUAGGUCGGCACCUUUUCUCCAGAAAAGCCGUUGACGAG	-14.02	0.201119	32.6009	18.0214	11.5371	7.59159	12.5383	13.3921	8.90027	0.540418	5.25769e-05	0.0294744	0.04675	0.02894
GUAGGCGACCGAAGGACGGCGCCUUUUUUCCAGAAAAGAAGCCGUUGAG	-15.05	0.298316	20.4952	10.0327	6.37479	3.71436	6.13898	12.4965	10.3911	0.540821	2.02424e-05	0.0215286	0.04705	0.02173
GUAGGAGACCGGAGGACGGCUCCUUUUCCUUGGAAAAGUUGCUGUUGAG	-15.23	0.29073	26.9514	14.8942	9.45934	6.19492	10.2196	12.4796	9.14235	0.539589	9.17669e-05	0.0293	0.04718	0.02938
AUAGGCGACCGAAGGACGGCGCCUUUUUUCCAGAAAAGAAGCCGUUGAG	-15.05	0.311626	20.2539	10.0584	6.41813	3.77296	6.21265	12.4544	10.3407	0.540471	2.23722e-05	0.0223213	0.0472	0.02298
AUAGGGGACCGAAGGGCGGCCCCUUUUUCCCAGAAAAGUUGCCGUCGAG	-15.9	0.263181	35.8756	19.1925	12.8035	8.4429	12.97	12.3764	7.96674	0.59763	2.37704e-05	0.0275571	0.04749	0.02731
UUAGGAGACCGGAGGACGGCUCCUUUUCCCCAGAAAAGUUGUUGUCGAG	-15.37	0.310514	24.6374	13.5763	8.63493	5.48322	9.11298	13.0269	9.77183	0.541927	1.22568e-05	0.0324023	0.04749	0.03191
GUAGGCGACCGAAGGACGGCGCCUUUUUUCCAGAAAAGUAGCCGUUGAG	-15.01	0.313355	14.3077	6.78562	4.08184	2.37742	4.16357	12.5203	11.0714	0.534611	8.77242e-06	0.0236851	0.0475	0.02329
UUAGGGGACCGAAGGGCGGCCCCUUUUCCUUAGAAAAGUUGUUGCCGAG	-15.92	0.301684	26.827	14.5738	9.21657	6.02791	10.0581	12.7518	9.36197	0.549268	1.66839e-05	0.037592	0.04755	0.0373
AUAGGGGACCGAAGGACGGCUCCUUUUCCUUAGAAAAGAUGUUGUUGAG	-12.5	0.221105	40.6249	22.0077	14.0189	10.1637	16.6699	12.3634	7.09986	0.575732	0.000403113	0.0261112	0.04767	0.02605
UUAGGAGACCGGAGGACGGCUCCUUUUCCCUAGAAAAGUUGUUGUCGAG	-15.37	0.315582	24.6012	13.1044	8.25039	5.15669	8.67406	13.0194	9.93136	0.547124	8.70153e-06	0.0331695	0.04772	0.03363
UUAGGCGACCGAAGGACGGCGCCUUUUCCUUAGAAAAGCAGUUGUCGAG	-14.83	0.25287	23.9075	13.2035	8.32417	5.28504	8.88967	12.9269	9.82094	0.541273	1.86958e-05	0.0373749	0.04779	0.03754
UUAGGUGACCGAAGGGCGGCACCUUUUCUUCAGAAAAGCAGUUGUCGAG	-13.8	0.297973	29.5254	16.5177	10.8406	7.17345	11.4464	12.8753	8.85092	0.536822	5.61333e-05	0.0261573	0.04783	0.02596
GUAGGGGACCGAAGGGCGGCCCCUUUUUCCCAGAAAAGUUGCCGUCGAG	-15.9	0.253569	36.4767	19.3096	12.8599	8.42701	12.9606	12.4265	7.99973	0.597803	2.29506e-05	0.0268089	0.04785	0.02746
GUAGGCGACCGAAGGACGGCGCCUUUCUCCUUAGAAAGCAGUUGUCGAG	-14.94	0.205852	25.7942	14.3902	9.04127	5.86317	9.79877	12.5615	9.34916	0.516713	6.28172e-05	0.0235204	0.04814	0.02369
UUAGGGGACCGAAGGGCGGCCCCUUUUCUCUAGAAAAGUUGUUGCCGAG	-15.92	0.295677	27.5698	15.196	9.61142	6.39497	10.6413	12.7406	9.1728	0.542783	3.45352e-05	0.0368434	0.04832	0.03707
AUAGGUGACCGAAGGGCGGCACCUUUUCCCUAGAAAAGCAGUUGUCGAG	-13.8	0.367709	23.7008	12.3723	7.95577	4.90502	8.0221	12.5647	9.82985	0.552818	7.2046e-06	0.0321418	0.04836	0.03171
UUAGGGGACCGAAGGGCGGCCCCUUUUUCCUAGAAAAGUUGCCGUCGAG	-15.9	0.265692	29.5875	15.5428	10.6456	6.74208	10.2029	12.7945	9.02622	0.562924	1.8516e-05	0.0280439	0.04859	0.02805
UUAGGGGACCGAAGGGCGGCCCUUUUUCUUCAGAAAAGUAGUCGUCGAG	-13.17	0.22059	32.7025	17.434	11.524	7.83201	12.4901	12.4738	8.32091	0.541368	5.57361e-05	0.0294489	0.04862	0.02858
AUAGGCGACCGAAGGACGGCGCCUUUCUCCUUAGAAAGUAGUUGUCGAG	-14.94	0.262029	24.6156	14.2571	8.93902	5.99164	9.99966	12.2947	9.15151	0.517141	9.4159e-05	0.0246938	0.0488	0.02428
GUAGGGGACCGAAGGACGGCUCCUUUUCCUUAGAAAAGAUGUUGUUGAG	-12.5	0.209524	42.1081	22.619	14.4668	10.486	17.1508	12.4355	6.97472	0.579319	0.000403817	0.0247421	0.04883	0.02509
AUAGGGGACCGAAGGGCGGCCCCUUUUCCUUAGAGAAGUUGUUGCCGAG	-16.06	0.308423	27.0359	15.3781	10.048	6.98164	11.2077	12.5103	8.76435	0.542437	2.01815e-05	0.0310845	0.04894	0.03157
UUAGGAGACCGAAGGACGGCUCUUUUUCCCUAGAAAAAAUGUUGUUGAG	-10.59	0.200408	29.9986	16.7839	10.5566	8.16118	13.7287	12.287	8.06292	0.55716	1.66067e-05	0.0327827	0.049	0.03359
AUAGGCGACCGAAGGACGGCGCCUUUUUUCCAGAAAAGUAGCCGUUGAG	-15.01	0.328198	13.8898	6.6966	4.04475	2.38361	4.15813	12.4767	11.0465	0.533993	9.75762e-06	0.0246293	0.04919	0.02473
AUAGGGGACCGUAGGUCGGCUCCUUUUCCCUAGAAGAGUUGUUGAUGAG	-13.14	0.205476	30.3117	15.5452	9.75729	6.0561	10.2593	12.6266	9.28527	0.557254	1.4576e-05	0.0234547	0.04919	0.02372
UUAGGAGACCGGAGGACGGCUCCUUUUCCUUAGAAAAGUUGCUGUUGAG	-15.23	0.261456	28.7289	16.0887	10.2649	6.71689	11.0806	12.8505	9.06683	0.539043	9.05679e-05	0.0241668	0.04926	0.0248
UUAGGAGACCGGAGGACGGCUCCUUUUCCCUAGAAAAGUUGCUGUUGAG	-15.23	0.269689	26.8036	14.982	9.55006	6.14195	10.177	12.8466	9.35234	0.542184	2.605e-05	0.0249278	0.04939	0.02472
UUAGGGGACCGAAGGGCGGCCCCUUUUCCUUAGAAAAGUAGUCGUCGAG	-15.91	0.315359	24.9374	13.5054	8.47343	5.40914	9.13558	12.6605	9.6257	0.548789	1.70654e-05	0.0348457	0.04954	0.03549
AUAGGCGACCGAAGGACGGCGCUUUUUCCCCAGAAAAGAAGUCGUUGAG	-12.07	0.20203	29.3617	16.1307	10.8828	7.52226	11.6871	12.2275	8.35261	0.526939	2.31872e-05	0.0280755	0.04957	0.02763
GUAGGGGACCGAAGGGCGGCCCCUUUUCCUUAGAGAAGUUGUUGCCGAG	-16.06	0.297089	27.586	15.4736	10.097	6.96288	11.1826	12.5597	8.79842	0.542918	1.91867e-05	0.0301078	0.04961	0.03055
UUAGGAGACCGCAGGUCGGCUCCUUUUUCCCAGAAAAGUUGUUGACGAG	-13.4	0.280532	23.8361	12.6767	8.61937	5.22449	7.98473	12.8364	9.80593	0.549448	2.30788e-05	0.0226547	0.04966	0.02313
AUAGGGGACCGGAGGUCGGCUCCUUUUCUUCCGAAAAGCUGUUGAUGAG	-13.38	0.219045	33.0998	17.8579	11.5949	8.30306	13.4352	12.5578	8.12736	0.547073	2.78937e-05	0.0270352	0.04969	0.02777
UUAGGGGACCGAAGGGCGGCCCCUUUUUCUCAGAAAAGUUGCCGUCGAG	-15.9	0.255725	30.6098	16.7875	11.3305	7.39055	11.3252	12.7635	8.68649	0.549349	0.000159489	0.0268646	0.04978	0.02752
GUAGGGGACCGUAGGUCGGCUCCUUUUCCCUAGAAGAGUUGUUGAUGAG	-13.14	0.201966	30.8698	15.7508	9.8909	6.13932	10.39	12.6006	9.23063	0.556389	1.69112e-05	0.0230539	0.05	0.0233
GUAGGUGACCGUAGGUCGGCACCUUUUCCUUAGAAAAGCCGUUGACGAG	-14.02	0.24187	32.9596	17.9979	11.6832	8.0201	12.9033	12.9387	8.45931	0.54464	3.92388e-05	0.0360764	0.05011	0.0354
AUAGGGGACCGAAGGCCGGCCCCUUUUCCUUAGAAAAGCAGUCGGUGAG	-16.25	0.324589	24.2549	13.6601	8.63419	5.5983	9.29195	12.5181	9.45991	0.541387	3.81901e-05	0.0314731	0.05017	0.03156
UUAGGGGACCGAAGGGCGGCCCCUUUUCUUCAGAAAAGUAGUCGUCGAG	-15.91	0.317752	23.1842	12.9949	8.18354	5.27965	8.88677	12.6713	9.69581	0.5407	1.93043e-05	0.0351133	0.05037	0.03477
UUAGGGGACCGAAGGGCGGCCCCUUUUCCUUAGAAGAGACGUUGCCGAG	-15.91	0.251572	32.1431	17.708	11.4205	8.14042	13.2381	12.5956	8.22761	0.542168	0.000156146	0.0323704	0.05046	0.03296
GUAGGAGACCGGAGGACGGCUCCUUUUCCUUAGAAAAGUUGUUGUCGAG	-15.37	0.340936	24.7903	13.4895	8.56523	5.44007	8.97004	12.7122	9.63605	0.541907	2.31811e-05	0.0357571	0.0508	0.03518
UUAGGGGACCGAAGGGCGGCCCCUUUUCCUUAGAAAAGCAGUCGUCGAG	-15.91	0.310303	25.6681	13.8987	8.78416	5.65347	9.46691	12.699	9.52275	0.548467	1.49466e-05	0.0388567	0.05087	0.03902
UUAGGUGACCGGAGGACGGCACCUUUCUUCCCAGAAAGUAGUUGUCGAG	-14.64	0.206382	26.0986	15.5943	9.8371	7.12702	11.9179	12.5042	8.68857	0.514849	8.0903e-05	0.0339897	0.05088	0.03504
GUAGGGGACCGAAGGCCGGCCCCUUUUCCUUAGAAAAGCAGUCGGUGAG	-16.25	0.312462	24.7224	13.7649	8.68023	5.59299	9.29811	12.5553	9.48117	0.541316	3.73131e-05	0.0313847	0.05102	0.03176
UUAGGUGACCGGAGGACGGCACCUUUUUCCCAGAAAAGAAGCCGUUGAG	-14.66	0.215133	30.2663	17.5626	11.9306	8.18948	12.547	12.684	8.24728	0.553762	5.27653e-05	0.028807	0.05123	0.0281
AUAGGAGACCGGAGGACGGCUCCUUUUCCUUAGAAAAGUUGUUGUCGAG	-15.37	0.353323	24.5414	13.5204	8.60292	5.52192	9.08714	12.6739	9.57597	0.541351	2.4655e-05	0.037037	0.05151	0.03693
AUAGGCGACCGUAGGCCGGCGCCUUUUCCUUGGAAGAGUAGUUGGUGAG	-14.66	0.208751	33.524	17.98	11.5997	7.70112	12.4923	12.5965	8.44767	0.54541	0.00018959	0.0201093	0.05167	0.02055
AUAGGCGACCGAAGGACGGCGCUUUUUCCCUAGAAAAGAAGUCGUUGAG	-12.07	0.201519	29.5359	16.198	10.917	7.55701	11.7497	12.2191	8.33105	0.52698	2.60734e-05	0.0280093	0.0517	0.02721
AUAGGAGACCGCAGGUCGGCUCCUUUUUCCCAGAAAAGUUGUUGACGAG	-13.4	0.283371	23.8958	12.7861	8.70188	5.28797	8.06696	12.8051	9.75856	0.548733	2.55523e-05	0.0228069	0.05181	0.02292
GUAGGAGACCGAAGGACGGCUCUUUUUCCUUGGAAAAAAUGUUGUUGAG	-10.59	0.202475	28.3719	16.2024	10.4615	8.68712	14.1948	12.1349	7.72391	0.540492	3.01728e-05	0.0331048	0.05184	0.03176
UUAGGCGACCGAAGGACGGCGCCUUUUCCCCAGAAAAGCAGUUGUCGAG	-14.83	0.246883	25.1957	14.0835	8.96085	5.75025	9.56156	12.927	9.58836	0.538772	1.79269e-05	0.036541	0.05184	0.03653
UUAGGCGACCGAAGGACGGCGCCUUUUCCUUAGAAAAGUAGUUGUCGAG	-14.83	0.308313	23.267	13.2111	8.29113	5.38724	9.06694	12.6658	9.63926	0.537964	3.70156e-05	0.0395552	0.05199	0.03753
UUAGGCGACCGAAGGACGGCGCCUUUUUCCCCGAAAAGAAGCCGUUGAG	-14.97	0.230204	27.5178	15.0936	10.1775	6.47496	9.96699	12.6538	9.08941	0.549752	4.55694e-05	0.0250705	0.05203	0.02548
GUAGGCGACCGUAGGCCGGCGCCUUUUCCUUGGAAGAGUAGUUGGUGAG	-14.66	0.201673	34.5431	18.3123	11.8367	7.83165	12.6482	12.5676	8.36797	0.545904	0.000207253	0.0195849	0.05203	0.0202
GUAGGGGACCGAAGGACGGCUCCUUUUCCUUGGAAGAGAUGUUGUUGAG	-12.64	0.21903	39.6766	20.6667	13.4418	9.59928	15.4752	12.2695	7.33513	0.558233	0.000386415	0.0222012	0.05217	0.02236
UUAGGCGACCGAAGGACGGCGCCUUUUUCCCCGAAAAGUAGCCGUUGAG	-14.93	0.239361	24.3453	13.2176	8.92209	5.53134	8.51924	12.7166	9.59261	0.550599	2.58973e-05	0.0261354	0.05224	0.02592
AUAGGGGACCGAAGGCCGGCCCUUUUUCCUUAGAAAAGUUGUUGGCGAG	-13.71	0.209095	33.8675	18.4003	12.6834	8.79383	13.1139	12.6259	7.91601	0.525293	0.000147398	0.0206644	0.05226	0.02076
UUAGGAGACCGAAGGGCGGCUCCUUUUCCCUAGAAAAGACGUUGCUGAG	-13.78	0.251007	26.3023	14.0704	8.90451	5.75567	9.6476	12.8292	9.53677	0.547905	9.09847e-06	0.0297161	0.05228	0.0298
UUAGGAGACCGCAGGUCGGCUCCUUUUUCCCUGAAAAGCUGUUGACGAG	-13.16	0.267262	22.4341	11.9196	7.98004	4.85285	7.53084	12.6426	9.89489	0.542801	2.77965e-05	0.0213633	0.05233	0.02082
AUAGGGGACCGAAGGCCGGCCCCUUUUCCUUAGAAAAGAAGUCGGUGAG	-16.09	0.293411	27.482	15.7945	10.0258	6.95805	11.4499	12.3707	8.70634	0.541743	0.000118987	0.0278219	0.05241	0.02849
UUAGGUGACCGGAGGACGGCACCUUUUUCCCAGAAAAGUAGCCGUUGAG	-14.63	0.223371	27.1126	15.4145	10.5135	6.82039	10.4362	12.8229	9.00126	0.554369	2.41383e-05	0.0308112	0.05247	0.03102
AUAGGGGACCGAAGGACGGCUCCUUUUCCUUGGAAGAGAUGUUGUUGAG	-12.64	0.232373	37.7056	19.8457	12.8938	9.2302	14.8817	12.2307	7.50027	0.550836	0.000405141	0.0235395	0.05257	0.02315
UUAGGGGACCGAAGGGCGGCCCCUUUCUCCUUAGAAAGACGUUGCCGAG	-15.88	0.203664	31.8739	17.4493	11.0584	7.87403	13.0425	12.4583	8.29211	0.524013	0.000102735	0.0253644	0.05274	0.02505
GUAGGAGACCGAAGGACGGCUCUUUUUCCCUAGAAAAAAUGUUGUUGAG	-10.59	0.215746	26.0509	15.0882	9.49081	7.71267	12.9101	12.1164	8.20186	0.543333	1.41664e-05	0.0351927	0.05275	0.03388
AUAGGCGACCGAAGGACGGCGCCUUUUCCUUAGAAAAGCAGUUGUCGAG	-14.83	0.274107	23.6086	13.3328	8.45089	5.47327	9.09748	12.679	9.60287	0.537784	2.93404e-05	0.0404001	0.05278	0.03932
UUAGGGGACCGAAGGGCGGCCCCUUUUCCUUAGAAGAGUUGUUGCCGAG	-16.06	0.308592	26.948	14.2103	9.01034	5.70114	9.48703	12.7845	9.54169	0.545724	3.85593e-05	0.0375989	0.05293	0.03789
GUAGGGGACCGAAGGGCGGCCCCUUUUUCUCAGAAAAGUUGCCGUCGAG	-15.9	0.26754	30.9883	17.149	11.5978	7.69617	11.685	12.5772	8.44053	0.548599	0.000199474	0.0282859	0.053	0.02907
AUAGGAGACCGAAGGACGGCUCUUUUUCCUUGGAAAAAAUGUUGUUGAG	-10.59	0.208303	27.565	15.9329	10.2954	8.70475	14.2129	12.1106	7.70292	0.540319	2.81366e-05	0.034065	0.05308	0.03474
GUAGGGGACCGAAGGCCGGCCCCUUUUCCUUAGAAAAGAAGUCGGUGAG	-16.09	0.284931	27.6988	15.77	9.99127	6.85655	11.2998	12.4048	8.77415	0.542193	0.000112654	0.027019	0.05323	0.02879
UUAGGCGACCGAAGGACGGCGCCUUUUCCUUAGAAAAGAAGUUGUCGAG	-14.87	0.286094	26.212	15.0099	9.53208	6.50184	10.759	12.6268	9.06249	0.539464	6.93401e-05	0.037672	0.05364	0.03823
GUAGGGGACCGAAGGGCGGCCCCUUUUUCCUAGAAAAGUUGCCGUCGAG	-15.9	0.282449	28.3954	15.2833	10.5626	6.7714	10.0886	12.5955	8.91204	0.558303	2.39228e-05	0.0300088	0.05376	0.03
AUAGGGGACCGAAGGGCGGCCCUUUUUCUUCAGAAAAGUAGUCGUCGAG	-13.17	0.237515	32.0039	17.3312	11.4533	8.01789	12.7366	12.2484	8.11526	0.538963	7.11477e-05	0.0316363	0.0538	0.03138
AUAGGGGACCGAAGGGCGGCCCCUUUUCUCUAGAAAAGUUGUUGCCGAG	-15.92	0.320866	26.2309	15.0278	9.51961	6.56273	10.8278	12.5068	8.97203	0.53565	5.54384e-05	0.0398591	0.0538	0.03925
AUAGGUGACCGUAGGUCGGCACCUUUUCCCUAGAAAAGCCGUUGACGAG	-14.02	0.273615	26.951	14.8635	9.52711	6.28862	10.3436	12.8172	9.26431	0.539766	1.01149e-05	0.0400271	0.05396	0.04053
AUAGGUGACCGGAGGGCGGCACCUUUUUUCCAGAAAAGUAGUUGCCGAG	-14.63	0.344096	20.7191	9.65388	6.63054	3.84528	5.87166	12.6085	10.3816	0.533757	2.08947e-05	0.0256838	0.05402	0.0267
UUAGGGGACCGAAGGGCGGCCCCUUUUCUUCAGAAAAGCAGUCGUCGAG	-15.91	0.312087	23.9054	13.4204	8.50265	5.54801	9.26676	12.6973	9.57464	0.538641	2.20895e-05	0.0390828	0.05411	0.03889
UUAGGGGACCGAAGGGCGGCCCCUUUUCCUUAGAAAAGACGUUGCCGAG	-15.77	0.261288	29.3419	16.366	10.3544	7.36905	12.2416	12.595	8.61298	0.544176	6.09638e-05	0.0396078	0.05412	0.03858
UUAGGAGACCGGAGGGCGGCUCCUUUUCCUUAGAAAAGUUGUUGUCGAG	-14.72	0.279868	29.1195	15.8412	10.0678	6.62254	10.976	12.9277	9.15259	0.543086	3.1858e-05	0.0414713	0.05429	0.04109
GUAGGGGACCGAAGGGCGGCCCCUUUUCCUUAGAAAAGUUGUUGCCGAG	-15.92	0.317674	25.4118	14.1955	8.98685	6.03859	9.99162	12.5574	9.25942	0.540761	2.65468e-05	0.0396815	0.05439	0.03961
UUAGGGGACCGAAGGGCGGCCCCUUUUUCCCAGAAAAGUUGUCGCCGAG	-15.9	0.224686	40.118	21.4481	14.1705	9.52135	14.8342	12.6179	7.5483	0.606624	4.02808e-05	0.027523	0.05445	0.02799
AUAGGGGACCGAAGGGCGGCCCCUUUUCCUUAGAAAAGUUGUUGCCGAG	-15.92	0.330265	24.8088	14.0694	8.91211	6.03185	9.98222	12.5071	9.23762	0.540261	2.79174e-05	0.0410268	0.05454	0.0412
GUAGGCGACCGAAGGACGGCGCCUUUUUCCCCGAAAAGAAGCCGUUGAG	-14.97	0.240166	27.5212	15.2084	10.2859	6.59439	10.0518	12.4603	8.93295	0.548946	5.39166e-05	0.0262475	0.05455	0.0261
AUAGGAGACCGAAGGACGGCUCUUUUUCCCUAGAAAAAAUGUUGUUGAG	-10.59	0.221735	25.4114	14.889	9.37009	7.75369	12.9683	12.0971	8.17169	0.543729	1.32648e-05	0.0361787	0.05459	0.03626
AUAGGGGACCGAAGGGCGGCCCCUUUUUCUCAGAAAAGUUGCCGUCGAG	-15.9	0.276871	30.6285	17.1533	11.6131	7.77361	11.796	12.536	8.38117	0.548138	0.000216474	0.0289905	0.05467	0.02931
UUAGGGGACCGAAGGCCGGCCCCUUUUCUUCAGAAAAGUAGUCGGUGAG	-16.25	0.301554	24.7353	13.6948	8.64973	5.45258	9.11338	12.7415	9.64446	0.543072	4.31042e-05	0.0223731	0.05477	0.0225
GUAGGGGACCGAAGGGCGGCCCCUUUUCCUUAGAAAAGUAGUCGUCGAG	-15.91	0.334703	23.4648	13.1135	8.23387	5.35086	8.96776	12.4408	9.54497	0.541242	2.72052e-05	0.0368922	0.05486	0.03597
UUAGGUGACCGUAGGUCGGCACCUUUUCCUUAGAAGAGCCGUUGACGAG	-14.16	0.208056	32.7577	17.2661	11.3131	7.05558	11.4022	13.4756	9.21003	0.543119	3.95157e-05	0.0248898	0.05487	0.02515
GUAGGCGACCGAAGGACGGCGCCUUUUUCCCCGAAAAGUAGCCGUUGAG	-14.93	0.250705	24.2385	13.2559	8.99337	5.58524	8.49719	12.5141	9.46441	0.549758	3.11111e-05	0.0274867	0.05493	0.0281
UUAGGAGACCGAAGGACGGCUCUUUUUCCCUAGAAAAAUUGUUGUUGAG	-10.59	0.202294	31.221	17.2813	10.8936	8.32021	13.9378	12.324	8.0019	0.556032	2.31996e-05	0.0361701	0.05495	0.03817
GUAGGGGACCGAAGGACGGCCCCUUUUCCCUUGAAAAGUUGCCGUUGAG	-15.66	0.294902	30.0279	16.4601	10.1584	6.33608	10.7368	12.4038	9.03386	0.588525	1.02758e-05	0.02992	0.05495	0.02994
AUAGGGGACCGAAGGGCGGCCCCUUUUUCCUAGAAAAGUUGCCGUCGAG	-15.9	0.293086	27.9023	15.2119	10.5357	6.8052	10.1246	12.5516	8.87319	0.558029	2.52805e-05	0.0308332	0.055	0.03088
GUAGGCGACCGAAGGACGGCGCCUUUUCCUUAGAAAAGCAGUUGUCGAG	-14.83	0.261715	24.2178	13.49	8.52961	5.48566	9.13137	12.721	9.61768	0.537794	2.88856e-05	0.039957	0.05509	0.04065
UUAGGCGACCGAAGGACGGCGCCUUUUCCCUAGAAAAGCAGUUGUCGAG	-14.83	0.254979	23.252	12.8408	8.08341	5.11576	8.62931	12.9214	9.90283	0.541214	1.1528e-05	0.0376866	0.0551	0.03781
GUAGGGGACCGAAGGGCGGCCCCUUUUCUCUAGAAAAGUUGUUGCCGAG	-15.92	0.308796	26.7778	15.1275	9.57641	6.55574	10.8165	12.5516	8.99794	0.535723	5.25837e-05	0.0385725	0.05518	0.03864
GUAGGCGACCGAAGGACGGCGCCUUUCUCCUUAGAAAGUAGUUGUCGAG	-14.94	0.250245	25.3102	14.4878	9.06529	6.03694	10.0839	12.3125	9.1378	0.514875	0.000105427	0.0235754	0.05531	0.02426
AUAGGCGACCGAAGGACGGCGCCUUUUUCCCCGAAAAGAAGCCGUUGAG	-14.97	0.249841	27.3083	15.288	10.3667	6.71524	10.2159	12.4207	8.85275	0.548665	5.79727e-05	0.0271133	0.05563	0.02707
UUAGGGGACCGAAGGCCGGCCCUUUUUCUUCAGAAAAGUAGUCGGUGAG	-13.51	0.226621	29.3452	16.172	10.7123	7.06494	11.1897	12.5883	8.76166	0.531018	9.30138e-05	0.0202194	0.05569	0.02031
AUAGGGGACCGAAGGGCGGCCCCUUUUCUUCAGAAAAGUAGUCGUCGAG	-15.91	0.344258	22.9317	13.1811	8.33739	5.51733	9.18137	12.4213	9.45198	0.537103	3.03215e-05	0.0379478	0.05572	0.03654
UUAGGUGACCGCAGGUCGGCACCUUUUUCCUAGAAAAGAAGUUGACGAG	-12.51	0.204988	33.2937	18.3637	12.5132	8.47262	12.8898	12.5601	8.04373	0.553648	6.11334e-05	0.0278099	0.05579	0.02881
UUAGGCGACCGAAGGACGGCGCCUUUUCCCCAGAAAAGAAGUUGUCGAG	-14.87	0.28955	25.3207	14.6375	9.33494	6.32371	10.428	12.6676	9.17193	0.536115	2.43462e-05	0.0381874	0.0559	0.03733
UUAGGCGACCGAAGGACGGCGCCUUUUCCCCAGAAAAGUAGUUGUCGAG	-14.83	0.301396	24.2986	14.0045	8.8882	5.8403	9.69882	12.6863	9.423	0.536137	2.5702e-05	0.0387353	0.05591	0.03825
UUAGGAGACCGAAGGACGGCUCUUUUUCCCCGGAAAAAUUGUUGUUGAG	-10.59	0.201297	27.9702	16.0663	10.4354	8.35938	13.6374	12.3307	7.98564	0.538579	1.47963e-05	0.0361589	0.05595	0.03538
UUAGGUGACCGCAGGUCGGCACCUUUUUCCUAGAAAAGCAGUUGACGAG	-12.48	0.229991	28.1124	15.7536	10.7308	6.93509	10.5521	12.6617	8.8633	0.553392	3.48862e-05	0.0342652	0.05596	0.03373
AUAGGCGACCGUAGGUCGGCGCCUUUUUUCCAGAAAAGUAGCCGAUGAG	-15.24	0.211895	22.3001	10.9827	6.91962	4.02719	6.76713	12.766	10.3694	0.530952	1.74037e-05	0.0297721	0.05605	0.02997
GUAGGGGACCGGAGGUCGGCUCCUUUUCUUCCGAAAAGUUGUUGAUGAG	-13.38	0.206746	35.2837	19.0652	12.4499	8.90286	14.3002	12.6652	7.88116	0.548658	4.28653e-05	0.0258892	0.05607	0.02633
AUAGGAGACCGCAGGUCGGCUCCUUUUUCCCUGAAAAGCUGUUGACGAG	-13.16	0.270401	22.2565	11.9506	8.01438	4.88394	7.56226	12.6102	9.86311	0.542161	2.9113e-05	0.0215385	0.05609	0.02103
AUAGGAGACCGGAGGACGGCUCCUUUUCCCCAGAAAAGUUGUUGUCGAG	-15.37	0.348664	24.6972	13.9016	8.90299	5.78906	9.4541	12.6885	9.4497	0.537347	2.1873e-05	0.0362868	0.05621	0.03605
GUAGGAGACCGGAGGACGGCUCCUUUUCCCUAGAAAAGUUGUUGUCGAG	-15.37	0.346535	23.4377	12.7926	8.11597	5.12634	8.47323	12.715	9.79431	0.541316	1.24336e-05	0.0363443	0.05632	0.03597
GUAGGGGACCGAAGGACGGCCCCUUUUCCUCUGAAAAGUUGCCGUUGAG	-15.66	0.273589	33.0194	18.4626	11.3342	7.51092	12.7744	12.2729	8.38097	0.556397	0.000324645	0.0277631	0.05648	0.02701
AUAGGAGACCGGAGGACGGCUCCUUUUCCCUAGAAAAGUUGUUGUCGAG	-15.37	0.359189	23.1914	12.8254	8.15501	5.20647	8.58738	12.6764	9.73496	0.540781	1.32476e-05	0.0376519	0.05651	0.03703
AUAGGAGACCGGAGGACGGCUCCUUUUCCCUAGAAAAGUUGCUGUUGAG	-15.23	0.301948	25.894	15.0319	9.67039	6.42817	10.4568	12.535	9.0534	0.536187	4.09841e-05	0.0278288	0.05661	0.02725
UUAGGGGACCGAAGGCCGGCCCCUUUUUUCCAGGAAAGUAGUCGGCGAG	-16.5	0.245735	21.3536	10.7835	6.79993	4.1434	6.95422	12.6672	10.2619	0.510145	0.000191692	0.0197219	0.05677	0.02009
GUAGGAGACCGAAGGACGGCUCUUUUUCCCCGGAAAAAAUGUUGUUGAG	-10.59	0.205185	27.0356	15.7221	10.1824	8.47198	13.8307	12.1263	7.82718	0.538336	1.58619e-05	0.0335704	0.05683	0.03334
UUAGGAGACCGCAGGUCGGCUCCUUUUUUCCAGAAAAGUUGUUGACGAG	-13.4	0.325095	15.6652	7.4458	4.54899	2.65627	4.59384	12.7089	11.0263	0.530648	2.16823e-05	0.0262534	0.0569	0.02589
AUAGGAGACCGAAGGACGGCUCUUUUUCCCCGGAAAAAAUGUUGUUGAG	-10.59	0.210723	26.3693	15.516	10.0614	8.52248	13.8992	12.1071	7.7923	0.538653	1.47302e-05	0.0344853	0.05693	0.03472
GUAGGAGACCGGAGGACGGCUCCUUUUCCCUAGAAAAGUUGCUGUUGAG	-15.23	0.289345	26.4134	15.1269	9.7049	6.40866	10.4497	12.5903	9.09082	0.536885	3.766e-05	0.0271115	0.05711	0.02735
AUAGGUGACCGUAGGUCGGCACCUUUUUUCCAGGAAAGCAGUCGACGAG	-14.19	0.24433	19.8617	10.026	6.25443	3.74721	6.38111	12.6477	10.4503	0.507743	0.000115803	0.023693	0.05713	0.02337
GUAGGCGACCGAAGGACGGCGCCUUUUCCUUAGAAAAGAAGUUGUCGAG	-14.87	0.296001	26.3063	15.1833	9.644	6.70716	11.0147	12.4397	8.86628	0.536812	9.72289e-05	0.0388486	0.05716	0.03845
AUAGGGGACCGAAGGGCGGCCCCUUUUCCUUAGAAAAGUAGUCGUCGAG	-15.91	0.345575	23.1917	13.1182	8.25528	5.42241	9.07273	12.4044	9.49097	0.540795	2.85624e-05	0.0380892	0.0572	0.03788
UUAGGGGACCGAAGGACGGCCCCUUUUCCCUAGAAAAGUUGUCGUCGAG	-15.72	0.277072	32.2454	17.6948	11.1706	7.44666	12.3887	12.8005	8.67694	0.567812	1.16425e-05	0.0426334	0.0573	0.04238
GUAGGAGACCGAAGGACGGCUCUUUUUCCUUGGAAAAAUUGUUGUUGAG	-10.59	0.204828	29.3177	16.5676	10.7289	8.82372	14.3443	12.17	7.67314	0.538003	3.78447e-05	0.0366501	0.05736	0.03625
AUAGGGGACCGUAGGUCGGCUCCUUUUCCCUGGAAGAGUUGUUGAUGAG	-13.14	0.206338	29.5952	15.1663	9.65225	6.01593	10.0588	12.6789	9.33151	0.547704	1.77315e-05	0.0242035	0.05752	0.02395
AUAGGAGACCGAAGGACGGCUCUUUUUCCUUGGAAAAAUUGUUGUUGAG	-10.59	0.210801	28.5527	16.3093	10.5684	8.84288	14.3645	12.1462	7.65164	0.537929	3.5473e-05	0.0377305	0.05753	0.03778
AUAGGCGACCGAAGGACGGCGCCUUUUUCCCCGAAAAGUAGCCGUUGAG	-14.93	0.261352	23.9702	13.3027	9.05421	5.67651	8.61428	12.4743	9.39891	0.549494	3.36606e-05	0.0284611	0.05753	0.02946
AUAGGGGACCGAAGGGCGGCCCCUUUUCCUUAGAAAAGCAGUCGUCGAG	-15.91	0.340179	23.7434	13.43	8.51125	5.64845	9.37304	12.4462	9.3989	0.539711	2.50696e-05	0.0424723	0.05787	0.04199
UUAGGAGACCGGAGGACGGCUCCUUUUCCCUGGAAAAGUUGCUGUUGAG	-15.23	0.280925	24.9047	13.3617	8.44011	5.308	8.92268	12.8092	9.75061	0.543824	1.70823e-05	0.0279846	0.05793	0.02815
AUAGGUGACCGCAGGUCGGCACCUUUUUCCUAGAAAAGAAGUUGACGAG	-12.51	0.205999	33.3367	18.4618	12.5767	8.56455	13.0258	12.53	7.98271	0.55293	6.63408e-05	0.0278235	0.05817	0.02885
AUAGGUGACCGGAGGACGGCACCUUUUUCCCAGAAAAGUAGCCGUUGAG	-14.63	0.251488	26.8079	15.5866	10.7342	7.13937	10.7212	12.471	8.66583	0.553804	3.34604e-05	0.0345677	0.05825	0.03426
GUAGGGGACCGUAGGUCGGCUCCUUUUCCCUGGAAGAGUUGUUGAUGAG	-13.14	0.200841	30.9856	15.7688	10.025	6.25875	10.4644	12.6316	9.18642	0.54921	2.26273e-05	0.0235661	0.05829	0.02318
GUAGGGGACCGAAGGGCGGCCCCUUUUCUUCAGAAAAGUAGUCGUCGAG	-15.91	0.333122	23.2523	13.2068	8.33446	5.4595	9.09983	12.4536	9.49707	0.537109	2.97771e-05	0.0367217	0.0583	0.03695
UUAGGGGACCGAAGGCCGGCCCCUUUUCUUCAGAAAAGCAGUCGGUGAG	-16.25	0.291918	25.8947	14.3969	9.12069	5.86036	9.74864	12.7652	9.45241	0.540323	4.63139e-05	0.0283893	0.05832	0.02835
GUAGGGGACCGAAGGCCGGCCCCUUUUCUUCAGAAAAGUAGUCGGUGAG	-16.25	0.315582	25.0212	14.0489	8.89563	5.68475	9.40545	12.536	9.42565	0.540228	6.49584e-05	0.0233425	0.05875	0.02289
GUAGGGGACCGAAGGGCGGCCCCUUUUCCUUAGAAGAGUUGUUGCCGAG	-16.06	0.325214	25.7272	13.935	8.8558	5.72637	9.44054	12.5805	9.42708	0.537112	6.13505e-05	0.0396791	0.05878	0.03922
AUAGGGGACCGAAGGACGGCCCCUUUUCCCUUGAAAAGUUGCCGUUGAG	-15.66	0.322871	26.339	14.2368	8.78833	5.40564	9.18938	12.3781	9.48624	0.568375	1.34497e-05	0.0324344	0.05882	0.03295
GUAGGCGACCGAAGGACGGCGCCUUUUCCUUAGAAAAGUAGUUGUCGAG	-14.83	0.320606	23.3318	13.378	8.4088	5.53456	9.22759	12.463	9.4642	0.534954	5.35829e-05	0.0410253	0.05882	0.04003
AUAGGUGACCGUAGGUCGGCACCUUUUUUCCAGGAAAGUAGUCGACGAG	-14.19	0.231956	20.9892	10.3837	6.52126	3.89464	6.57122	12.6988	10.4021	0.506564	0.000113921	0.0238465	0.05892	0.02348
UUAGGCGACCGAAGGACGGCGCCUUUUUUCCAGAAAAGCAGCCGUUGAG	-15.01	0.208197	21.4451	10.8639	7.06393	4.30546	6.92584	12.9907	10.3426	0.524833	2.3329e-05	0.0354071	0.05896	0.03619
UUAGGGGACCGAAGGGCGGCCCCUUUUUCCUAGAAAAGACGCCGCUGAG	-15.82	0.223382	31.003	16.465	11.2245	7.25254	11.0363	12.6933	8.7204	0.561447	3.09718e-05	0.0306839	0.05898	0.03082
AUAGGUGACCGUAGGUCGGCACCUUUUCCCUAGAAAAGCCGUCGAUGAG	-13.6	0.212083	27.5447	15.2576	9.77244	6.61947	10.9576	12.5605	8.97052	0.537236	1.37572e-05	0.0409867	0.059	0.04078
AUAGGCGACCGAAGGACGGCGCCUUUUCCUUAGAAAAGAAGUUGUCGAG	-14.87	0.306337	26.0466	15.2107	9.68164	6.82844	11.1977	12.404	8.78779	0.536188	0.000103343	0.0402005	0.0591	0.0414
UUAGGAGACCGGAGGGCGGCUCCUUUUCCCUAGAAAAGAUGUUGCUGAG	-14.52	0.233263	28.7946	15.6311	9.87431	6.62619	11.1296	12.8019	9.08787	0.544344	2.42857e-05	0.0333002	0.05916	0.03256
AUAGGCGACCGAAGGACGGCGCCUUUUCCCCAGAAAAGCAGUUGUCGAG	-14.83	0.266908	24.9373	14.2555	9.11569	5.98415	9.83646	12.6854	9.3506	0.535079	2.76797e-05	0.0393947	0.05918	0.03983
GUAGGGGACCGAAGGGCGGCCCCUUUUCCUUAGAAAAGCAGUCGUCGAG	-15.91	0.326599	24.3655	13.6224	8.61422	5.68801	9.44929	12.4866	9.39931	0.539374	2.56592e-05	0.042375	0.05924	0.04259
AUAGGGGACCGAAGGCCGGCCCUUUUUCUUCAGAAAAGUAGUCGGUGAG	-13.51	0.244408	29.0268	16.2859	10.7903	7.30286	11.5055	12.3601	8.5286	0.529005	0.000124521	0.0217484	0.05929	0.02141
UUAGGAGACCGGAGGGCGGCUCCUUUUCCCUAGAAAAGUUGUUGUCGAG	-14.72	0.281755	29.2676	15.7766	9.96951	6.50024	10.839	12.9288	9.2143	0.543376	2.70128e-05	0.0417509	0.05934	0.04062
AUAGGAGACCGAAGGACGGCUCUUUUUCCCUAGAAAAAUUGUUGUUGAG	-10.59	0.22481	26.4149	15.2648	9.62627	7.85306	13.0818	12.1267	8.13683	0.541123	1.9027e-05	0.0400988	0.05944	0.03986
AUAGGUGACCGUAGGUCGGCACCUUUUCCUUAGAAAAGCCGUCGAUGAG	-13.6	0.202684	30.3269	16.7827	10.694	7.40019	12.2358	12.5462	8.57298	0.533337	8.37767e-05	0.0391703	0.05945	0.03925
UUAGGGGACCGAAGGGCGGCCCCUUUUCCUUAGAAAAGAAGUCGUCGAG	-15.75	0.260198	30.4411	16.894	10.7705	7.72613	12.7376	12.5228	8.39835	0.545148	7.99965e-05	0.0409205	0.05956	0.0417
GUAGGCGACCGAAGGACGGCGCCUUUUCCCCAGAAAAGCAGUUGUCGAG	-14.83	0.255228	25.4682	14.3601	9.15728	5.96716	9.82691	12.7256	9.37922	0.535182	2.70069e-05	0.0390195	0.05957	0.03956
UUAGGGGACCGAAGGACGGCCCCUUUUCCUUAGAAAAGUUGUCGUCGAG	-15.72	0.294212	25.6296	14.8335	9.37263	6.39431	10.6393	12.8217	9.2137	0.53483	3.43748e-05	0.0452707	0.0598	0.0455
AUAGGCGACCGAAGGACGGCGCCUUUUUCCCAGAAAAGCAGUCGUCGAG	-14.81	0.208117	29.7975	16.3161	11.386	7.48772	11.0165	12.7956	8.65394	0.549977	4.09765e-05	0.0301172	0.05984	0.0309
AUAGGAGACCGCAGGUCGGCUCCUUUUUUCCAGAAAAGUUGUUGACGAG	-13.4	0.328782	15.7601	7.55352	4.63209	2.70013	4.64927	12.6727	10.9863	0.529637	2.4731e-05	0.0264617	0.05987	0.02698
GUAGGUGACCGUAGGUCGGCACCUUUUUUCCAGGAAAGUAGUCGACGAG	-14.19	0.22872	21.2543	10.4424	6.56425	3.90431	6.56995	12.6806	10.3881	0.506746	0.000114372	0.0239718	0.05997	0.02432
AUAGGAGACCGGAGGACGGCUCCUUUUUUCCCAGAAAGUUGCCGUUGAG	-15.01	0.204844	17.6624	9.03824	5.61847	3.50611	5.97667	12.1536	10.3238	0.493239	0.000115184	0.0266986	0.06	0.02732
UUAGGUGACCGGAGGACGGCACCUUUUUUCCAGAAAAGAAGCCGUUGAG	-14.66	0.260202	25.86	13.5288	8.72819	5.36883	8.79096	12.7115	9.67134	0.536327	6.38533e-05	0.0348418	0.06009	0.03529
UUAGGUGACCGCAGGUCGGCACCUUUUUCCUAGAAGAGCAGUUGACGAG	-12.62	0.222182	29.7171	16.1035	11.0544	7.07584	10.6863	12.6611	8.79262	0.550778	4.01629e-05	0.0273023	0.06015	0.02702
AUAGGGGACCGAAGGACGGCCCCUUUUCCUCUGAAAAGUUGCCGUUGAG	-15.66	0.293102	30.354	17.2086	10.5479	7.01039	11.9445	12.2336	8.61161	0.542593	0.000414806	0.0294498	0.06018	0.02978
AUAGGGGACCGAAGGGCGGCCCCUUUUCCUUAGAAGAGUUGUUGCCGAG	-16.06	0.338599	25.1112	13.7958	8.77197	5.70642	9.40911	12.5287	9.41114	0.536459	6.50309e-05	0.0411228	0.06026	0.04088
AUAGGCGACCGAAGGACGGCGCCUUUUCCUUAGAAAAGUAGUUGUCGAG	-14.83	0.332701	23.049	13.408	8.44811	5.63415	9.37767	12.424	9.39494	0.534201	5.75042e-05	0.0425853	0.06028	0.04173
UUAGGGGACCGAAGGGCGGCCCCUUUUUUCCAGAAAAGUUGCCGUCGAG	-15.9	0.331721	17.9728	8.48511	5.2563	3.1099	5.3268	12.7534	10.8218	0.529397	2.33789e-05	0.0348482	0.06059	0.03539
GUAGGGGACCGAAGGCCGGCCCCUUUUUUCCAGGAAAGUAGUCGGCGAG	-16.5	0.260476	21.6873	11.0452	7.04645	4.26532	7.02509	12.4473	10.091	0.50941	0.000248351	0.0214416	0.06066	0.02125
AUAGGGGACCGAAGGGCGGCCCCUUUCUCCUUAGAAAGACGUUGCCGAG	-15.88	0.220991	29.6788	16.816	10.6609	7.93293	13.0576	12.243	8.15503	0.516171	0.000121904	0.0274388	0.06075	0.02778
GUAGGGGACCGAAGGGCGGCCCCUUUUUCCCAGAAAAGUUGUCGCCGAG	-15.9	0.245053	37.972	20.4657	13.5978	9.16073	14.1196	12.4385	7.63888	0.596998	4.44649e-05	0.0300722	0.06087	0.03014
AUAGGGGACCGAAGGGCGGCCCCUUUUCUUCAGAAAAGCAGUCGUCGAG	-15.91	0.337598	23.6579	13.6074	8.65411	5.80412	9.58855	12.4537	9.32478	0.534832	3.44973e-05	0.042153	0.0609	0.04132
AUAGGUGACCGCAGGUCGGCACCUUUUUCCUAGAAAAGCAGUUGACGAG	-12.48	0.231596	28.1291	15.8425	10.792	7.0049	10.6509	12.6301	8.8126	0.552504	3.83303e-05	0.0343825	0.06093	0.03575
GUAGGAGACCGAAGGACGGCUCUUUUUCCCUAGAAAAAUUGUUGUUGAG	-10.59	0.218555	27.0726	15.4699	9.75255	7.81801	13.0328	12.1456	8.16379	0.540706	2.02489e-05	0.0389698	0.06112	0.03944
UUAGGCGACCGAAGGACGGCGCCUUUUUCCCAGAAAAGUAGUCGUCGAG	-14.81	0.258538	27.5104	15.3146	10.506	6.8019	10.2718	12.7558	8.97694	0.552313	4.05825e-05	0.0327966	0.06113	0.03294
GUAGGAGACCGAAGGACGGCUCUUUUUCCCCGGAAAAAUUGUUGUUGAG	-10.59	0.20735	28.035	16.1089	10.4633	8.62508	14.0065	12.1602	7.76755	0.535408	2.19677e-05	0.0371427	0.06122	0.03594
GUAGGCGACCGAAGGACGGCGCCUUUUCCCUAGAAAAGCAGUUGUCGAG	-14.83	0.264383	23.3564	13.0558	8.24519	5.28125	8.81481	12.7127	9.71571	0.537257	1.8147e-05	0.0403643	0.06131	0.04024
AUAGGGGACCGAAGGCCGGCCCCUUUUCUUCAGAAAAGUAGUCGGUGAG	-16.25	0.326442	24.7117	14.0296	8.90574	5.74104	9.47985	12.5036	9.38127	0.540038	6.69689e-05	0.0241562	0.06132	0.02379
AUAGGGGACCGAAGGGCGGCCCCUUUUCCUUAGAAAAGACGUUGCCGAG	-15.77	0.282637	27.3069	15.8364	10.0147	7.47288	12.3365	12.3699	8.44852	0.534759	9.79886e-05	0.0426918	0.06132	0.04215
AUAGGAGACCGAAGGACGGCUCUUUUUCCCCGGAAAAAUUGUUGUUGAG	-10.59	0.213095	27.353	15.8981	10.3383	8.67192	14.0686	12.1416	7.73483	0.53574	2.04622e-05	0.0381849	0.06139	0.03786
UUAGGCGACCGAAGGACGGCGCCUUUUCCCUAGAAAAGAAGUUGUCGAG	-14.87	0.299366	23.5488	13.4851	8.52533	5.68162	9.48983	12.6474	9.48287	0.538381	1.77028e-05	0.0394195	0.06141	0.03981
UUAGGCGACCGAAGGACGGCGCCUUUUUCCCAGAAAAGAAGUCGUCGAG	-14.85	0.241492	31.8943	17.6448	12.0956	8.19176	12.3407	12.7034	8.2558	0.552342	6.80837e-05	0.0312586	0.06143	0.0318
UUAGGCGACCGAAGGACGGCGCCUUUCUCCCUAGAAAGUAGUUGUCGAG	-14.94	0.237351	26.0298	14.9462	9.29909	6.15557	10.385	12.5176	9.181	0.51119	0.000145839	0.0224241	0.06153	0.02231
AUAGGAGACCGAAGGGCGGCUCCUUUUCCCUAGAAAAGACGUUGCUGAG	-13.78	0.284241	23.3492	13.0135	8.24141	5.38603	8.9696	12.4797	9.54683	0.539734	1.6833e-05	0.0335303	0.06155	0.03393
AUAGGCGACCGAAGGACGGCGCCUUUUCCCUAGAAAAGCAGUUGUCGAG	-14.83	0.276966	22.7268	12.8882	8.15978	5.2641	8.77339	12.6701	9.70301	0.537235	1.82427e-05	0.0408214	0.06155	0.04121
AUAGGGGACCGAAGGCCGGCCCCUUUUUUCCAGGAAAGUAGUCGGCGAG	-16.5	0.270701	21.3187	10.9945	7.02975	4.28685	7.04688	12.4088	10.061	0.509103	0.000264548	0.0216584	0.06157	0.02137
GUAGGGGACCGAAGGGCGGCCCCUUUUCCUUAGAAAAGACGUUGCCGAG	-15.77	0.268082	28.3531	16.1495	10.208	7.62198	12.5693	12.4505	8.41424	0.535146	9.53296e-05	0.0415136	0.06159	0.04167
UUAGGCGACCGAAGGACGGCGCCUUUUUUCCCGAAAAGAAGCCGUUGAG	-14.89	0.264159	23.3598	11.6754	7.42089	4.43037	7.34514	12.6257	10.0976	0.530599	5.7517e-05	0.0328541	0.06173	0.03301
AUAGGGGACCGAAGGGCGGCCCCUUUUUCCCAGAAAAGUUGUCGCCGAG	-15.9	0.252237	37.9207	20.5923	13.6992	9.31416	14.3426	12.4039	7.54485	0.598001	4.65429e-05	0.030799	0.06181	0.03012
AUAGGAGACCGUAGGUCGGCUCCUUUUCCCUAGAAAAGCCGUCGAUGAG	-13.91	0.20991	28.3306	15.2485	9.81787	6.30539	10.3603	12.7405	9.21754	0.537329	1.36305e-05	0.0372341	0.06186	0.03674
UUAGGAGACCGCAGGUCGGCUCCUUUUUCCCUGAAAAGUUGUUGACGAG	-13.16	0.248753	26.4756	14.6287	10.0253	6.34742	9.55453	12.7855	9.21905	0.543356	5.05168e-05	0.0305119	0.06187	0.02987
UUAGGGGACCGGAGGGCGGCCCUUUUUCUUCAGAAAAAUAGUCGUCGAG	-13.73	0.201675	27.4926	15.9325	10.1044	8.52869	14.1877	12.3394	7.90535	0.536559	3.47778e-05	0.0433729	0.06218	0.04418
UUAGGUGACCGGAGGACGGCACCUUUUCCUUAGAAAAGUGGUUGUCGAG	-14.9	0.213465	25.1939	13.8621	8.70499	5.50827	9.35632	13.0931	9.79241	0.54165	4.28901e-05	0.0261178	0.06219	0.02645
AUAGGGGACCGAAGGGCGGCCCCUUUUUCCUAGAAAAGACGCCGCUGAG	-15.82	0.247488	28.2875	15.7983	10.8769	7.19694	10.7944	12.4384	8.62074	0.555709	4.17274e-05	0.0338376	0.06241	0.03259
GUAGGCGACCGAAGGACGGCGCCUUUUCCCCAGAAAAGAAGUUGUCGAG	-14.87	0.300242	25.3046	14.758	9.41733	6.49357	10.6228	12.4802	8.9933	0.5331	3.40387e-05	0.039468	0.06247	0.039
UUAGGCGACCGAAGGACGGCGCCUUUUUUCCAGAAAAGCAGUCGUCGAG	-14.81	0.234119	22.2171	11.1678	7.26623	4.4443	7.13841	13.0177	10.2867	0.524439	3.33328e-05	0.0340266	0.06248	0.03385
UUAGGUGACCGCAGGUCGGCACCUUUUUCCUAGAGAAGCAGUUGACGAG	-12.62	0.216992	29.8556	16.4972	11.2994	7.38138	11.1763	12.6391	8.62884	0.552744	4.70173e-05	0.0259583	0.06253	0.02497
GUAGGGGACCGAAGGGCGGCCCCUUUUUCCUAGAAAAGACGCCGCUGAG	-15.82	0.237272	29.0499	16.054	11.0292	7.27977	10.9283	12.49	8.60512	0.556262	4.05996e-05	0.0335679	0.06254	0.03322
AUAGGCGACCGAAGGACGGCGCCUUUUUCCUAGAAAAGCAGUCGUCGAG	-14.81	0.206647	30.2897	16.4982	11.498	7.57707	11.1586	12.787	8.60495	0.548769	4.82083e-05	0.0299779	0.0626	0.02972
GUAGGCGACCGAAGGACGGCGCCUUUUCCCCAGAAAAGUAGUUGUCGAG	-14.83	0.31319	24.3077	14.1549	8.99558	5.9984	9.87241	12.4889	9.24526	0.533008	3.631e-05	0.0401465	0.06273	0.04011
AUAGGUGACCGCAGGUCGGCACCUUUUUCCUAGAAGAGCAGUUGACGAG	-12.62	0.223679	29.7637	16.2023	11.1234	7.15019	10.7909	12.6304	8.74013	0.550033	4.41529e-05	0.027383	0.06274	0.02764
AUAGGCGACCGAAGGACGGCGCCUUUUCCCCAGAAAAGUAGUUGUCGAG	-14.83	0.324538	24.0778	14.2194	9.05934	6.12358	10.0595	12.4524	9.16442	0.532234	3.93504e-05	0.0416132	0.06282	0.04079
UUAGGGGACCGAAGGGCGGCCCCUUUUUCCUAGAAAAGUUGUCGCCGAG	-15.9	0.259826	31.1278	16.6421	11.3439	7.35038	11.1658	12.8104	8.73	0.559878	3.89617e-05	0.0318111	0.06292	0.03229
UUAGGUGACCGCAGGUCGGCACCUUUUUCCCAGAAAAGAAGUUGACGAG	-12.51	0.203463	33.6792	18.5669	12.6353	8.59366	13.0731	12.5598	7.98307	0.549307	8.49217e-05	0.0275846	0.06294	0.02827
UUAGGUGACCGGAGGUCGGCACCUUUUUUCCAGGAAAGUAGUCGACGAG	-14.19	0.229881	21.8349	11.0055	6.97034	4.29022	7.18373	12.8138	10.2618	0.504986	0.000157438	0.0281235	0.06296	0.02707
UUAGGCGACCGAAGGACGGCGCCUUUUUCCCUGAAAAGUAGCCGUUGAG	-14.77	0.217648	26.7986	14.6841	9.96831	6.3763	9.70306	12.6415	9.13259	0.546313	4.89997e-05	0.0246865	0.06297	0.02504
AUAGGGGACCGUAGGUCGGCCCCUUUUCCCCUGAAGAGUUGCCGAUGAG	-16.03	0.214667	26.3935	13.9971	8.78329	5.42307	9.19721	12.7225	9.6497	0.540187	2.59724e-05	0.0333874	0.0632	0.03359
GUAGGCGACCGAAGGACGGCGCCUUUUUUCCAGAAAAGCAGCCGUUGAG	-15.01	0.219277	21.2659	10.741	7.04248	4.2377	6.72551	12.7619	10.2621	0.522421	3.12217e-05	0.0381092	0.06335	0.03726
GUAGGAGACCGGAGGGCGGCUCCUUUUCCUUAGAAAAGUUGUUGUCGAG	-14.72	0.302105	28.905	15.9041	10.1308	6.82788	11.1779	12.6496	8.91087	0.537695	5.29801e-05	0.0446702	0.06343	0.04452
GUAGGGGACCGAAGGGCGGCCCCUUUUCUUCAGAAAAGCAGUCGUCGAG	-15.91	0.323822	24.3159	13.8237	8.77075	5.85642	9.68655	12.4896	9.31661	0.53405	3.62703e-05	0.0420174	0.06374	0.04257
AUAGGCGACCGAAGGACGGCGCCUUUUCCCCAGAAAAGAAGUUGUCGAG	-14.87	0.310579	25.0778	14.8116	9.47332	6.62684	10.8224	12.4458	8.90947	0.532397	3.65938e-05	0.0408221	0.06374	0.04162
UUAGGGGACCGAAGGGCGGCCCCUUUUCUUCAGAAAAGUUGUUGCCGAG	-15.92	0.285048	28.4961	16.102	10.3208	7.07347	11.5724	12.7596	8.84306	0.532971	5.75332e-05	0.035535	0.06389	0.03465
UUAGGCGACCGAAGGACGGCGCCUUUUCCCCAGAAGAGAAGUUGUCGAG	-15.01	0.256993	31.2001	17.6174	11.7011	8.31727	13.1077	12.6119	8.1473	0.53582	3.6868e-05	0.0431273	0.06391	0.04345
GUAGGCGACCGAAGGACGGCGCCUUUUUUCCCGAAAAGAAGCCGUUGAG	-14.89	0.276836	23.4272	11.7682	7.52698	4.47567	7.32298	12.4132	9.96876	0.529231	7.18251e-05	0.034552	0.06402	0.03455
UUAGGAGACCGGAGGGCGGCUCCUUUCUUUCAGGAAAGUUGUUGUCGAG	-15.11	0.214723	35.258	19.1206	12.6697	8.70465	13.6733	12.9928	8.14408	0.517072	0.000201875	0.0411515	0.06411	0.04091
AUAGGAGACCGUAGGUCGGCUCCUUUUCCUUAGAAAAGCCGUCGAUGAG	-13.91	0.201912	30.9168	16.6562	10.6699	6.98837	11.4818	12.7211	8.86634	0.533999	6.78341e-05	0.0358154	0.06416	0.0367
GUAGGGGACCGUAGGUCGGCCCCUUUUCCCCUGAAGAGUUGCCGAUGAG	-16.03	0.207652	28.1963	14.8058	9.275	5.73936	9.72901	12.685	9.47284	0.542644	3.33548e-05	0.0326137	0.06418	0.03351
AUAGGGGACCGAAGGCCGGCCCCUUUUCUUCAGAAAAGCAGUCGGUGAG	-16.25	0.315132	25.8695	14.7217	9.36358	6.17344	10.1567	12.5365	9.18153	0.537019	7.12479e-05	0.0305528	0.06419	0.02976
GUAGGAGACCGAAGGACGGCUCUUUUUCCCUGGAAAAAAUGUUGUUGAG	-10.59	0.202606	28.4346	16.1845	10.4732	8.66706	14.1491	12.1249	7.7289	0.539443	2.73124e-05	0.0331262	0.06431	0.0325
UUAGGAGACCGCAGGUCGGCUCCUUUUUCCUGGAAAAGUUGUUGACGAG	-13.4	0.274399	25.9695	13.5522	9.17046	5.59056	8.56746	12.8116	9.61054	0.545378	5.28939e-05	0.0268044	0.06435	0.02747
AUAGGUGACCGCAGGUCGGCACCUUUUUCCUAGAGAAGCAGUUGACGAG	-12.62	0.218425	29.8851	16.587	11.3635	7.45707	11.2821	12.6096	8.57626	0.552113	5.05549e-05	0.0260278	0.06438	0.02525
UUAGGCGACCGAAGGACGGCGCCUUUUUCCUAGAAAAGUAGCCGUUGAG	-15.01	0.243466	25.2741	13.6456	9.06405	5.59927	8.76084	12.7076	9.55416	0.54952	4.92812e-05	0.0183423	0.06459	0.01834
UUAGGCGACCGAAGGACGGCGCCUUUUUCCUAGAAAAGAAGUCGUCGAG	-14.85	0.238982	32.5274	17.9218	12.2623	8.34928	12.5946	12.6913	8.171	0.551448	8.44219e-05	0.0309328	0.06465	0.03093
UUAGGAGACCGGAGGUCGGCUCCUUUUCCUUAGAAAAGCCGUCGAUGAG	-13.91	0.202923	34.934	18.7827	12.0092	8.32917	13.7494	12.6054	8.13813	0.542709	8.91227e-05	0.0414253	0.06478	0.04187
UUAGGUGACCGGAGGACGGCACCUUUUUUCCAGAAAAGUAGCCGUUGAG	-14.63	0.274692	18.5537	9.29075	5.70597	3.43746	5.93405	12.8167	10.6896	0.526426	2.84017e-05	0.0378902	0.06479	0.03927
AUAGGAGACCGGAGGGCGGCUCCUUUUCCUUAGAAAAGUUGUUGUCGAG	-14.72	0.312142	28.659	15.9265	10.1613	6.92889	11.3275	12.6142	8.84266	0.537126	5.57339e-05	0.0461302	0.06491	0.04659
GUAGGCGACCGAAGGACGGCGCCUUUUUCCCAGAAAAGUAGUCGUCGAG	-14.81	0.270549	27.3762	15.3782	10.5783	6.91218	10.3357	12.5539	8.82084	0.551271	4.89632e-05	0.0342281	0.06496	0.03416
UUAGGCGACCGAAGGACGGCGCCUUUUUUCCCGAAAAGUAGCCGUUGAG	-14.85	0.280966	16.7177	8.14086	4.8895	2.90863	5.12025	12.6615	10.8764	0.523218	3.15421e-05	0.0350352	0.06513	0.03606
AUAGGCGACCGAAGGACGGCGCCUUUUUUCCAGAAAAGCAGCCGUUGAG	-15.01	0.229763	20.7699	10.6165	6.98527	4.23449	6.70244	12.7208	10.2431	0.521835	3.3364e-05	0.038897	0.06517	0.03895
AUAGGGGACCGUAGGUCGGCCCCUUUUCCCCUGAAAAGUUGCCGAUGAG	-15.89	0.208298	27.5393	14.9889	9.40579	5.9902	10.1457	12.6395	9.32466	0.538173	3.50263e-05	0.0392406	0.06526	0.03921
GUAGGCGACCGAAGGACGGCGCCUUUUCCCUAGAAAAGAAGUUGUCGAG	-14.87	0.311388	23.3376	13.5334	8.56456	5.79723	9.60103	12.4515	9.32714	0.534988	2.55539e-05	0.0408679	0.06538	0.03909
AUAGGGGACCGAAGGACGGCCCCUUUUCCUUAGAAAAGUUGUCGUCGAG	-15.72	0.316474	25.2737	14.9908	9.48812	6.70002	11.0489	12.6048	8.95241	0.530595	5.27801e-05	0.0485609	0.06543	0.04719
AUAGGAGACCGCAGGUCGGCUCCUUUUUCCCUGAAAAGUUGUUGACGAG	-13.16	0.251343	26.3002	14.6798	10.0713	6.40125	9.61906	12.7555	9.17715	0.542408	5.33891e-05	0.0307242	0.06559	0.03003
GUAGGGGACCGAAGGCCGGCCCCUUUUCUUCAGAAAAGCAGUCGGUGAG	-16.25	0.303074	26.3903	14.8575	9.42634	6.18205	10.1881	12.5691	9.19353	0.53662	7.17369e-05	0.0304383	0.06567	0.03129
UUAGGUGACCGCAGGUCGGCACCUUUUUCCCAGAAAAGCAGUUGACGAG	-12.48	0.226488	29.0032	16.2512	11.0439	7.19865	10.9605	12.6535	8.72741	0.548294	6.35306e-05	0.0337208	0.06582	0.03309
AUAGGAGACCGGAGGACGGCUCCUUUUCCCUGGAAAAGUUGCUGUUGAG	-15.23	0.316261	24.0832	13.3528	8.52604	5.49196	9.05137	12.4738	9.4909	0.538058	2.77316e-05	0.0313843	0.0659	0.0312
UUAGGUGACCGCAGGUCGGCACCUUUUUCCCAGAAAAGUAGUUGACGAG	-12.48	0.208476	31.0741	17.1681	11.7668	7.74834	11.6732	12.7287	8.49019	0.549427	6.27272e-05	0.0344981	0.06597	0.03436
AUAGGCGACCGAAGGACGGCGCCUUUUUUCCCGAAAAGAAGCCGUUGAG	-14.89	0.288733	23.2526	11.8405	7.60092	4.5609	7.43862	12.3706	9.90483	0.528626	7.9475e-05	0.0357839	0.06601	0.03542
UUAGGCGACCGAAGGACGGCGCCUUUUCCUCCGAAAAGUAGCUGUUGAG	-14.74	0.254076	26.4206	15.0979	9.48018	6.46277	10.8138	12.5791	9.05817	0.530664	9.32421e-05	0.0443188	0.06605	0.04429
GUAGGUGACCGGAGGACGGCACCUUUUUUCCAGAAAAGAAGCCGUUGAG	-14.66	0.283265	26.2511	13.8068	8.98415	5.5399	8.91088	12.3841	9.42208	0.53439	8.92845e-05	0.0380342	0.06606	0.0379
GUAGGGGACCGUAGGUCGGCCCCUUUUCCCCUGAAAAGUUGCCGAUGAG	-15.89	0.200954	29.426	15.8458	9.92361	6.33792	10.7343	12.5965	9.12931	0.541099	4.5221e-05	0.0382425	0.06607	0.03882
GUAGGGGACCGAAGGACGGCCCCUUUUCCUUAGAAAAGUUGUCGUCGAG	-15.72	0.307262	25.5598	14.9921	9.47249	6.6074	10.9104	12.6327	9.01266	0.531097	5.07586e-05	0.0471587	0.06631	0.04635
GUAGGGGACCGAAGGGCGGCCCCUUUUUUCCAGAAAAGUUGCCGUCGAG	-15.9	0.353561	17.8918	8.4643	5.30762	3.08519	5.18422	12.511	10.7129	0.526866	3.14462e-05	0.0373805	0.06638	0.0376
AUAGGCGACCGAAGGACGGCGCCUUUUUCCCAGAAAAGUAGUCGUCGAG	-14.81	0.280865	27.2396	15.5019	10.6944	7.07482	10.5549	12.5177	8.72144	0.551042	5.32545e-05	0.0355266	0.0665	0.03534
AUAGGGGACCGUAGGUCGGCCCCUUUUCCCUUGAAAAGUUGCCGAUGAG	-15.89	0.212634	25.4726	14.1735	8.93327	5.69006	9.60195	12.7276	9.51878	0.535697	2.57424e-05	0.0400815	0.06653	0.04021
AUAGGAGACCGAAGGACGGCUCUUUUUCCCUGGAAAAAAUGUUGUUGAG	-10.59	0.208874	27.3671	15.8343	10.2583	8.65595	14.1182	12.104	7.72403	0.538786	2.48291e-05	0.0341584	0.06662	0.0347
GUAGGGGACCGUAGGUCGGCCCCUUUUCCCUUGAAAAGUUGCCGAUGAG	-15.89	0.208818	25.9122	14.3169	9.02435	5.75688	9.70187	12.73	9.48656	0.535467	2.67017e-05	0.0397626	0.06668	0.03948
UUAGGCGACCGAAGGACGGCGCCUUUUUUCCAGAAAAGAAGUCGUCGAG	-14.85	0.289964	28.5657	14.1749	9.4009	5.71181	9.0205	12.7008	9.49447	0.536464	7.59386e-05	0.0375327	0.06681	0.03848
AUAGGGGACCGAAGGGCGGCCCCUUUUUUCCAGAAAAGUUGCCGUCGAG	-15.9	0.36771	17.4389	8.36743	5.26048	3.08542	5.17222	12.4663	10.6904	0.52612	3.42272e-05	0.038502	0.06688	0.0391
UUAGGAGACCGGAGGACGGCUCCUUUUCCCUAGAAAAGUUGUCGUUGAG	-14.72	0.240177	27.5481	15.4072	9.70061	6.72055	11.2995	12.5439	8.91169	0.53746	2.90631e-05	0.0472626	0.06694	0.04809
UUAGGGGACCGAAGGCCGGCCCCUUUUUUCCAAAAAAGAAGUCGGCGAG	-16.06	0.265788	23.8802	12.109	7.70006	4.68547	7.76927	12.6087	9.9616	0.521647	0.000109132	0.0246564	0.06704	0.02491
UUAGGCGACCGAAGGACGGCGCCUUUUCCUUAGAAGAGUAGUUGUCGAG	-14.97	0.305189	24.9554	13.7143	8.72124	5.55059	9.20062	12.7095	9.57945	0.528927	0.000128943	0.0458682	0.06707	0.04582
UUAGGUGACCGCAGGUCGGCACCUUUUUUCCAGAAAAGAAGUUGACGAG	-12.51	0.231279	33.4791	16.9334	11.3701	7.01233	10.9073	12.6129	8.8003	0.54122	8.20201e-05	0.0313557	0.06712	0.03112
UUAGGGGACCGAAGGACGGCCCCUUUUCUUCAGAAAAGUUGUCGUCGAG	-15.72	0.290368	26.5174	15.2414	9.66525	6.63577	10.9956	12.817	9.09061	0.532215	4.07394e-05	0.0446976	0.06718	0.04499
GUAGGGGACCGAAGGGCGGCCCCUUUUUCCUAGAAAAGUUGUCGCCGAG	-15.9	0.27694	29.6027	16.2496	11.153	7.3372	11	12.6053	8.63405	0.554139	5.08313e-05	0.0339674	0.06722	0.03331
GUAGGCGACCGAAGGACGGCGCCUUUUUUCCAGAAAAGCAGUCGUCGAG	-14.81	0.246926	22.1384	11.1103	7.28073	4.39938	6.97533	12.7759	10.1883	0.521785	4.55956e-05	0.0371429	0.06728	0.03684
AUAGGAGACCGCAGGUCGGCUCCUUUUUCCUGGAAAAGUUGUUGACGAG	-13.4	0.27797	25.455	13.4916	9.15551	5.60086	8.55619	12.7839	9.59152	0.543398	5.7375e-05	0.0270366	0.06744	0.02699
UUAGGUGACCGAAGGGCGGCACCUUUUUCCCUGAAAAGUAGUCGUCGAG	-13.54	0.207738	39.8016	21.2774	13.8839	9.25708	14.5918	12.6247	7.68383	0.578594	0.000131656	0.0280832	0.06754	0.02745
AUAGGUGACCGGAGGACGGCACCUUUUUUCCAGAAAAGAAGCCGUUGAG	-14.66	0.294062	26.0937	13.8865	9.06184	5.63831	9.04429	12.3343	9.34801	0.533864	9.76607e-05	0.0391949	0.06754	0.03911
UUAGGUGACCGAAGGGCGGCACCUUUUCCCCUGAAAAGUAGUUGUCGAG	-13.54	0.270559	35.5652	19.4442	12.3578	8.03701	13.212	12.5864	8.27471	0.576476	3.02464e-05	0.0424609	0.06755	0.04131
GUAGGCGACCGAAGGACGGCGCCUUUUUCCUAGAAAAGUAGCCGUUGAG	-15.01	0.254722	25.2409	13.7403	9.1594	5.6727	8.78143	12.5047	9.41601	0.548619	6.07298e-05	0.0192589	0.06765	0.01942
GUAGGCGACCGAAGGACGGCGCCUUUUUUCCCGAAAAGUAGCCGUUGAG	-14.85	0.296113	16.493	8.02355	4.86652	2.83631	4.91597	12.4321	10.7979	0.521161	4.03379e-05	0.0370758	0.06768	0.03657
AUAGGGGACCGAAGGACGGCCCCUUUUCCCUAGAAAAGUUGUCGUCGAG	-15.72	0.312323	27.8565	15.7941	9.98362	6.91047	11.4198	12.5804	8.83498	0.54445	2.30227e-05	0.0479239	0.06782	0.04803
GUAGGGGACCGAAGGACGGCCCCUUUUCCCUAGAAAAGUUGUCGUCGAG	-15.72	0.30335	28.0956	15.7756	9.95491	6.8125	11.2723	12.6083	8.89789	0.544743	2.21336e-05	0.0465582	0.06788	0.04739
GUAGGGGACCGAAGGGCGGCCCCUUUUUCCCAGAAAAGACGUCGCCGAG	-15.75	0.20783	41.927	22.929	15.3611	11.2918	17.2009	12.4028	6.55553	0.609173	5.3923e-05	0.0355671	0.06799	0.03602
AUAGGGGACCGAAGGGCGGCCCCUUUUUCCCAGAAAAGACGUCGCCGAG	-15.75	0.215011	41.538	22.8724	15.3436	11.3448	17.2706	12.3602	6.50768	0.609825	5.52589e-05	0.0359628	0.06801	0.03654
AUAGGUGACCGUAGGUCGGCACCUUUUCCUUAGAAGAGCCGUUGACGAG	-14.16	0.253902	34.159	18.0152	11.9598	7.80727	12.2584	12.89	8.54137	0.536761	9.08569e-05	0.0302646	0.06833	0.03016
AUAGGCGACCGAAGGACGGCGCCUUUUCCCUAGAAAAGAAGUUGUCGAG	-14.87	0.322571	23.0657	13.5629	8.60437	5.90765	9.76707	12.4146	9.25347	0.534312	2.72651e-05	0.0423308	0.06833	0.04219
AUAGGCGACCGAAGGACGGCGCCUUUUUUCCAGAAAAGCAGUCGUCGAG	-14.81	0.2588	21.6475	10.9861	7.2217	4.39684	6.95485	12.7343	10.1687	0.5214	4.80941e-05	0.0374517	0.06873	0.03756
AUAGGGGACCGAAGGGCGGCCCCUUUUUCCUAGAAAAGUUGUCGCCGAG	-15.9	0.286041	29.4352	16.3201	11.2261	7.45709	11.1599	12.5714	8.55717	0.553969	5.42518e-05	0.0349083	0.06882	0.03526
UUAGGAGACCGAAGGACGGCUCUUUUUCCCCAGAAAAAAUGUUGUUGAG	-10.59	0.201734	27.199	15.7798	9.99945	8.07536	13.4183	12.3077	8.11616	0.533628	3.81201e-05	0.0330233	0.06885	0.03357
UUAGGCGACCGAAGGACGGCGCCUUUUUUCCAAAAAAGAAGCUGUCGAG	-14.84	0.261967	23.1793	11.7217	7.46449	4.52244	7.48442	12.6068	10.0422	0.518077	8.80663e-05	0.0313348	0.06891	0.03145
AUAGGUGACCGCAGGUCGGCACCUUUUUUCCAGAAAAGAAGUUGACGAG	-12.51	0.232361	33.6725	17.109	11.4869	7.11864	11.0659	12.5815	8.73141	0.540283	9.22845e-05	0.0313634	0.06893	0.0307
GUAGGCGACCGAAGGACGGCGCCUUUUUCCCUGAAAAGUAGCCGUUGAG	-14.77	0.227879	26.35	14.6501	9.98901	6.43008	9.67776	12.4444	9.00717	0.544845	5.77731e-05	0.025937	0.06895	0.0266
GUAGGUGACCGGAGGACGGCACCUUUUCCUUAGAAAAGUGGUUGUCGAG	-14.9	0.231383	25.5097	14.1461	8.93801	5.71161	9.55304	12.7557	9.52206	0.538059	6.93155e-05	0.0282339	0.06908	0.02796
UUAGGAGACCGGAGGACGGCUCCUUUUUUCCAAAAAAGUUGCCGUUGAG	-15.03	0.249379	15.2851	7.57844	4.39255	2.7527	5.03352	12.6927	10.97	0.511159	3.37812e-05	0.0255397	0.06919	0.02433
AUAGGGGACCGGAGGGCGGCCCUUUUUCUUCAGAAAAAUAGUCGUCGAG	-13.73	0.217415	26.664	15.5687	9.86666	8.9567	14.7956	12.0667	7.55498	0.532571	5.1712e-05	0.0466553	0.06923	0.04706
AUAGGUGACCGCAGGUCGGCACCUUUUUCCCAGAAAAGCAGUUGACGAG	-12.48	0.227768	29.1004	16.3769	11.1276	7.29016	11.0932	12.6222	8.66604	0.547196	7.07567e-05	0.0337916	0.06923	0.03346
UUAGGAGACCGCAGGUCGGCUCCUUUUUCCCCGAAAAGUUGUUGACGAG	-13.32	0.265589	25.9438	13.9031	9.47364	5.85206	8.89457	12.8131	9.48053	0.539219	6.16625e-05	0.0412331	0.06942	0.04121
AUAGGUGACCGCAGGUCGGCACCUUUUUCCCAGAAAAGUAGUUGACGAG	-12.48	0.209632	31.1576	17.2825	11.8424	7.83817	11.8031	12.698	8.42989	0.548326	6.97792e-05	0.0345798	0.06944	0.03449
AUAGGGGACCGUAGGUCGGCCCCUUUUCCCCUGAAAAGUAGUCGACGAG	-16.3	0.282227	26.4874	14.2012	8.92361	5.48458	9.25161	12.8471	9.68124	0.534443	5.46167e-05	0.0376678	0.06991	0.03653
UUAGGAGACCGGAGGGCGGCUCCUUUUUCUCCAAAAAGUUGUUGCCGAG	-14.95	0.22691	31.9186	16.4112	9.79618	6.03296	10.5587	12.5273	9.24714	0.526047	0.000779443	0.0218243	0.07005	0.02217
UUAGGCGACCGAAGGACGGCGCCUUUUCCUCCGAAAAGAAGCUGUUGAG	-14.78	0.243568	27.6065	15.7739	9.94014	6.99228	11.6327	12.5387	8.7732	0.530654	0.000103171	0.0415489	0.0701	0.04164
AUAGGCGACCGAAGGACGGCGCCUUUUUCCCUGAAAAGUAGCCGUUGAG	-14.77	0.237334	26.0556	14.693	10.046	6.53164	9.8105	12.4045	8.93642	0.544574	6.19838e-05	0.0268206	0.07014	0.02758
AUAGGUGACCGGAGGACGGCACCUUUUUUCCAGAAAAGUAGCCGUUGAG	-14.63	0.316024	18.0806	9.1299	5.70841	3.36434	5.66043	12.3968	10.5162	0.52208	4.65914e-05	0.0434384	0.07023	0.04314
AUAGGCGACCGAAGGACGGCGCCUUUUUCCUAGAAAAGUAGCCGUUGAG	-15.01	0.265419	25.0047	13.8098	9.22935	5.771	8.91538	12.4642	9.3466	0.548258	6.66722e-05	0.0199236	0.07025	0.01888
AUAGGCGACCGAAGGGCGGCGCUUUUUCCUUAGAAGAAUAGUUGUCGAG	-12.14	0.2006	30.383	16.3676	10.6009	8.58522	13.8843	12.154	7.78437	0.52972	6.64017e-05	0.0417288	0.07031	0.04157
AUAGGGGACCGUAGGUCGGCCCCUUUUCCCCAGAAAAGCCGUCGACGAG	-16.17	0.238052	26.7439	15.6363	9.933	6.98316	11.5818	12.8594	8.93813	0.530482	2.836e-05	0.05184	0.07032	0.05253
UUAGGUGACCGGAGGACGGCACCUUUUCCUUAGAAGAGUGGUUGUCGAG	-15.04	0.207371	27.3474	14.5821	9.32542	5.82963	9.70369	13.1388	9.65456	0.536819	0.000118387	0.0288935	0.07033	0.02837
GUAGGGGACCGUAGGUCGGCCCCUUUUCCCCAGAAAAGCCGUCGACGAG	-16.17	0.233359	27.1221	15.7639	10.0056	7.06012	11.6922	12.8526	8.89625	0.529843	3.02664e-05	0.0518048	0.07042	0.05149
UUAGGUGACCGCAGGUCGGCACCUUUUUCCCUGAAAAGACGUUGACGAG	-12.87	0.222393	28.7872	15.487	10.4748	6.57487	10.0664	12.7261	9.07563	0.539983	7.48183e-05	0.0245425	0.07043	0.02459
AUAGGUGACCGAAGGGCGGCACCUUUUUCCCAAGAAAGUAGUCGUCGAG	-13.4	0.20285	27.5796	15.6691	10.6265	7.15598	10.9761	12.2854	8.56472	0.511484	0.00020187	0.0347343	0.07083	0.03418
AUAGGGGACCGAAGGCCGGCCCCUUUUUUCCAAAAAAGAAGUCGGCGAG	-16.06	0.292121	23.8235	12.3325	7.91954	4.85213	7.91304	12.3416	9.74475	0.52079	0.000146073	0.0269811	0.07084	0.02646
AUAGGGGACCGUAGGUCGGCCCCUUUUCCCUAGAAAAGCCGUCGACGAG	-16.17	0.23842	26.5687	15.5849	9.89953	6.96073	11.5465	12.8646	8.95193	0.530295	2.81678e-05	0.0519328	0.07084	0.05172
AUAGGCGACCGAAGGACGGCGCCUUUCUCCCUAGAAAGUAGUUGUCGAG	-14.94	0.255473	25.7632	15.1655	9.46518	6.448	10.7703	12.2931	8.92256	0.50797	0.000200085	0.0240875	0.0709	0.02426
UUAGGAGACCGGAGGACGGCUCCUUUUUCCCAAAAAAGUUGCCGUUGAG	-15.03	0.250435	15.1586	7.51144	4.27937	2.68817	4.98732	12.6772	10.9945	0.510913	3.40293e-05	0.0256478	0.07103	0.0258
AUAGGCGACCGAAGGACGGCGCCUUUUUUCCCGAAAAGUAGCCGUUGAG	-14.85	0.309795	16.1576	7.9881	4.86463	2.86398	4.94487	12.3874	10.7617	0.520196	4.51832e-05	0.0385278	0.07109	0.03913
AUAGGAGACCGGAGGGCGGCUCCUUUUCCCUAGAAAAGUUGUUGUCGAG	-14.72	0.320289	26.8296	14.9959	9.55832	6.47556	10.6068	12.6225	9.07347	0.534192	3.42397e-05	0.0473343	0.07129	0.0472
UUAGGCGACCGAAGGACGGCGCCUUUUUUCCAGAAAAGUAGUCGUCGAG	-14.81	0.322355	18.6605	9.10303	5.63046	3.33534	5.70043	12.732	10.6983	0.523661	5.10118e-05	0.0408921	0.07135	0.04135
UUAGGCGACCGAAGGACGGCGCCUUUUUCCCUGAAAAGAAGCCGUUGAG	-14.81	0.206286	30.256	16.8352	11.3606	7.5599	11.5605	12.5472	8.49365	0.542344	0.000119763	0.0225305	0.07138	0.02214
GUAGGUGACCGGAGGACGGCACCUUUUUUCCAGAAAAGUAGCCGUUGAG	-14.63	0.30312	18.4112	9.16885	5.71348	3.34133	5.64149	12.4509	10.5548	0.523054	4.19543e-05	0.0419605	0.07142	0.04314
GUAGGCGACCGAAGGACGGCGCCUUUUUUCCAGAAAAGAAGUCGUCGAG	-14.85	0.303952	28.6238	14.2902	9.51063	5.79357	9.05395	12.4855	9.34599	0.534854	9.5034e-05	0.0392099	0.07143	0.03976
GUAGGGGACCGAAGGCCGGCCCCUUUUUUCCAAAAAAGAAGUCGGCGAG	-16.06	0.280372	24.4443	12.5115	8.03137	4.8905	7.97388	12.3892	9.74934	0.521225	0.000140111	0.0265046	0.07151	0.02591
UUAGGAGACCGGAGGACGGCUCCUUUUUCCCGAAAAAGUUGCCGUUGAG	-15.03	0.246199	16.9501	8.32922	4.82689	2.98726	5.45052	12.6607	10.8367	0.510501	5.24605e-05	0.0255429	0.07153	0.02509
AUAGGAGACCGCAGGUCGGCUCCUUUUUCCCUGAGAAGUUGUUGACGAG	-13.3	0.239807	27.2281	15.023	10.3274	6.58673	9.88173	12.7448	9.07904	0.541335	6.6717e-05	0.0238648	0.07163	0.02221
GUAGGGGACCGUAGGUCGGCCCCUUUUCCCUAGAAAAGCCGUCGACGAG	-16.17	0.233717	26.9506	15.7135	9.97291	7.03801	11.6574	12.8578	8.9099	0.529677	3.00507e-05	0.0518973	0.07163	0.05173
UUAGGCGACCGAAGGACGGCGCCUUUUCCCCAGAAGAGUAGUUGUCGAG	-14.97	0.306526	24.4094	13.4843	8.62591	5.47432	9.02807	12.7277	9.62671	0.528744	4.97656e-05	0.0462487	0.07164	0.04621
AUAGGAGACCGGAGGGCGGCUCCUUUUCCCUAGAAAAGAUGUUGCUGAG	-14.52	0.275384	25.0193	14.195	8.99579	6.17716	10.2494	12.3534	9.08813	0.534476	3.69747e-05	0.0391785	0.07181	0.03873
AUAGGUGACCGGAGGUCGGCACCUUUUUUCCAGGAAAGUAGUCGACGAG	-14.19	0.263815	21.8575	11.1541	7.19232	4.37573	7.12672	12.4235	10.0239	0.5024	0.000242276	0.0321523	0.07187	0.03214
GUAGGAGACCGAAGGACGGCUCUUUUUCCCUGGAAAAAUUGUUGUUGAG	-10.59	0.204609	29.5018	16.5953	10.7678	8.82885	14.3398	12.1587	7.66495	0.536822	3.6387e-05	0.036611	0.07193	0.03679
UUAGGUGACCGAAGGCCGGCACCUUUUUUCCAAAAAAGUAGUCGGUGAG	-13.6	0.241361	22.3389	11.4643	7.12934	4.312	7.2919	12.6159	10.152	0.515216	0.000144932	0.0266364	0.07212	0.02727
UUAGGUGACCGGAGGACGGCACCUUUUCCCUAGAAAAGACGUCGUUGAG	-14.43	0.216481	25.8084	15.4435	9.76051	7.57931	12.627	12.5151	8.46791	0.528856	3.69116e-05	0.0535429	0.07219	0.05111
UUAGGAGACCGCAGGUCGGCUCCUUUUUCCCUGAGAAGUUGUUGACGAG	-13.3	0.237436	27.3443	14.9559	10.2693	6.52438	9.80545	12.7731	9.12437	0.542017	6.35927e-05	0.0237178	0.07223	0.02344
AUAGGAGACCGAAGGACGGCUCUUUUUCCCUGGAAAAAUUGUUGUUGAG	-10.59	0.211144	28.3964	16.2316	10.5435	8.81014	14.2962	12.1383	7.66408	0.53609	3.3212e-05	0.0377919	0.07239	0.03909
GUAGGCGACCGAAGGACGGCGCCUUUUUUCCAAAAAAGAAGCUGUCGAG	-14.84	0.274962	23.3515	11.8685	7.6123	4.59315	7.49364	12.3878	9.89734	0.517037	0.000109134	0.0331808	0.07248	0.03273
AUAGGCGACCGAAGGACGGCGCCUUUUCCUCCGAAAAGUAGCUGUUGAG	-14.74	0.269971	26.5048	15.3805	9.68832	6.8394	11.3305	12.3825	8.77153	0.526745	0.000136963	0.0470004	0.07252	0.046
UUAGGAGACCGGAGGACGGCUCCUUUUUUCCGAAAAAGUUGCCGUUGAG	-15.03	0.246334	16.4819	8.10516	4.75853	2.95444	5.33594	12.683	10.8643	0.510272	4.6104e-05	0.0255569	0.07254	0.02586
UUAGGGGACCGAAGGCCGGCCCCUUUUUCCUAAAAAAGAAGUCGGCGAG	-16.06	0.272215	21.6487	11.2597	6.9465	4.22954	7.23581	12.5517	10.1611	0.510974	0.000152475	0.0252535	0.0726	0.02497
GUAGGGGACCGUAGGUCGGCCCCUUUUCCCCUGAAAAGUAGUCGACGAG	-16.3	0.273438	28.1097	14.95	9.37522	5.77544	9.73284	12.7972	9.51086	0.536476	6.6204e-05	0.0370924	0.07271	0.03759
UUAGGCGACCGAAGGACGGCGCCUUUUUCCCUGAGAAGUAGCCGUUGAG	-14.91	0.207523	27.6055	15.0191	10.226	6.56752	9.97199	12.6232	9.02786	0.545303	5.96549e-05	0.0196202	0.07276	0.02027
UUAGGCGACCGAAGGACGGCGCCUUUUUCCCAAAAAAGAAGCUGUCGAG	-14.84	0.268904	20.3958	10.7347	6.6037	4.01161	6.87145	12.5467	10.2676	0.506717	0.000124356	0.0321645	0.0729	0.03204
AUAGGUGACCGGAGGACGGCACCUUUUCCUUAGAAAAGUGGUUGUCGAG	-14.9	0.239709	25.2993	14.201	8.99428	5.80838	9.69252	12.7067	9.44916	0.537305	7.64852e-05	0.0292567	0.07292	0.03014
AUAGGGGACCGAAGGACGGCCCCUUUUCUUCAGAAAAGUUGUCGUCGAG	-15.72	0.311657	26.3323	15.4428	9.81012	6.97632	11.4587	12.6034	8.81353	0.528002	6.19585e-05	0.0478418	0.07296	0.04751
AUAGGAGACCGCAGGUCGGCUCCUUUUUCCCCGAAAAGUUGUUGACGAG	-13.32	0.267914	26.0636	14.0473	9.57872	5.9386	9.01148	12.7825	9.42194	0.538002	6.87462e-05	0.0415162	0.07305	0.04259
UUAGGAGACCGGAGGACGGCUCCUUUUCCCCAGAAAAGUUGUCGUUGAG	-14.72	0.242755	25.4581	14.7654	9.31682	6.54425	10.9728	12.559	9.00737	0.530371	3.28603e-05	0.0475416	0.0731	0.04857
AUAGGCGACCGAAGGACGGCGCCUUUUUUCCAGAAAAGAAGUCGUCGAG	-14.85	0.316159	28.5796	14.4303	9.6302	5.92585	9.24053	12.4446	9.2594	0.53406	0.000106402	0.0407618	0.07336	0.04124
UUAGGAGACCGAAGGACGGCUCUUUUUCCCCAGAAAAAUUGUUGUUGAG	-10.59	0.204834	27.9327	16.0448	10.1934	8.1379	13.4707	12.3424	8.10226	0.531309	4.64635e-05	0.0366702	0.07338	0.03732
UUAGGGGACCGAAGGGCGGCCCCUUUUUCCCAAAAAAGACGCUGCCGAG	-15.74	0.238206	30.9495	16.5581	10.1029	6.33362	10.7612	12.3515	9.00892	0.573181	5.47334e-05	0.0364648	0.07359	0.03617
UUAGGAGACCGCAGGUCGGCUCCUUUUUCCUGGAAAAGCUGUUGACGAG	-13.4	0.284657	24.4202	12.1008	7.99905	4.75103	7.47674	12.6721	9.96052	0.53554	7.64872e-05	0.0346922	0.07362	0.03481
AUAGGCGACCGAAGGACGGCGCCUUUUUUCCAAAAAAGAAGCUGUCGAG	-14.84	0.287042	23.12	11.9118	7.66702	4.66751	7.59259	12.3474	9.83994	0.516708	0.000117988	0.0341848	0.07383	0.03392
GUAGGGGACCGAAGGACGGCCCCUUUUCUUCAGAAAAGUUGUCGUCGAG	-15.72	0.302245	26.6596	15.4771	9.81416	6.90109	11.3495	12.6268	8.86287	0.527906	6.16823e-05	0.0464079	0.07408	0.04498
AUAGGUGACCGCAGGUCGGCACCUUUUUCCCUGAAAAGACGUUGACGAG	-12.87	0.224509	28.4111	15.478	10.484	6.60623	10.0968	12.6999	9.04683	0.538866	7.61195e-05	0.0246827	0.07413	0.02471
UUAGGGGACCGAAGGACGGCCCUUUUUUUCCAGAAAAAUAGCCGUUGAG	-12.61	0.242842	27.0246	13.6296	9.02729	5.52607	8.69531	12.4556	9.46477	0.532609	7.02245e-05	0.0491832	0.07423	0.04892
GUAGGGGACCGAAGGGCGGCCCCUUUUUCCCAAAAAAGACGCUGCCGAG	-15.74	0.23546	34.6374	18.8894	11.7365	7.57433	12.5817	12.2816	8.35362	0.583171	7.71658e-05	0.037389	0.07445	0.03706
AUAGGCGACCGAAGGACGGCGCCUUUUCCUUAGAAGAGUAGUUGUCGAG	-14.97	0.32917	24.9409	14.027	8.96365	5.84461	9.57148	12.469	9.31218	0.5244	0.00019691	0.0493573	0.07448	0.04813
UUAGGAGACCGAAGGGCGGCUCCUUUUCCCUUGAAAAGACGUUGCUGAG	-13.52	0.248438	25.8144	14.2414	8.98344	5.91195	9.92701	12.7501	9.4191	0.533538	3.52744e-05	0.0442063	0.07451	0.04424
GUAGGCGACCGAAGGACGGCGCCUUUUUCCCUGAGAAGUAGCCGUUGAG	-14.91	0.217072	27.2496	15.0126	10.2671	6.63932	9.97219	12.43	8.89536	0.544378	6.84951e-05	0.0205826	0.07456	0.02133
UUAGGAGACCGGAGGACGGCUCCUUUUUCUCCAAAAAGUUGCCGUUGAG	-14.95	0.204261	30.0779	15.8869	9.34121	5.78643	10.2731	12.3486	9.2811	0.530205	0.000474992	0.0311403	0.07476	0.03151
UUAGGUGACCGAAGGCCGGCACCUUUUUCUCAAAAAAGCAGUCGGUGAG	-13.6	0.229384	27.4411	15.873	9.54658	6.14625	10.71	12.4506	9.15218	0.490687	0.00229643	0.0339174	0.07493	0.03416
UUAGGAGACCGGAGGGCGGCUCCUUUUUUCCCAAAAAGUUGUUGCCGAG	-14.87	0.260718	14.5151	7.16616	4.15437	2.67491	4.89002	12.7492	11.0371	0.501846	4.43485e-05	0.0286372	0.07501	0.02745
GUAGGCGACCGAAGGACGGCGCCUUUUCCUCCGAAAAGUAGCUGUUGAG	-14.74	0.26116	26.6833	15.3546	9.64405	6.71873	11.1541	12.403	8.84215	0.527151	0.000131987	0.0459738	0.07503	0.04704
GUAGGCGACCGAAGGACGGCGCCUUUUCCUUAGAAGAGUAGUUGUCGAG	-14.97	0.316802	25.219	13.9966	8.92414	5.75221	9.43469	12.5081	9.37794	0.525412	0.000182874	0.047496	0.07515	0.04793
GUAGGAGACCGGAGGACGGCUCCUUUUUUCCAAAAAAGUUGCCGUUGAG	-15.03	0.276772	14.9239	7.28458	4.2954	2.57583	4.61101	12.3264	10.8753	0.508601	4.72387e-05	0.0285299	0.07524	0.02801
UUAGGAGACCGGAGGGCGGCUCCUUUUUCCCUAAAAAGUUGUUGCCGAG	-14.79	0.239182	21.1053	10.3712	6.02401	3.72036	6.70621	12.6594	10.4695	0.508597	8.23213e-05	0.0241422	0.07535	0.02485
AUAGGAGACCGAAGGACGGCUCUUUUUCCCCAGAAAAAAUGUUGUUGAG	-10.59	0.21331	26.6283	15.6426	9.9146	8.39539	13.8705	12.1176	7.8611	0.530429	5.2688e-05	0.034832	0.07535	0.03465
AUAGGCGACCGAAGGACGGCGCCUUUUUCCCUGAGAAGUAGCCGUUGAG	-14.91	0.226015	26.9688	15.0579	10.3274	6.74496	10.1101	12.391	8.82301	0.544264	7.27542e-05	0.0212838	0.07537	0.02119
UUAGGGGACCGAAGGGCGGCCCCUUUUUUCCAGAAAAGUUGUCGCCGAG	-15.9	0.329599	19.5952	9.44571	5.8451	3.46203	5.92578	12.7299	10.6339	0.523474	5.72228e-05	0.0403743	0.07547	0.0409
UUAGGGGACCGAAGGGCGGCCCCUUUUUCCUAGAAAAGACGUCGCCGAG	-15.75	0.226838	35.5634	19.3834	13.337	9.35158	13.9767	12.7686	7.70851	0.564207	6.51482e-05	0.038086	0.07557	0.03826
AUAGGAGACCGCAGGUCGGCUCCUUUUUCCUGGAAAAGCUGUUGACGAG	-13.4	0.288221	24.0886	12.0928	8.01617	4.77143	7.48507	12.6437	9.93614	0.533995	8.25192e-05	0.0349688	0.07566	0.03537
GUAGGUGACCGAAGGCCGGCACCUUUUUUCCAAAAAAGUAGUCGGUGAG	-13.6	0.255858	22.2605	11.5308	7.21961	4.3418	7.24831	12.3885	10.0234	0.514313	0.000177602	0.02814	0.07581	0.02826
GUAGGGGACCGUAGGUCGGCCCCUUUUCCCUUGAAGAGUUGCCGAUGAG	-16.03	0.210995	26.2434	14.1042	8.89871	5.5372	9.31884	12.7879	9.62535	0.534269	4.26418e-05	0.0331621	0.07584	0.03178
GUAGGCGACCGAAGGACGGCGCCUUUUUUCCAGAAAAGUAGUCGUCGAG	-14.81	0.340145	18.4996	9.05486	5.64804	3.29416	5.54251	12.4942	10.6	0.521233	6.58661e-05	0.043033	0.07616	0.0429
GUAGGGGACCGAAGGCCGGCCCCUUUUUCCUAAAAAAGAAGUCGGCGAG	-16.06	0.287644	22.0541	11.6156	7.23421	4.39504	7.39564	12.3184	9.96165	0.509219	0.000200621	0.0271932	0.07625	0.02709
GUAGGAGACCGAAGGACGGCUCUUUUUCCCCAGAAAAAAUGUUGUUGAG	-10.59	0.207215	27.4324	15.9099	10.088	8.38399	13.8563	12.1389	7.87744	0.530296	5.57485e-05	0.033827	0.07643	0.0347
UUAGGAGACCGCAGGUCGGCUCCUUUUUCCUAAAAAAGCUGUUGACGAG	-12.88	0.275615	16.3495	7.79818	4.54373	2.71249	4.8889	12.4529	10.8702	0.510995	5.41727e-05	0.0334629	0.07644	0.03432
UUAGGUGACCGCAGGUCGGCACCUUUUUCCUAAAAGAGACGUUGACGAG	-12.73	0.206188	28.2874	15.1476	9.86348	6.12665	9.83289	12.5094	9.19138	0.508988	0.000217981	0.0273449	0.07688	0.02712
GUAGGAGACCGGAGGACGGCUCCUUUUCCCUAGAAAAGUUGUCGUUGAG	-14.72	0.260567	25.7029	14.8215	9.35886	6.72976	11.1807	12.2658	8.76803	0.529515	3.92183e-05	0.0511417	0.07688	0.051
GUAGGAGACCGGAGGACGGCUCCUUUUUCCCAAAAAAGUUGCCGUUGAG	-15.03	0.278302	14.6472	7.14614	4.13296	2.48247	4.52213	12.3096	10.9136	0.508134	4.72833e-05	0.0286876	0.07701	0.02853
GUAGGCGACCGAAGGACGGCGCCUUUUUCCCUGAAAAGAAGCCGUUGAG	-14.81	0.214712	29.9716	16.8972	11.4245	7.70499	11.6865	12.361	8.32799	0.540651	0.000140761	0.0235111	0.07704	0.02338
AUAGGUGACCGAAGGCCGGCACCUUUUUUCCAAAAAAGUAGUCGGUGAG	-13.6	0.265169	22.0772	11.5812	7.27197	4.40902	7.33994	12.3475	9.96923	0.513831	0.00019383	0.0291646	0.07706	0.02978
AUAGGAGACCGGAGGGCGGCUCCUUUUUCUCCAAAAAGUUGUUGCCGAG	-14.95	0.261299	31.4496	16.3734	9.82257	6.06006	10.4735	12.1524	9.04618	0.522517	0.000997406	0.0250642	0.07714	0.02542
GUAGGAGACCGGAGGACGGCUCCUUUUUUCCGAAAAAGUUGCCGUUGAG	-15.03	0.273058	16.2084	7.87121	4.69891	2.80468	4.95626	12.3192	10.7573	0.507576	6.43444e-05	0.0284872	0.07729	0.02756
UUAGGGGACCGAAGGGCGGCCCCUUUUUCCCAAAAGAGACGCUGCCGAG	-15.88	0.203984	37.5065	19.7241	12.6969	8.29137	13.3427	12.377	8.04284	0.558109	0.000195068	0.0275194	0.07731	0.02747
AUAGGAGACCGGAGGACGGCUCCUUUUCCCUAGAAAAGUUGUCGUUGAG	-14.72	0.26869	25.4103	14.8064	9.36622	6.8324	11.335	12.2247	8.69613	0.528931	4.11892e-05	0.0527176	0.07737	0.05378
AUAGGAGACCGGAGGACGGCUCCUUUUUCCCAAAAAAGUUGCCGUUGAG	-15.03	0.290727	14.162	7.01622	4.0671	2.46714	4.48111	12.2575	10.8952	0.507382	5.11382e-05	0.0296665	0.0774	0.02948
UUAGGCGACCGAAGGACGGCGCCUUUUUCCUAAAAAAGAAGCUGUCGAG	-14.84	0.266312	21.1561	11.1605	6.8903	4.19422	7.15353	12.5367	10.1712	0.5066	0.000147852	0.0318558	0.07745	0.03277
UUAGGUGACCGGAGGGCGGCACCUUUUUCCUAGAAAAGUAGUUGCCGAG	-14.63	0.245102	30.9594	16.1428	11.1071	6.96672	10.5129	12.931	8.98212	0.545898	9.10724e-05	0.018384	0.07752	0.01841
GUAGGGGACCGAAGGGCGGCCCCUUUUUCCCAAAAGAGACGCUGCCGAG	-15.88	0.202759	40.3645	21.3867	13.849	9.3069	14.8146	12.3013	7.49719	0.564845	0.000253509	0.0282785	0.07785	0.02872
GUAGGCGACCGAAGGACGGCGCCUUUUUCCCAAAAAAGAAGCUGUCGAG	-14.84	0.282651	20.4294	10.8338	6.71312	4.04848	6.83782	12.3167	10.1341	0.504788	0.000154098	0.0341086	0.07809	0.03387
GUAGGUGACCGUAGGUCGGCACCUUUUCCUUAGAAGAGUAGUUGGCGAG	-13.94	0.220866	36.081	19.0966	12.4694	8.56817	13.7623	12.7451	8.08848	0.532637	0.00022906	0.0368605	0.07813	0.03703
AUAGGGGACCGUAGGUCGGCCCCUUUUCCCUUGAAGAGUUGCCGAUGAG	-16.03	0.214886	25.7802	13.9462	8.79638	5.46653	9.21316	12.7857	9.65959	0.53445	4.13493e-05	0.0334454	0.07814	0.03376
AUAGGGGACCGAAGGCCGGCCCCUUUUUCCUAAAAAAGAAGUCGGCGAG	-16.06	0.299712	21.4502	11.4356	7.12615	4.3584	7.33343	12.2732	9.95739	0.50898	0.00020508	0.0276832	0.07814	0.0285
AUAGGUGACCGGAGGACGGCACCUUUUCCUUAGAAGAGUGGUUGUCGAG	-15.04	0.232798	27.6436	15.0114	9.68381	6.17121	10.0895	12.7568	9.29282	0.532555	0.000199823	0.0323553	0.07815	0.0313
AUAGGAGACCGGAGGACGGCUCCUUUUUUCCAAAAAAGUUGCCGUUGAG	-15.03	0.288987	14.5007	7.18275	4.24773	2.57082	4.58639	12.274	10.8516	0.507911	5.15793e-05	0.0294889	0.0782	0.03008
AUAGGAGACCGCAGGUCGGCUCCUUUUUCCUAAAAAAGCUGUUGACGAG	-12.88	0.282538	14.3524	7.03369	4.10226	2.47272	4.47078	12.4298	10.9785	0.505562	4.99505e-05	0.0342003	0.07827	0.03361
AUAGGAGACCGAAGGACGGCUCUUUUUCCCCAGAAAAAUUGUUGUUGAG	-10.59	0.216637	27.4279	15.9407	10.129	8.47133	13.9401	12.1532	7.84092	0.527881	6.43801e-05	0.0386928	0.07828	0.03761
GUAGGAGACCGAAGGACGGCUCUUUUUCCCCAGAAAAAUUGUUGUUGAG	-10.59	0.2103	28.2427	16.2101	10.3051	8.46351	13.9313	12.1742	7.85533	0.52774	6.79534e-05	0.0375468	0.07845	0.03731
UUAGGUGACCGAAGGGCGGCACCUUUUUUCCAAAAAAGAAGUCGUCGAG	-13.29	0.254898	26.929	13.8132	9.01479	5.57518	8.99145	12.534	9.47941	0.517173	0.00014392	0.0411518	0.07849	0.04107
GUAGGGGACCGAAGGACGGCCCCUUUUCCCUUGAAAAGACGCCGUUGAG	-15.51	0.250951	34.9369	19.6156	12.2426	8.24745	13.797	12.344	8.04825	0.590521	3.25337e-05	0.0389423	0.07855	0.03978
AUAGGUGACCGAAGGCCGGCACCUUUUUUCCAGGAAAGUAGUCGGUGAG	-13.88	0.214936	29.1973	15.7288	10.2731	6.60124	10.5156	12.4356	8.91716	0.509982	0.000746587	0.0219126	0.07859	0.02193
UUAGGUGACCGAAGGGCGGCACCUUUUCCCCUGAAAAGAAGUUGUCGAG	-13.57	0.261808	37.5673	20.5891	13.1774	8.8284	14.3768	12.5333	7.85244	0.573317	4.80302e-05	0.0420247	0.07866	0.0426
GUAGGAGACCGAAGGACGGCUCUUUUUUUCCAGAAAAAAUGUCGUUGAG	-10.57	0.205104	33.3599	17.0567	11.9671	8.00703	11.4961	12.47	8.23151	0.560728	5.46597e-05	0.0385041	0.07876	0.03879
AUAGGGGACCGAAGGCCGGCCCCUUUUUUCCAAGAAAGUUGCCGGUGAG	-15.86	0.204148	27.5402	14.9461	9.56366	6.16463	10.0499	12.2126	9.02398	0.505135	0.000615208	0.0267287	0.07877	0.02646
UUAGGCGACCGAAGGACGGCGCCUUUUUCCCCGAGAAGUAGCCGUUGAG	-15.07	0.222337	27.2535	14.7238	9.95747	6.272	9.62486	12.6912	9.20961	0.540091	8.99719e-05	0.0291574	0.07879	0.029
AUAGGGGACCGAAGGCCGGCCCCUUUUUUCCAAGAGAGUUGCCGGUGAG	-16	0.200678	27.3398	14.3442	9.27261	5.88814	9.50573	12.2318	9.17183	0.502978	0.000538023	0.0217826	0.07886	0.02112
UUAGGCGACCGAAGGGCGGCGCCUUUUUUCCAGAAAAGUAGUUGCCGAG	-15.01	0.205153	37.3031	20.9064	14.521	11.0646	16.476	12.896	6.91572	0.493521	7.96311e-05	0.0251267	0.0789	0.02522
AUAGGUGACCGCAGGUCGGCACCUUUUUCCUAAAAGAGACGUUGACGAG	-12.73	0.207453	28.384	15.2904	9.96632	6.21751	9.96199	12.4805	9.1315	0.508347	0.00023213	0.0274125	0.07895	0.02772
UUAGGAGACCGGAGGACGGCUCCUUUUCCCCUGAAAAGUUGCUGUUGAG	-14.97	0.274922	27.3876	14.5746	9.10401	5.70034	9.66061	12.7274	9.51352	0.53349	6.7759e-05	0.0365418	0.07909	0.0372
GUAGGUGACCGAAGGCCGGCACCUUUUUCUCAAAAAAGCAGUCGGUGAG	-13.6	0.239073	27.8953	16.3922	9.88374	6.47673	11.1906	12.2472	8.88524	0.488074	0.0028539	0.0365875	0.07913	0.0364
UUAGGCGACCGAAGGACGGCGCCUUUUUUCCAAAAAAGAAGCCGUUGAG	-14.53	0.220302	26.4651	13.727	8.80901	5.44431	8.9182	12.4557	9.5057	0.515964	0.000160405	0.0370744	0.07922	0.03741
AUAGGCGACCGAAGGACGGCGCCUUUUUCCCAAAAAAGAAGCUGUCGAG	-14.84	0.295264	20.139	10.8569	6.75048	4.10979	6.92027	12.2739	10.082	0.504108	0.000165782	0.035164	0.07933	0.03501
GUAGGCGACCGAAGGACGGCGCCUUUUCCCCAGAAGAGUAGUUGUCGAG	-14.97	0.318935	24.5208	13.6798	8.77476	5.63077	9.18889	12.5233	9.44626	0.524963	7.01572e-05	0.0480029	0.07934	0.04787
UUAGGUGACCGCAGGUCGGCACCUUUUUUCCAGAAGAGCAGUUGACGAG	-12.62	0.273226	21.6822	10.503	6.59283	3.79662	6.37042	12.643	10.4232	0.520908	8.70218e-05	0.0335523	0.07984	0.03457
AUAGGAGACCGGAGGACGGCUCCUUUUUUCCGAAAAAGUUGCCGUUGAG	-15.03	0.284981	15.8337	7.79287	4.66693	2.80905	4.94645	12.2671	10.729	0.506865	7.04726e-05	0.0294325	0.07999	0.03015
AUAGGCGACCGAAGGACGGCGCCUUUUUUCCAGAAAAGUAGUCGUCGAG	-14.81	0.355325	18.2927	9.09554	5.69805	3.35649	5.62478	12.449	10.5462	0.519931	7.51112e-05	0.044945	0.08002	0.04559
AUAGGCGACCGAAGGACGGCGCCUUUUUCCCUGAAAAGAAGCCGUUGAG	-14.81	0.222989	29.7321	16.9672	11.4962	7.84203	11.8769	12.3209	8.23945	0.540239	0.000150491	0.0242362	0.08048	0.02475
UUAGGUGACCGAAGGGCGGCACCUUUUCCCUAGAAAAGUAGUUGUCGAG	-13.8	0.304803	29.8275	15.5849	9.76613	6.03059	10.1133	12.714	9.34171	0.559815	4.53325e-05	0.0232166	0.08049	0.02272
UUAGGCGACCGAAGGACGGCGCCUUUUUCCCCAAAAAGUAGCUGUCGAG	-14.72	0.275707	13.9774	7.04007	4.03686	2.5202	4.64039	12.5883	11.034	0.500255	5.54185e-05	0.0370511	0.08055	0.03638
AUAGGAGACCGGAGGACGGCUCCUUUUUCCCGAAAAAGUUGCCGUUGAG	-15.03	0.285812	15.8068	7.80937	4.60493	2.77051	4.94534	12.2483	10.7389	0.506391	7.71071e-05	0.0295183	0.08081	0.02999
UUAGGAGACCGGAGGACGGCUCCUUUUUCCCCAAAAAGUUGCCGUUGAG	-14.95	0.239529	15.9248	7.96035	4.5721	2.86467	5.27716	12.6317	10.8835	0.501896	5.98807e-05	0.0365171	0.08089	0.0365
AUAGGAGACCGAAGGACGGCUCUUUUUUUCCAGAAAAAAUGUCGUUGAG	-10.57	0.211881	33.2533	17.1219	12.0209	8.09707	11.627	12.4266	8.16476	0.559878	6.06614e-05	0.0397325	0.0809	0.04036
UUAGGUGACCGAAGGGCGGCACCUUUUUCCCAAAAAAGUAGUCGUCGAG	-13.26	0.278025	16.3885	8.14324	4.86643	2.98077	5.26966	12.6243	10.8218	0.502298	5.96838e-05	0.0425439	0.08097	0.04178
UUAGGUGACCGGAGGACGGCACCUUUUUCCCUGAAAAGUAGCUGUCGAG	-14.7	0.225248	29.5006	16.5437	11.2745	7.4786	11.3675	12.8223	8.67187	0.534627	0.000119292	0.0400548	0.08104	0.03904
UUAGGCGACCGAAGGACGGCGCCUUUUUCCCCAAAAAGAAGCUGUCGAG	-14.76	0.256089	21.1862	11.2913	6.95587	4.25777	7.27822	12.4968	10.1195	0.500358	0.000186452	0.0361786	0.08131	0.03614
AUAGGGGACCGAAGGGCGGCCCCUUUUUCCCAAAAGAGACGCUGCCGAG	-15.88	0.224616	36.4245	19.4997	12.5973	8.35982	13.3488	12.1269	7.88355	0.553198	0.000243563	0.0301811	0.08132	0.02976
UUAGGGGACCGAAGGGCGGCCCCUUUUUUCCAAAAAAGACGCUGCCGAG	-15.74	0.272557	20.168	9.9494	6.24227	3.77378	6.3625	12.5833	10.4047	0.509933	7.32182e-05	0.0417233	0.08133	0.04097
GUAGGCGACCGAAGGACGGCGCCUUUUUCCUAAAAAAGAAGCUGUCGAG	-14.84	0.27969	21.2207	11.2856	7.01498	4.24739	7.14589	12.3085	10.0306	0.50471	0.000182944	0.0337526	0.08136	0.03381
AUAGGGGACCGAAGGGCGGCCCCUUUUUCCCAAAAAAGACGCUGCCGAG	-15.74	0.266683	29.3975	15.9528	9.734	6.10911	10.3341	12.0665	8.97869	0.56679	7.52299e-05	0.0406705	0.08143	0.04105
GUAGGGGACCGAAGGGCGGCCCCUUUUUUCCAGAAAAGUUGUCGCCGAG	-15.9	0.351393	19.4072	9.43385	5.89027	3.44589	5.80433	12.4852	10.5196	0.520458	7.64762e-05	0.0431219	0.08145	0.04331
GUAGGCGACCGAAGGACGGCGCCUUUCUCCCUAGAAAGUAGUUGUCGAG	-14.94	0.242903	26.6087	15.518	9.6691	6.56793	10.9733	12.3073	8.86971	0.504589	0.000235436	0.0228947	0.08146	0.02288
UUAGGAGACCGCAGGUCGGCUCCUUUUUCCUGAAAAAGCUGUUGACGAG	-12.88	0.268982	18.8976	8.96348	5.32726	3.154	5.56248	12.4308	10.6384	0.510481	8.83243e-05	0.0334812	0.08152	0.03344
UUAGGUGACCGAAGGGCGGCACCUUUUUUCCAAAAAAGUAGUCGUCGAG	-13.26	0.273917	17.703	8.76415	5.34693	3.25237	5.63375	12.6264	10.687	0.504233	6.38288e-05	0.0419152	0.08166	0.04234
UUAGGUGACCGCAGGUCGGCACCUUUUUUCCAGAAAAGUAGUUGACGAG	-12.48	0.260953	23.1538	11.3509	7.16318	4.14214	6.89856	12.6692	10.2635	0.51754	9.77789e-05	0.0431819	0.08174	0.04262
GUAGGGGACCGAAGGACGGCCCUUUUUUUCCAGAAAAAUAGCCGUUGAG	-12.61	0.258467	26.1448	13.387	8.92539	5.47393	8.51031	12.2336	9.37981	0.529108	8.14096e-05	0.0524752	0.0819	0.05201
UUAGGUGACCGAAGGGCGGCACCUUUUUCUCAAAAAAGUAGUCGUCGAG	-13.26	0.268198	19.8073	10.1341	6.0778	3.68725	6.4783	12.5659	10.4393	0.499126	0.000231816	0.04104	0.08221	0.04009
UUAGGCGACCGAAGGACGGCGCUUUUUCCCCUGAAAAAUAGUCGUUGAG	-11.74	0.201959	26.7997	15.3078	9.58878	7.11405	11.9348	12.252	8.56897	0.527065	5.12589e-05	0.0536397	0.08224	0.05446
AUAGGCGACCGAAGGACGGCGCCUUUUUCCUAAAAAAGAAGCUGUCGAG	-14.84	0.29206	20.9462	11.3198	7.05959	4.31514	7.23863	12.2656	9.97524	0.50403	0.000196978	0.0347838	0.08231	0.03439
UUAGGCGACCGAAGGACGGCGCCUUUUUCCCCAAAAAGCAGCUGUCGAG	-14.72	0.211534	16.5756	8.51324	5.06568	3.16953	5.59683	12.8121	10.8213	0.498472	4.84953e-05	0.0336691	0.08238	0.0342
UUAGGUGACCGCAGGUCGGCACCUUUUUUCCAGAAAAGCAGUUGACGAG	-12.48	0.279407	21.1384	10.4837	6.51624	3.76849	6.38722	12.6226	10.4271	0.518717	9.41441e-05	0.0415997	0.08243	0.0423
UUAGGUGACCGAAGGCCGGCACCUUUUUCCUAAAAAAGCAGUCGGUGAG	-13.6	0.259276	20.3588	10.4413	6.3303	3.82952	6.68083	12.5237	10.3471	0.506792	0.000139168	0.0383401	0.08249	0.03789
UUAGGCGACCGAAGGACGGCGCCUUUUUCUCCAAAAAGCAGCUGUCGAG	-14.72	0.206629	19.26	9.85224	5.91213	3.6441	6.38228	12.785	10.5704	0.496471	0.000136835	0.0328883	0.08256	0.03269
UUAGGCGACCGAAGGACGGCGCCUUUUUUCCCAAAAAGAAGCUGUCGAG	-14.68	0.236589	24.842	12.7951	8.18778	5.04811	8.305	12.5192	9.73555	0.508576	0.000164818	0.0381706	0.08257	0.03813
AUAGGCGACCGAAGGACGGCGCCUUUUCCCCAGAAGAGUAGUUGUCGAG	-14.97	0.331152	24.2867	13.741	8.83663	5.73885	9.34753	12.4857	9.37341	0.524001	7.60276e-05	0.0498488	0.08261	0.0512
GUAGGAGACCGGAGGACGGCUCCUUUUUCUCCAAAAAGUUGCCGUUGAG	-14.95	0.226004	29.6378	15.6587	9.217	5.67208	9.98942	12.0177	9.17279	0.526603	0.00057473	0.0346783	0.08269	0.03574
AUAGGUGACCGCAGGUCGGCACCUUUUUUCCAGAAGAGCAGUUGACGAG	-12.62	0.275166	21.897	10.6886	6.7228	3.87816	6.48866	12.6076	10.3647	0.51964	9.87402e-05	0.0336637	0.0827	0.03387
AUAGGAGACCGGAGGACGGCUCCUUUUCCCCAGAAAAGUUGUCGUUGAG	-14.72	0.267571	25.0994	14.8286	9.38035	6.90628	11.4463	12.2261	8.65989	0.524641	5.53483e-05	0.0522496	0.08284	0.05115
UUAGGGGACCGAAGGGCGGCCCCUUUUUCCUAAAAGAGACGCUGCCGAG	-15.88	0.211824	32.2383	16.6867	11.0833	7.10953	11.0814	12.5482	8.71933	0.511094	0.000253486	0.0285786	0.08293	0.02902
AUAGGGGACCGAAGGACGGCCCCUUUUCCCUUGAAAAGACGCCGUUGAG	-15.51	0.278487	31.2351	17.3339	10.8314	7.16607	11.9982	12.3125	8.57323	0.565338	4.50717e-05	0.0420546	0.08298	0.0423
AUAGGGGACCGAAGGACGGCCCUUUUUUUCCAGAAAAAUAGCCGUUGAG	-12.61	0.267612	25.9199	13.4145	8.95943	5.53804	8.59901	12.1866	9.32428	0.528061	8.9887e-05	0.0540102	0.08303	0.05416
UUAGGCGACCGAAGGACGGCGCCUUUUUUCCGAAAAAGAAGCCGUUGAG	-14.53	0.216134	27.5492	14.3011	9.18294	5.72339	9.3559	12.4276	9.3521	0.513283	0.000220526	0.0366285	0.08305	0.03665
GUAGGCGACCGAAGGACGGCGCCUUUUUCCCCGAGAAGUAGCCGUUGAG	-15.07	0.232015	27.3116	14.8583	10.0885	6.39399	9.70611	12.4999	9.05296	0.538854	0.000106992	0.0304995	0.08306	0.03074
UUAGGAGACCGGAGGACGGCUCCUUUUUCCCUAAAAAGUUGCCGUUGAG	-14.79	0.214474	20.3007	10.0287	5.7877	3.57796	6.5188	12.5113	10.4667	0.500821	0.000107002	0.0329634	0.08309	0.03231
UUAGGUGACCGCAGGUCGGCACCUUUUUUCCAGAGAAGCAGUUGACGAG	-12.62	0.260577	23.9608	12.1103	7.68766	4.52127	7.47964	12.597	10.0379	0.521892	0.000182087	0.0311463	0.08312	0.03198
UUAGGCGACCGAAGGACGGCGCCUUUUUCCUAAAAAAGAAGCCGUUGAG	-14.53	0.225348	23.8848	12.9721	8.06816	4.99508	8.43835	12.3711	9.68798	0.502787	0.000248579	0.0379254	0.08312	0.03683
UUAGGAGACCGCAGGUCGGCUCCUUUUUCCCUGAAGAGUUGUUGACGAG	-13.3	0.241447	28.0935	14.8151	10.2386	6.41284	9.57244	12.7827	9.18492	0.538604	6.2732e-05	0.0249773	0.08317	0.0251
UUAGGUGACCGCAGGUCGGCACCUUUUUUCCAGAGAAGUAGUUGACGAG	-12.62	0.244531	25.6528	12.7382	8.16411	4.79324	7.84133	12.6501	9.92843	0.520759	0.000177877	0.0324552	0.08332	0.03228
GUAGGCGACCGAAGGACGGCGCCUUUUUUCCAAAAAAGAAGCCGUUGAG	-14.53	0.230002	26.5904	13.888	8.95105	5.55198	8.99663	12.2497	9.34885	0.514738	0.000195274	0.0388286	0.08335	0.03807
GUAGGCGACCGAAGGGCGGCGCCUUUUUUCCAGAAAAGUAGUUGCCGAG	-15.01	0.216664	36.8118	20.686	14.3579	10.9876	16.2804	12.7101	6.86124	0.492197	9.46727e-05	0.0265566	0.08336	0.02643
UUAGGUGACCGAAGGCCGGCACCUUUUUUCCAAAAAAGCAGUCGGUGAG	-13.6	0.251914	22.3177	11.6685	7.20838	4.38595	7.47851	12.53	10.0721	0.51017	0.000222168	0.0372487	0.08342	0.03789
UUAGGAGACCGGAGGGCGGCUCCUUUUCCCUUGAAAAGAUGUUGCUGAG	-14.26	0.232992	27.1315	15.273	9.6488	6.6247	11.106	12.7404	9.05784	0.529929	5.7132e-05	0.0492828	0.08358	0.04824
UUAGGCGACCGAAGGACGGCGCCUUUUUUCCCGAAAAGCAGCCGUUGAG	-14.85	0.207832	21.8971	10.9861	6.93418	4.16196	6.9422	12.8488	10.3434	0.509287	9.027e-05	0.0521476	0.08373	0.05301
AUAGGAGACCGGAGGACGGCUCCUUUUUCUCCAAAAAGUUGCCGUUGAG	-14.95	0.235205	29.2906	15.6566	9.22707	5.71528	10.052	11.9609	9.1228	0.526126	0.000611957	0.0357736	0.08388	0.03547
AUAGGGGACCGAAGGGCGGCCCCUUUUUUCCAGAAAAGUUGUCGCCGAG	-15.9	0.364652	19.2	9.44983	5.91985	3.49241	5.86321	12.4427	10.4751	0.51943	8.46652e-05	0.0445251	0.08389	0.04397
UUAGGCGACCGAAGGACGGCGCCUUUUUCUCCAAAAAGUAGCUGUCGAG	-14.72	0.267575	17.2797	8.79037	5.14402	3.14112	5.66443	12.5586	10.7087	0.497623	0.000181223	0.0359582	0.08392	0.03601
AUAGGCGACCGAAGGGCGGCGCCUUUUUUCCAGAAAAGUAGUUGCCGAG	-15.01	0.223093	36.652	20.7574	14.4274	11.2285	16.6132	12.6861	6.7288	0.490596	0.000103262	0.0271725	0.08395	0.02652
GUAGGUGACCGAAGGGCGGCACCUUUUUUCCAAAAAAGAAGUCGUCGAG	-13.29	0.269143	27.0467	13.9942	9.17834	5.70181	9.08912	12.3132	9.30568	0.515879	0.000177829	0.0433018	0.084	0.04447
AUAGGCGACCGAAGGACGGCGCCUUUUUCCCCGAGAAGUAGCCGUUGAG	-15.07	0.241444	27.1129	14.943	10.1748	6.5133	9.86562	12.4623	8.97451	0.538281	0.000116121	0.0315957	0.08418	0.0308
AUAGGAGACCGGAGGGCGGCUCCUUUUUCCCUAAAAAGUUGUUGCCGAG	-14.79	0.290145	15.2873	7.39601	4.30052	2.65906	4.79538	12.2373	10.7891	0.497872	7.04605e-05	0.0291817	0.08428	0.0291
AUAGGAGACCGGAGGGCGGCUCCUUUUUUCCCAAAAAGUUGUUGCCGAG	-14.87	0.303739	13.7351	6.73922	3.99979	2.47673	4.40505	12.3236	10.9234	0.498529	6.72489e-05	0.0332728	0.08432	0.03315
AUAGGUGACCGCAGGUCGGCACCUUUUUUCCAGAGAAGCAGUUGACGAG	-12.62	0.261813	24.2664	12.3666	7.86831	4.64663	7.66172	12.5632	9.9583	0.52109	0.000202957	0.0311721	0.08437	0.03084
AUAGGCGACCGAAGGACGGCGCCUUUUUUCCGAGAAAGUAGCCGUUGAG	-14.63	0.2004	24.2624	12.6355	8.09428	5.03992	8.22675	12.1823	9.57117	0.494971	0.000403724	0.0292489	0.08452	0.02837
AUAGGCGACCGAAGGACGGCGCCUUUUUUCCAAGAAAGUAGCCGUUGAG	-14.63	0.204395	22.8669	12.0089	7.66066	4.74953	7.79601	12.1819	9.71617	0.494758	0.000349848	0.0293449	0.08471	0.02826
AUAGGUGACCGAAGGGCGGCACCUUUUUUCCAAAAAAGAAGUCGUCGAG	-13.29	0.278169	26.9765	14.1051	9.27893	5.81632	9.24643	12.2739	9.22881	0.515432	0.000192837	0.0447304	0.08473	0.04479
AUAGGUGACCGCAGGUCGGCACCUUUUUUCCAGAAAAGCAGUUGACGAG	-12.48	0.281302	21.3547	10.679	6.65154	3.85467	6.51394	12.5855	10.3654	0.51719	0.000107499	0.0417339	0.08483	0.04088
UUAGGAGACCGGAGGGCGGCUCCUUUUUCUCCAAAAAGUUGCUGUCGAG	-14.61	0.205688	37.3081	19.1902	11.6185	7.39873	12.7009	12.3033	8.45229	0.526812	0.00108427	0.0334429	0.08507	0.0346
UUAGGUGACCGGAGGACGGCACCUUUUUUCCCGAAAAGAAGCCGUUGAG	-14.5	0.236594	29.0915	15.5373	10.0711	6.41091	10.3997	12.5929	9.091	0.521802	0.000217796	0.0547895	0.08509	0.05373
UUAGGUGACCGAAGGGCGGCACCUUUUUCCCAAAAAAGAAGUCGUCGAG	-13.29	0.267442	22.7212	12.1168	7.54427	4.64244	7.85842	12.4513	9.90443	0.500171	0.000232298	0.043177	0.08516	0.04262
UUAGGAGACCGCAGGUCGGCUCCUUUUUUCCCGAAAAGUUGUUGACGAG	-13.24	0.305219	18.3526	8.90859	5.53362	3.2348	5.48506	12.631	10.6981	0.511823	9.57213e-05	0.0541155	0.08544	0.05373
GUAGGCGACCGAAGGACGGCGCCUUUUUUCCCAAAAAGAAGCUGUCGAG	-14.68	0.247735	25.0792	12.9959	8.36651	5.15996	8.37931	12.3045	9.57229	0.507452	0.000202399	0.0403912	0.08561	0.03932
UUAGGAGACCGCAGGUCGGCUCCUUUUUCUCCGAAAAGCUGUUGACGAG	-13.32	0.258362	29.9532	15.2849	10.0616	6.20466	9.75098	12.6311	9.21322	0.527261	0.000358034	0.0300292	0.08562	0.0306
GUAGGCGACCGAAGGACGGCGCCUUUUUCCCCAAAAAGAAGCUGUCGAG	-14.76	0.268824	21.2698	11.4298	7.08831	4.31892	7.28383	12.2684	9.97473	0.498263	0.000230203	0.038379	0.08572	0.0371
UUAGGCGACCGAAGGACGGCGCCUUUUUUCCCAAAAAGUAGCUGUCGAG	-14.64	0.260295	15.6083	7.82296	4.61999	2.86418	5.12864	12.5422	10.839	0.496821	7.35915e-05	0.0399478	0.08578	0.04045
UUAGGUGACCGAAGGACGGCACCUUUUCUUCAGAAAGGCAGUCGUUGAG	-13.46	0.202856	34.4508	18.7052	12.9594	8.8763	13.1254	12.7745	7.94908	0.499803	0.000649035	0.0283597	0.08581	0.02863
AUAGGGGACCGUAGGUCGGCCCCUUUUCCCCUGAAAAGCUGUCGACGAG	-15.99	0.26284	27.7278	15.2643	9.52277	6.11833	10.3858	12.6669	9.27427	0.527496	8.93797e-05	0.0559843	0.08588	0.05551
AUAGGAGACCGCAGGUCGGCUCCUUUUUCCCUGAAGAGUUGUUGACGAG	-13.3	0.243922	27.9784	14.8797	10.294	6.47003	9.64187	12.7532	9.14161	0.537803	6.65383e-05	0.0251428	0.08597	0.02613
GUAGGGGACCGUAGGUCGGCCCCUUUUCCCCUGAAAAGCUGUCGACGAG	-15.99	0.251812	29.8514	16.3103	10.1543	6.56419	11.1301	12.6012	9.01851	0.530375	0.000116288	0.0554688	0.08597	0.05463
AUAGGUGACCGCAGGUCGGCACCUUUUUUCCAGAGAAGUAGUUGACGAG	-12.62	0.245779	25.9289	12.9716	8.32854	4.90897	8.00926	12.6162	9.85359	0.519851	0.000198546	0.0325056	0.08605	0.03238
AUAGGAGACCGCAGGUCGGCUCCUUUUUCCUGAAAAAGCUGUUGACGAG	-12.88	0.277186	16.151	7.89593	4.70958	2.81428	4.9718	12.416	10.8008	0.503065	7.99379e-05	0.0343686	0.08623	0.03463
AUAGGCGACCGAAGGACGGCGCCUUUUUUCCAAAAAAGAAGCCGUUGAG	-14.53	0.239446	26.4342	13.9848	9.04181	5.6631	9.15278	12.2068	9.27186	0.514259	0.000212811	0.0401199	0.08625	0.04113
UUAGGCGACCGAAGGACGGCGCCUUUUUCCCAAAAAAGAAGCCGUUGAG	-14.53	0.227271	23.3628	12.6567	7.85071	4.84164	8.20381	12.3778	9.7681	0.501359	0.000236088	0.0382472	0.0864	0.03851
UUAGGAGACCGGAGGACGGCUCCUUUUUUCCCAAAAAGUUGCCGUUGAG	-14.87	0.228797	16.2347	8.17665	4.77782	3.00374	5.45286	12.6017	10.799	0.49647	7.57145e-05	0.0398347	0.08651	0.03885
AUAGGAGACCGCAGGUCGGCUCCUUUUUCUCCGAAAAGCUGUUGACGAG	-13.32	0.260485	29.9698	15.4305	10.1731	6.30582	9.88833	12.609	9.15161	0.526402	0.000380675	0.030218	0.08658	0.02999
UUAGGAGACCGGAGGACGGCUCCUUUUCCCCUGAAAAGUUGUUGUCGAG	-15.11	0.293874	29.9858	16.0205	10.1214	6.44044	10.7342	12.8974	9.22849	0.527522	9.78232e-05	0.0584286	0.08663	0.05868
UUAGGCGACCGAAGGACGGCGCCUUUUUCCCAAAAAAGUAGCCGUUGAG	-14.49	0.247128	16.3453	8.20293	4.80411	2.91773	5.26132	12.4872	10.7848	0.499686	8.13777e-05	0.0434473	0.0867	0.04252
GUAGGUGACCGAAGGGCGGCACCUUUUUUCCAAAAAAGUAGUCGUCGAG	-13.26	0.292265	17.3621	8.62046	5.30818	3.17332	5.41697	12.3746	10.6006	0.501797	8.1835e-05	0.0445948	0.08683	0.04389
UUAGGGGACCGAAGGGCGGCCCCUUUUUCCUAAAAAAGACGCUGCCGAG	-15.74	0.273696	22.0519	10.6869	6.44556	3.85664	6.72522	12.5652	10.3543	0.517073	8.01263e-05	0.0418998	0.08688	0.04097
AUAGGUGACCGGAGGGCGGCACCUUUUUCCUAGAAAAGUAGUUGCCGAG	-14.63	0.27605	31.1673	16.5318	11.4705	7.32756	10.8581	12.5801	8.62628	0.544208	0.000134019	0.0206181	0.08694	0.02019
UUAGGUGACCGCAGGUCGGCACCUUUUUUCCAAAAGAGACGUUGACGAG	-12.73	0.212414	28.183	14.3951	9.25365	5.61418	9.1371	12.5438	9.46483	0.50748	0.000418504	0.0281693	0.08698	0.02827
GUAGGCGACCGAAGGACGGCGCCUUUUUCCCCAAAAAGUAGCUGUCGAG	-14.72	0.291683	13.7044	6.87972	3.98729	2.42085	4.39345	12.3416	10.9604	0.49785	7.1889e-05	0.0396926	0.08703	0.04042
UUAGGUGACCGCAGGUCGGCACCUUUUUUCCCGAAAAGACGUUGACGAG	-12.95	0.266572	23.1224	11.1941	7.06774	4.08403	6.80602	12.6908	10.3034	0.513644	0.000111077	0.0527894	0.08718	0.05169
GUAGGUGACCGAAGGGCGGCACCUUUUUCCCAAAAAAGUAGUCGUCGAG	-13.26	0.296905	15.9866	7.96185	4.80222	2.88183	5.0244	12.369	10.7436	0.499631	7.75455e-05	0.0453028	0.08726	0.04428
UUAGGCGACCGAAGGACGGCGCCUUUUUUCCAAAAAAGUAGCCGUUGAG	-14.49	0.242939	17.8078	8.87891	5.32883	3.2172	5.66094	12.4884	10.6356	0.502291	8.47337e-05	0.0427107	0.08727	0.0433
AUAGGUGACCGAAGGGCGGCACCUUUUUCCCUGAAAAGUAGUCGUCGAG	-13.54	0.263164	29.4805	16.0052	10.8878	7.11411	10.7552	12.4799	8.68291	0.532385	0.000164229	0.0354796	0.08728	0.035
GUAGGUGACCGAAGGGCGGCACCUUUUUCUCAAAAAAGUAGUCGUCGAG	-13.26	0.285019	19.7361	10.1894	6.14869	3.68804	6.40487	12.3152	10.3136	0.496496	0.000302603	0.0434893	0.08734	0.04372
AUAGGCGACCGAAGGACGGCGCCUUUUUCUCCAAAAAGCAGCUGUCGAG	-14.72	0.228381	18.7768	9.73289	5.90124	3.60901	6.23004	12.5005	10.4457	0.493602	0.000192006	0.0361631	0.08752	0.0354
AUAGGAGACCGAAGGGCGGCUCCUUUUCCCUUGAAAAGACGUUGCUGAG	-13.52	0.277932	24.1221	13.7311	8.65854	5.76405	9.61547	12.3943	9.31511	0.527527	6.24097e-05	0.0492703	0.08758	0.04999
AUAGGUGACCGCAGGUCGGCACCUUUUUUCCAGAAAAGUAGUUGACGAG	-12.48	0.262701	23.3617	11.5388	7.29345	4.22738	7.02377	12.6321	10.2024	0.515985	0.000111608	0.0433338	0.08773	0.04424
UUAGGGGACCGAAGGGCGGCCCCUUUUUUCCAGAAAAGACGUCGCCGAG	-15.75	0.304347	25.304	12.4577	8.03165	4.81344	7.86557	12.6656	9.92607	0.52197	0.000102689	0.0510935	0.08778	0.05161
UUAGGUGACCGCAGGUCGGCACCUUUUUCCCAAAAGAGACGUUGACGAG	-12.73	0.204299	28.8144	15.5709	10.0894	6.33579	10.1984	12.4977	9.08097	0.504084	0.000356596	0.0270931	0.0878	0.02672
GUAGGAGACCGAAGGACGGCUCUUUUUCCCCUGAAAAAAUGUUGUUGAG	-10.33	0.20668	28.245	16.0919	10.1388	8.31735	13.8814	11.9989	7.84078	0.528002	6.46602e-05	0.0523488	0.08789	0.05232
UUAGGUGACCGAAGGGCGGCACCUUUUUUCCAAGAAAGUAGUCGUCGAG	-13.4	0.204026	25.5122	13.2492	8.5181	5.31324	8.7066	12.5456	9.61619	0.492308	0.000545696	0.0350378	0.08791	0.03461
GUAGGGGACCGAAGGGCGGCCCCUUUUUUCCAAAAAAGACGCUGCCGAG	-15.74	0.282514	22.1262	10.9292	6.99002	4.177	6.86442	12.4091	10.116	0.508025	9.93041e-05	0.0448606	0.08798	0.04433
UUAGGGGACCGAAGGGCGGCCCCUUUUUUCCAAAAGAGACGCUGCCGAG	-15.88	0.239098	27.0863	13.7445	8.97574	5.54786	8.90052	12.5693	9.5107	0.509262	0.000354586	0.0322566	0.08798	0.033
AUAGGUGACCGGAGGGCGGCACCUUUUUCUCAAAAAAGUGGCUGUCGAG	-14.22	0.203042	21.9127	10.9874	6.74606	4.0784	7.00549	12.5932	10.2574	0.499695	0.000274587	0.0311827	0.08807	0.03066
UUAGGUGACCGGAGGACGGCACCUUUUUUCCAAGAAAGCAGCUGUCGAG	-14.56	0.202358	25.464	13.7534	8.93057	5.69942	9.26795	12.5884	9.44451	0.492756	0.000510358	0.054738	0.08807	0.05471
GUAGGCGACCGAAGGACGGCGCCUUUUUCUCCAAAAAGUAGCUGUCGAG	-14.72	0.28206	17.2777	8.81823	5.20568	3.12036	5.54873	12.3182	10.5989	0.495203	0.000234132	0.0383831	0.0881	0.03808
UUAGGGGACCGAAGGGCGGCCCCUUUUUCCCAAAAAAGUUGCCGUCGAG	-15.38	0.212174	35.7543	19.6664	12.0747	8.04106	13.5519	12.1408	8.04987	0.589662	9.88629e-05	0.0501902	0.08814	0.05083
UUAGGUGACCGCAGGUCGGCACCUUUUUCCUAAAAAAGACGUUGACGAG	-12.59	0.244868	18.7178	9.17564	5.51665	3.21415	5.65486	12.5266	10.6562	0.500632	9.10816e-05	0.040556	0.08817	0.03982
UUAGGUGACCGAAGGGCGGCACCUUUUCCCUUGAGAAGUAGUUGCUGAG	-13.75	0.232111	32.2467	16.9262	11.5821	7.67083	11.7433	12.9066	8.6179	0.527143	6.50687e-05	0.0523851	0.08826	0.05153
AUAGGCGACCGAAGGACGGCGCCUUUUUCCCCAAAAAGAAGCUGUCGAG	-14.76	0.280668	20.9993	11.4682	7.13564	4.38929	7.38076	12.2254	9.91805	0.497523	0.000247584	0.0395096	0.08839	0.04028
UUAGGAGACCGCAGGUCGGCUCCUUUUUUCCCGAAAAGCUGUUGACGAG	-13.24	0.307192	18.0632	8.53854	5.27004	3.0669	5.22881	12.5788	10.756	0.511351	0.000107421	0.0407756	0.0884	0.04044
AUAGGUGACCGAAGGGCGGCACCUUUUUCUCAAAAAAGUAGUCGUCGAG	-13.26	0.295722	19.5017	10.2075	6.17275	3.73421	6.47062	12.27	10.2679	0.495443	0.000333756	0.0451141	0.08842	0.04498
GUAGGCGACCGAAGGACGGCGCUUUUUCCCCUGAAAAAUAGUCGUUGAG	-11.74	0.209934	25.6253	15.0062	9.38656	7.14436	11.925	12.0823	8.46898	0.523056	6.33678e-05	0.0555469	0.08843	0.0563
GUAGGCGACCGAAGGACGGCGCCUUUUUCUCCAAAAAGCAGCUGUCGAG	-14.72	0.217808	19.2978	9.86212	5.9674	3.6162	6.25413	12.5401	10.4619	0.493643	0.000184552	0.0364479	0.08845	0.03582
UUAGGUGACCGGAGGGCGGCACCUUUUUUCCAAAAAAGUAGUUGCCGAG	-14.11	0.234598	26.891	13.0449	8.84544	5.35044	8.28471	12.7615	9.70553	0.505297	0.000168229	0.0406326	0.08845	0.04087
AUAGGCGACCGAAGGACGGCGCCUUUUUCCCCAAAAAGCAGCUGUCGAG	-14.72	0.234777	15.7489	8.17286	4.92143	3.0464	5.29726	12.5227	10.7382	0.495649	6.70928e-05	0.0371758	0.0885	0.03704
AUAGGAGACCGAAGGACGGCUCUUUUUCCCCUGAAAAAAUGUUGUUGAG	-10.33	0.215147	26.3834	15.4141	9.70182	8.16323	13.6231	11.9878	7.9123	0.526183	5.97192e-05	0.0545056	0.08854	0.05459
AUAGGCGACCGAAGGACGGCGCCUUUUUUCCCAAAAAGAAGCUGUCGAG	-14.68	0.258375	24.8701	13.0573	8.43341	5.24848	8.50042	12.2641	9.5078	0.507113	0.000218019	0.041537	0.08856	0.04183
UUAGGCGACCGAAGGACGGCGCCUUUUUUCCGAAAAAGUAGCCGUUGAG	-14.49	0.237255	19.5411	9.74132	5.93353	3.57394	6.18476	12.4756	10.4508	0.500928	0.000119021	0.0420207	0.08867	0.04055
AUAGGGGACCGAAGGGCGGCCCCUUUUUCCUAAAAGAGACGCUGCCGAG	-15.88	0.23593	29.5804	15.9473	10.6894	6.9843	10.7479	12.2738	8.64477	0.500359	0.000361604	0.0317029	0.08867	0.03154
UUAGGCGACCGAAGGGCGGCGCCUUUUUUCCCGAAAAGAAGCUGCUGAG	-14.62	0.207441	35.8176	18.3331	12.4156	8.11767	12.5038	12.5264	8.20436	0.528338	0.000225896	0.0623225	0.08873	0.06288
AUAGGCGACCGAAGGACGGCGCCUUUUUCCCCAAAAAGUAGCUGUCGAG	-14.72	0.305625	13.2565	6.78263	3.94202	2.42477	4.38737	12.2978	10.9365	0.497038	7.82178e-05	0.0409686	0.08877	0.04152
GUAGGCGACCGAAGGACGGCGCCUUUUUUCCGAAAAAGAAGCCGUUGAG	-14.53	0.225338	27.715	14.488	9.33732	5.85287	9.47093	12.2229	9.18502	0.511889	0.000268343	0.0382732	0.08883	0.0376
AUAGGUGACCGGAGGGCGGCACCUUUUCCUUAGAAAAGUGGUUGUCGAG	-14.25	0.206292	30.3319	16.6337	10.8022	7.37616	11.9615	12.6174	8.62063	0.529764	0.000163184	0.0357995	0.08885	0.03682
AUAGGCGACCGAAGGACGGCGCUUUUUCCCCUGAAAAAUAGUCGUUGAG	-11.74	0.216477	25.2718	14.9736	9.38451	7.26861	12.1164	12.0454	8.38839	0.522117	6.77561e-05	0.0572462	0.08887	0.05716
UUAGGGGACCGAAGGCCGGCCCCUUUUUCCUAAAAGAGUUGCCGGUGAG	-15.86	0.218672	26.1226	13.5163	8.74855	5.40025	8.72728	12.5431	9.57141	0.501787	0.00024511	0.0290052	0.08894	0.02917
UUAGGUGACCGGAGGGCGGCACCUUUUUCUCAAAAAAGUAGUUGCCGAG	-14.11	0.231249	28.1364	14.307	9.11141	5.59981	9.24512	12.6891	9.54466	0.493234	0.000773075	0.0400525	0.08895	0.03976
UUAGGGGACCGAAGGGCGGCCCCUUUUUCUCCAAAAAGACGCUGCCGAG	-15.66	0.221058	33.6952	18.037	11.0326	7.00407	11.9393	12.3098	8.65287	0.528489	0.000751815	0.0398182	0.08896	0.03955
UUAGGGGACCGAAGGGCGGCCCCUUUUUCCCGAAAAAGACGCUGCCGAG	-15.74	0.230217	33.1074	17.6111	10.7955	6.82825	11.5488	12.2955	8.73364	0.567462	0.000113646	0.0356715	0.08902	0.03643
GUAGGUGACCGAAGGGCGGCACCUUUUCCCUAGAAAAGUAGUUGUCGAG	-13.8	0.331551	26.6497	14.1406	8.89435	5.54186	9.21916	12.5312	9.49469	0.54101	8.14826e-05	0.0251882	0.08923	0.02494
GUAGGUGACCGAAGGCCGGCACCUUUUUUCCAAAAAAGCAGUCGGUGAG	-13.6	0.265903	22.5205	11.9057	7.40512	4.49711	7.56513	12.3032	9.90303	0.508033	0.000285707	0.0406936	0.08933	0.04062
GUAGGCGACCGAAGGACGGCGCCUUUUUCCUAAAAAAGAAGCCGUUGAG	-14.53	0.235385	23.9244	13.1243	8.19964	5.09009	8.50548	12.1557	9.5328	0.500829	0.000300486	0.0397392	0.08937	0.04006
GUAGGGGACCGAAGGGCGGCCCCUUUUUCCUAAAAGAGACGCUGCCGAG	-15.88	0.220992	31.6556	16.7465	11.2493	7.333	11.2637	12.3867	8.52685	0.501305	0.000353186	0.0308229	0.08944	0.03095
AUAGGGGACCGAAGGGCGGCCCCUUUUUUCCAAAAAAGACGCUGCCGAG	-15.74	0.301638	19.693	9.90805	6.29085	3.7945	6.28182	12.296	10.2508	0.506689	0.000102882	0.0460013	0.0895	0.04533
AUAGGUGACCGCAGGUCGGCACCUUUUUUCCAAAAGAGACGUUGACGAG	-12.73	0.212986	28.5535	14.6953	9.46274	5.77482	9.37226	12.5168	9.37098	0.507156	0.000457371	0.0281423	0.0896	0.0272
UUAGGGGACCGAAGGACGGCCCUUUUUUUCCAGAAGAAUAGCCGUUGAG	-12.75	0.232314	28.9853	14.4968	9.63758	5.95258	9.31349	12.4622	9.25479	0.527549	0.00016085	0.0395241	0.08966	0.04014
AUAGGUGACCGAAGGGCGGCACCUUUUUCCCAAAAAAGUAGUCGUCGAG	-13.26	0.308572	15.6492	7.90186	4.77889	2.89579	5.03445	12.3238	10.714	0.498592	8.54245e-05	0.0470744	0.08977	0.04738
UUAGGUGACCGAAGGGCGGCACCUUUUUUCCCAAAAAGAAGUCGUCGAG	-13.13	0.226515	29.6679	15.294	9.99243	6.33077	10.1746	12.42	9.04461	0.509597	0.000267404	0.0490572	0.08977	0.04852
UUAGGUGACCGAAGGCCGGCACCUUUUUCCUAAAAAAGUAGUCGGUGAG	-13.6	0.241196	22.8193	11.6725	7.16946	4.33469	7.43354	12.5895	10.1274	0.509269	0.000183941	0.0266193	0.08981	0.02639
GUAGGCGACCGAAGGACGGCGCCUUUUUCCCAAAAAAGAAGCCGUUGAG	-14.53	0.237519	23.4015	12.8013	7.97807	4.92736	8.25623	12.1608	9.61671	0.499222	0.000286754	0.0400976	0.08987	0.03991
AUAGGAGACCGCAGGUCGGCUCCUUUUUUCCCGAAAAGUUGUUGACGAG	-13.24	0.308136	18.5594	9.09188	5.66835	3.31382	5.59337	12.5947	10.6404	0.510103	0.000109417	0.0545303	0.08989	0.05397
UUAGGUGACCGGAGGACGGCACCUUUUUUCCAAAAAAGAAGCUGUCGAG	-14.45	0.231837	29.5478	15.8059	10.32	6.63881	10.6861	12.5898	8.9755	0.513453	0.000279025	0.0515446	0.0899	0.0519
AUAGGUGACCGAAGGCCGGCACCUUUUUUCCAAAAAAGCAGUCGGUGAG	-13.6	0.275894	22.2305	11.9028	7.42437	4.54376	7.62262	12.2649	9.86056	0.50809	0.000298888	0.040664	0.08992	0.04161
UUAGGGGACCGAAGGCCGGCCCCUUUUUCCUAAAAAAGUUGCCGGUGAG	-15.72	0.238219	24.6005	13.2569	8.23395	5.07909	8.61413	12.5212	9.72107	0.510264	0.000252597	0.0382571	0.08992	0.03883
GUAGGCGACCGAAGGACGGCGCCUUUUUCCCCAAAAAGCAGCUGUCGAG	-14.72	0.22361	16.4093	8.38024	5.03709	3.08148	5.36787	12.5625	10.7405	0.495639	6.70519e-05	0.0374189	0.08995	0.03814
UUAGGUGACCGAAGGGCGGCACCUUUUUCCUAAAAAAGAAGUCGUCGAG	-13.29	0.262124	24.6436	12.9906	8.10097	5.005	8.44152	12.4243	9.70967	0.501615	0.000291276	0.0423197	0.08998	0.04205
AUAGGUGACCGAAGGGCGGCACCUUUUUUCCAAAAAAGUAGUCGUCGAG	-13.26	0.303573	17.0672	8.58607	5.30361	3.19908	5.44403	12.3297	10.5653	0.500795	9.03537e-05	0.0463118	0.09005	0.04615
GUAGGCGACCGAAGGACGGCGCCUUUUUUCCCGAAAAGCAGCCGUUGAG	-14.85	0.218231	21.9071	11.0005	7.00024	4.15713	6.84089	12.6212	10.232	0.505965	0.000119922	0.0558926	0.0901	0.0564
GUAGGGGACCGAAGGACGGCCCCUUUUCCCUUGAGAAGACGCCGUUGAG	-15.65	0.209833	38.8126	21.6152	14.1745	10.6188	16.8017	12.3566	6.86892	0.570837	6.88079e-05	0.0271689	0.09018	0.02776
GUAGGGGACCGAAGGGCGGCCCCUUUUUCCCGAAAAAGACGCUGCCGAG	-15.74	0.228401	36.277	19.6606	12.233	7.97849	13.2294	12.2345	8.12802	0.574936	0.000150577	0.0366733	0.09038	0.03639
UUAGGUGACCGAAGGGCGGCACCUUUUUCUCAAAAAAGCAGUCGUCGAG	-13.26	0.282414	18.9948	9.94513	5.89115	3.58817	6.40295	12.483	10.4474	0.494622	0.000317432	0.0496675	0.09039	0.0501
UUAGGAGACCGAAGGACGGCUCUUUUUUUCCAGAAAAAUUGUCGUUGAG	-10.57	0.24645	29.9871	14.7206	9.60859	5.87438	9.39231	12.4373	9.28146	0.531101	0.000118831	0.0475573	0.09043	0.04748
AUAGGCGACCGAAGGACGGCGCCUUUUUCCUAAAAAAGAAGCCGUUGAG	-14.53	0.245209	23.7072	13.2044	8.27456	5.1888	8.64759	12.1097	9.46044	0.499913	0.000326198	0.0410874	0.09044	0.0407
AUAGGGGACCGAAGGGCGGCCCCUUUUUUCCAAAAGAGACGCUGCCGAG	-15.88	0.261542	27.0711	14.0495	9.24286	5.78743	9.15789	12.3089	9.26072	0.507825	0.000464995	0.0351427	0.09045	0.03473
UUAGGUGACCGAAGGGCGGCACCUUUUUUCCAAAAAAGCAGUCGUCGAG	-13.26	0.288099	17.1172	8.6481	5.22336	3.18379	5.59282	12.5437	10.68	0.499989	9.94858e-05	0.0506674	0.09047	0.0511
UUAGGGGACCGCAGGUCGGCCCUUUUUUUCCAAAAAAAUAGUCGACGAG	-11.89	0.20007	25.6313	12.5929	8.34562	5.01781	7.89156	12.351	9.66661	0.509322	0.000110532	0.0536618	0.09049	0.05277
UUAGGGGACCGAAGGGCGGCCCCUUUUUUCCAAGAAAGUUGCCGUCGAG	-15.52	0.203005	27.5792	14.1156	9.1317	5.73716	9.31483	12.4344	9.34863	0.493518	0.0005159	0.0430591	0.09061	0.04281
UUAGGUGACCGGAGGACGGCACCUUUUUUCCCGAAAAGUAGCCGUUGAG	-14.47	0.258502	20.9401	10.7707	6.62765	4.01125	6.89778	12.6848	10.3368	0.508744	0.000135022	0.0590647	0.09062	0.0584
AUAGGUGACCGAAGGCCGGCACCUUUUUCCUAAAAAAGCAGUCGGUGAG	-13.6	0.285316	20.0171	10.5069	6.43718	3.89316	6.68174	12.2497	10.1783	0.503935	0.000192506	0.0420555	0.09067	0.04202
AUAGGUGACCGCAGGUCGGCACCUUUUUUCCCGAAAAGACGUUGACGAG	-12.95	0.268371	23.3664	11.392	7.208	4.1737	6.9344	12.6589	10.2426	0.512	0.000126255	0.0530504	0.09069	0.05167
GUAGGUGACCGAAGGCCGGCACCUUUUUCCUAAAAAAGCAGUCGGUGAG	-13.6	0.274666	20.3561	10.55	6.44529	3.86812	6.6571	12.2888	10.2103	0.50395	0.000185178	0.0420377	0.09079	0.04234
UUAGGCGACCGAAGGACGGCGCCUUUUUCCCGAAAAAGAAGCCGUUGAG	-14.53	0.222654	24.6403	13.332	8.30173	5.1584	8.69513	12.3517	9.59666	0.498861	0.000318638	0.0377333	0.09081	0.03837
UUAGGUGACCGAAGGGCGGCACCUUUUCCCUUGAAAAGUAGUUGCUGAG	-13.61	0.249286	29.033	15.4305	10.2686	6.70555	10.5799	12.922	9.10822	0.525217	7.31733e-05	0.063179	0.09084	0.06372
GUAGGUGACCGGAGGACGGCACCUUUUUUCCAAGAAAGUAGCUGUCGAG	-14.56	0.214856	25.5912	13.462	8.80423	5.53435	8.84922	12.3146	9.39012	0.491751	0.000508046	0.052066	0.09092	0.0522
UUAGGAGACCGCAGGUCGGCUCCUUUUUCCUAAAAAAGAUGUUGACGAG	-12.61	0.257942	20.537	9.98433	6.00091	3.55917	6.2019	12.3738	10.4073	0.504867	0.000143934	0.0425813	0.09096	0.04112
UUAGGUGACCGGAGGGCGGCACCUUUUUCCCAAAAAAGUAGUUGCCGAG	-14.11	0.247947	22.6878	11.0383	7.07143	4.2743	7.05365	12.7418	10.2338	0.497745	0.00015337	0.0429446	0.09106	0.043
UUAGGCGACCGAAGGACGGCGCCUUUUUCCCGAAAAAGUAGCCGUUGAG	-14.49	0.240695	18.414	9.23986	5.52902	3.33643	5.87941	12.4744	10.569	0.498366	0.000123563	0.04263	0.09107	0.04168
AUAGGAGACCGGAGGACGGCUCCUUUUUCCCCAAAAAGUUGCCGUUGAG	-14.95	0.277085	15.3205	7.66306	4.48153	2.7168	4.89115	12.211	10.7471	0.497809	9.29494e-05	0.0421434	0.09119	0.0429
GUAGGUGACCGAAGGGCGGCACCUUUUUCCCAAAAAAGAAGUCGUCGAG	-13.29	0.282936	22.7208	12.2725	7.6853	4.73131	7.90952	12.2148	9.74176	0.497711	0.000287726	0.0455208	0.09124	0.04499
GUAGGUGACCGAAGGGCGGCACCUUUUUUCCCAAAAAGAAGUCGCUGAG	-13.2	0.210995	31.0289	15.3405	10.1337	6.31281	9.97634	12.2193	8.95327	0.510591	0.000235103	0.0440801	0.09125	0.04217
AUAGGAGACCGGAGGGCGGCUCCUUUUUCUCCAAAAAGUUGCUGUCGAG	-14.61	0.235686	36.8548	19.12	11.6141	7.45238	12.6529	11.9379	8.24275	0.521908	0.00133514	0.0382175	0.09129	0.03852
UUAGGAGACCGCAGGUCGGCUCCUUUUUCCUAAAAAAGUUGUUGACGAG	-12.88	0.266429	19.7901	9.62362	5.77028	3.41058	5.96358	12.4479	10.5186	0.504125	0.000143279	0.0505996	0.09136	0.05042
AUAGGCGACCGAAGGACGGCGCCUUUUUCUCCAAAAAGUAGCUGUCGAG	-14.72	0.295063	16.9606	8.80718	5.21485	3.15772	5.59828	12.2752	10.5587	0.49435	0.000257742	0.0395529	0.09136	0.03902
GUAGGCGACCGAAGGACGGCGCCUUUUUUCCCAAAAAGUAGCUGUCGAG	-14.64	0.275091	15.3933	7.70581	4.59911	2.78714	4.91454	12.298	10.7554	0.49448	9.41702e-05	0.0427512	0.09151	0.04307
AUAGGUGACCGCAGGUCGGCACCUUUUUCCUAAAAAAGACGUUGACGAG	-12.59	0.246977	18.8041	9.29776	5.60534	3.26558	5.72706	12.4914	10.6129	0.499405	0.000101134	0.0407692	0.09153	0.04054
UUAGGAGACCGGAGGGCGGCUCCUUUUUUCCAGAAAAGUUGUCGUCGAG	-14.7	0.294467	25.8981	12.4314	8.20544	4.89683	7.78134	12.8886	9.99586	0.515832	0.000110948	0.0473328	0.09154	0.04842
GUAGGCGACCGAAGGACGGCGCCUUUUUUCCAAAAAAGUAGCCGUUGAG	-14.49	0.25574	17.6089	8.79563	5.3233	3.16176	5.48738	12.255	10.5466	0.499805	0.000107292	0.0451461	0.0916	0.04432
UUAGGGGACCGAAGGCCGGCCCCUUUUUUCCAAAAAAGUUGCCGGUGAG	-15.72	0.235573	24.974	13.4664	8.38726	5.19902	8.77086	12.4744	9.63771	0.509618	0.000385868	0.0378327	0.09162	0.03872
AUAGGCGACCGAAGGACGGCGCCUUUUUCCCAAAAAAGAAGCCGUUGAG	-14.53	0.24751	23.1774	12.8763	8.0496	5.02132	8.39078	12.1147	9.54671	0.498237	0.000311703	0.041471	0.09167	0.04175
AUAGGCGACCGAAGGACGGCGCCUUUUUUCCGAAAAAGAAGCCGUUGAG	-14.53	0.234434	27.5774	14.5945	9.43331	5.97294	9.64208	12.1796	9.10333	0.511308	0.000292701	0.039519	0.09189	0.03926
UUAGGUGACCGAAGGGCGGCACCUUUUUCCCAAAAAAGCAGUCGUCGAG	-13.26	0.293021	15.6284	7.91269	4.65332	2.85902	5.15758	12.5385	10.8397	0.497749	9.42371e-05	0.051533	0.0919	0.05146
UUAGGUGACCGGAGGACGGCACCUUUUUUCCCAAAAAGACGCCGUUGAG	-14.58	0.226626	18.7701	9.58402	5.82962	3.61336	6.31035	12.5727	10.4797	0.496282	0.000103119	0.0450337	0.09193	0.04482
AUAGGCGACCGAAGGACGGCGCCUUUUUUCCCGAAAAGCAGCCGUUGAG	-14.85	0.228442	21.4771	10.9207	6.97349	4.17291	6.8474	12.5791	10.2031	0.505061	0.000129287	0.0571081	0.09193	0.05737
UUAGGUGACCGAAGGGCGGCACCUUUUUUCCAAGAAAGCAGUCGUCGAG	-13.4	0.211767	25.4087	13.5519	8.72221	5.49846	9.00732	12.4893	9.49543	0.491961	0.000666362	0.0389498	0.09204	0.03791
UUAGGUGACCGAAGGGCGGCACCUUUUUCCCCAAAAAGAAGUCGUCGAG	-13.21	0.254355	23.4623	12.6456	7.87603	4.89321	8.27547	12.3938	9.75029	0.493811	0.00032804	0.0482361	0.09206	0.0471
UUAGGUGACCGAAGGGCGGCACCUUUUUCCCCAAAAAGUAGUCGUCGAG	-13.18	0.271469	15.9211	7.99722	4.67012	2.88232	5.22688	12.5466	10.8321	0.494386	9.55904e-05	0.0484386	0.09212	0.04858
UUAGGUGACCGAAGGGCGGCACCUUUUUCCUAAAAAAGCAGUCGUCGAG	-13.26	0.288799	17.5644	8.72235	5.16321	3.14133	5.61817	12.5132	10.6859	0.499199	0.000112922	0.0507921	0.09226	0.05106
GUAGGGGACCGAAGGGCGGCCCCUUUUUUCCAAAAGAGACGCUGCCGAG	-15.88	0.245561	29.0936	14.8171	9.77585	6.09921	9.62499	12.4179	9.15935	0.508621	0.000445606	0.0342479	0.09232	0.03525
AUAGGCGACCGAAGGACGGCGCCUUUUUUCCCAAAAAGCAGCUGUCGAG	-14.64	0.220473	17.5291	9.01666	5.55751	3.43789	5.8439	12.4827	10.5224	0.492232	9.05383e-05	0.039869	0.09242	0.03919
AUAGGUGACCGAAGGGCGGCACCUUUUCCCUAGAAAAGUAGUUGUCGAG	-13.8	0.342821	26.3909	14.1509	8.91889	5.60346	9.30516	12.4947	9.44563	0.540478	8.6072e-05	0.0260515	0.09246	0.02642
AUAGGAGACCGCAGGUCGGCUCCUUUUUUCCCGAAAAGCUGUUGACGAG	-13.24	0.3108	18.0673	8.60961	5.32994	3.10039	5.26782	12.5433	10.7215	0.51037	0.000114797	0.0411755	0.09269	0.04178
UUAGGUGACCGAAGGGCGGCACCUUUUUCCCCAAAAAGAAGUCGCUGAG	-13.28	0.219023	27.4429	13.7442	8.69052	5.28699	8.7968	12.4487	9.58084	0.500564	0.000235042	0.0398076	0.09279	0.04147
UUAGGAGACCGGAGGACGGCUCCUUUUUUCCAAAAAAGCUGCCGUUGAG	-15.03	0.240922	18.8343	9.30431	5.64139	3.44873	6.03822	12.6575	10.6044	0.500139	0.000116102	0.0488429	0.0928	0.04974
UUAGGCGACCGAAGGACGGCGCCUUUUUUCCCGAGAAGUAGCCGUUGAG	-14.99	0.257424	21.375	10.6887	6.67307	3.96894	6.69745	12.6178	10.3245	0.514382	0.000172251	0.0385531	0.09292	0.03926
UUAGGUGACCGGAGGACGGCACCUUUUUCCUAGAAAAGUAGCCGUUGAG	-14.63	0.211078	30.2798	17.3115	11.549	7.71648	12.0071	12.7342	8.50885	0.543014	0.000162717	0.029129	0.09294	0.02897
AUAGGUGACCGCAGGUCGGCACCUUUUUCCCAAAAGAGACGUUGACGAG	-12.73	0.20522	29.0152	15.7628	10.2232	6.45453	10.3707	12.4689	9.0072	0.503224	0.000383967	0.0271162	0.09299	0.02807
UUAGGUGACCGGAGGACGGCACCUUUUUCCUAGAGAAGUAGCCGUUGAG	-14.77	0.202585	31.0503	17.46	11.7409	7.85917	12.1448	12.7342	8.43752	0.543494	0.000153064	0.023114	0.09303	0.02301
AUAGGUGACCGGAGGACGGCACCUUUUUUCCAAGAAAGUAGCUGUCGAG	-14.56	0.223566	25.3203	13.4791	8.83999	5.60103	8.93211	12.2653	9.33212	0.490901	0.000549302	0.0536445	0.09307	0.05392
UUAGGAGACCGGAGGACGGCUCCUUUUCCCUUGAAAAGUUGCUGUUGAG	-14.97	0.281064	24.4288	13.5457	8.5067	5.38261	9.06807	12.8348	9.72608	0.531095	7.86643e-05	0.037383	0.09337	0.03675
GUAGGGGACCGAAGGCCGGCCCCUUUUUCCUAAAAGAGUUGCCGGUGAG	-15.86	0.231506	26.1192	13.6274	8.85528	5.46936	8.75295	12.3193	9.42497	0.500253	0.000305849	0.0309032	0.09366	0.03077
UUAGGGGACCGAAGGGCGGCCCCUUUUUCUCAAAAAAGACGCUGCCGAG	-15.74	0.260212	23.6812	12.6314	7.70729	4.74846	8.19366	12.4321	9.84182	0.492647	0.000829027	0.0398335	0.09374	0.03901
AUAGGUGACCGGAGGACGGCACCUUUUUCCCUGAAAAGUAGCUGUCGAG	-14.7	0.253543	29.1502	16.743	11.4989	7.858	11.7421	12.4695	8.30573	0.532047	0.000166424	0.0449585	0.09375	0.0453
UUAGGUGACCGAAGGGCGGCACCUUUUUCUCCAAAAAGUAGUCGUCGAG	-13.18	0.263828	18.901	9.58108	5.64897	3.44566	6.17626	12.5003	10.5273	0.492505	0.000242366	0.0470752	0.09376	0.04706
AUAGGAGACCGAAGGACGGCUCUUUUUUUCCAGGAAAAUUGUUGUCGAG	-10.98	0.204184	36.0335	18.6937	12.5126	8.39689	12.9026	12.3975	8.00031	0.522797	0.000643839	0.0309034	0.09381	0.03112
UUAGGAGACCGCAGGUCGGCUCCUUUUUUCCAAAAAAGCUGUUGACGAG	-12.88	0.2676	18.1967	9.1218	5.55103	3.30963	5.72088	12.4544	10.5724	0.499484	0.000170037	0.0324882	0.09384	0.03155
AUAGGAGACCGGAGGACGGCUCCUUUUUCUCCAAAAAGCUGCCGUUGAG	-14.95	0.201664	36.5843	20.469	12.5106	8.39496	14.1587	12.0508	7.8279	0.538351	0.00127543	0.0516777	0.09384	0.05168
UUAGGUGACCGGAGGACGGCACCUUUUUUCCAAAAAAGUAGCUGUCGAG	-14.42	0.257895	19.2894	9.91662	6.07257	3.74596	6.46761	12.6917	10.4729	0.497712	0.000126727	0.0540573	0.09389	0.0544
UUAGGAGACCGGAGGACGGCUCCUUUUUCCCAAAAAAGCUGCCGUUGAG	-15.03	0.241569	18.92	9.34682	5.59104	3.41325	6.04609	12.6375	10.6121	0.500163	0.000116518	0.0489743	0.09398	0.04973
GUAGGGGACCGUAGGUCGGCCCCUUUUCCCCUGAAAAGAAGUCGACGAG	-16.14	0.250596	30.4688	16.6582	10.4464	6.81873	11.4508	12.5877	8.8845	0.526148	0.000160441	0.0393421	0.09398	0.03901
AUAGGUGACCGAAGGGCGGCACCUUUUUCCCAAAAAAGAAGUCGUCGAG	-13.29	0.292901	22.5575	12.3456	7.75338	4.81675	8.03018	12.1708	9.67704	0.496671	0.000312608	0.0470993	0.09405	0.04786
GUAGGCGACCGAAGGACGGCGCCUUUUUUCCCAAAAAGCAGCUGUCGAG	-14.64	0.209999	18.1924	9.22228	5.67185	3.47261	5.91375	12.5233	10.5254	0.492217	9.05637e-05	0.040132	0.09406	0.04115
UUAGGAGACCGGAGGACGGCUCCUUUUUUCCGAAAAAGCUGCCGUUGAG	-15.03	0.237043	20.3267	9.97912	6.1311	3.73142	6.43926	12.6526	10.4606	0.498718	0.000143109	0.0487935	0.0941	0.04794
UUAGGGGACCGCAGGUCGGCCCUUUUUUCUCAAAAAAAUAGUCGACGAG	-11.89	0.203863	26.8608	13.5765	8.47574	5.11025	8.58496	12.2437	9.56674	0.493409	0.000617402	0.0546792	0.09411	0.05438
AUAGGUGACCGAAGGGCGGCACCUUUUCCCCUGAAAAGUAGUUGUCGAG	-13.54	0.348592	24.8797	13.201	8.47531	5.30591	8.67828	12.4746	9.58434	0.524302	8.00282e-05	0.0546083	0.09415	0.05454
GUAGGAGACCGGAGGACGGCUCCUUUUUCCCUAAAAAGUUGCCGUUGAG	-14.79	0.244785	16.1867	7.97036	4.61439	2.81438	5.11827	12.1556	10.6706	0.491637	0.000103411	0.0378782	0.09421	0.03854
GUAGGUGACCGAAGGCCGGCACCUUUUUCCUAAAAAAGUAGUCGGUGAG	-13.6	0.255727	22.7149	11.7354	7.24938	4.35876	7.39062	12.3605	10.0009	0.507621	0.000231702	0.0281267	0.09425	0.02774
GUAGGAGACCGGAGGACGGCUCCUUUUUUCCCAAAAAGUUGCCGUUGAG	-14.87	0.253439	15.9938	7.96925	4.73482	2.86558	5.09219	12.2356	10.685	0.4931	0.0001065	0.0444108	0.09429	0.04441
GUAGGUGACCGAAGGGCGGCACCUUUUUUCCAAGAAAGUAGUCGUCGAG	-13.4	0.21543	25.6557	13.4686	8.71403	5.44796	8.8127	12.3265	9.43929	0.490655	0.000679142	0.0369017	0.0943	0.03717
UUAGGUGACCGGAGGACGGCACCUUUUUCUCAAAAAAGUAGCUGUCGAG	-14.42	0.248062	22.6059	12.0877	7.30099	4.51462	7.87379	12.6144	10.0499	0.490981	0.00056604	0.0519962	0.0944	0.05184
UUAGGGGACCGAAGGACGGCUCCUUUUCCUUGGAAAAGUUGUUGUUGAG	-12.77	0.226093	43.8236	22.2397	14.4053	9.50407	15.1938	12.5567	7.52631	0.569449	0.000218795	0.0814355	0.09441	0.081
UUAGGAGACCGGAGGACGGCUCCUUUUUUCCAGAAAAGACGCCGUUGAG	-14.54	0.233636	27.5352	14.1276	9.10263	5.60082	9.16008	12.6649	9.53205	0.51655	0.000147481	0.0628646	0.09449	0.06383
GUAGGCGACCGAAGGACGGCGCCUUUUUUCCGAAAAAGUAGCCGUUGAG	-14.49	0.249449	19.4121	9.7068	5.9563	3.54293	6.05112	12.2441	10.3506	0.498365	0.000150258	0.0443209	0.09454	0.04368
GUAGGUGACCGAAGGGCGGCACCUUUUUCCUAAAAAAGAAGUCGUCGAG	-13.29	0.278676	23.7782	12.861	8.07062	5.00531	8.34109	12.1999	9.59727	0.497389	0.000354786	0.0448368	0.0946	0.04491
AUAGGGGACCGUAGGUCGGCCCCUUUUCCCCUGAAAAGAAGUCGACGAG	-16.14	0.259627	28.8371	15.9277	10.0045	6.50153	10.9275	12.6333	9.06589	0.524105	0.000136862	0.0400098	0.0946	0.04109
GUAGGGGACCGAAGGCCGGCCCCUUUUUCCUAAAAAAGUUGCCGGUGAG	-15.72	0.251651	24.6518	13.4511	8.39522	5.19735	8.71743	12.3015	9.55207	0.50837	0.000317739	0.040702	0.09465	0.04063
GUAGGCGACCGAAGGACGGCGCCUUUUUCCCAAAAAAGUAGCCGUUGAG	-14.49	0.260334	16.1095	8.09285	4.78046	2.84602	5.06491	12.2501	10.7021	0.496984	0.000104421	0.0459571	0.09473	0.04498
AUAGGGGACCGAAGGCCGGCCCCUUUUUCCUAAAAGAGUUGCCGGUGAG	-15.86	0.239921	25.8857	13.6562	8.89021	5.53216	8.84082	12.2794	9.37363	0.499893	0.00032855	0.031714	0.09482	0.03072
AUAGGCGACCGAAGGACGGCGCCUUUUUUCCCAAAAAGUAGCUGUCGAG	-14.64	0.288109	14.9697	7.62726	4.56689	2.79928	4.92096	12.2535	10.7271	0.493657	0.000102413	0.0441056	0.09484	0.04478
AUAGGGGACCGAAGGCCGGCCCCUUUUUCCUAAAAAAGUUGCCGGUGAG	-15.72	0.2605	24.4644	13.5224	8.46125	5.28382	8.84145	12.2624	9.4893	0.50794	0.000342443	0.0417079	0.09498	0.04245
AUAGGCGACCGAAGGACGGCGCCUUUUUUCCAAAAAAGUAGCCGUUGAG	-14.49	0.267462	17.2669	8.76582	5.32391	3.1929	5.52347	12.2078	10.5075	0.49868	0.000119018	0.0468759	0.09504	0.04713
AUAGGAGACCGGAGGACGGCUCCUUUUUCCCUAAAAAGUUGCCGUUGAG	-14.79	0.255585	15.7458	7.86495	4.56246	2.80732	5.09216	12.1017	10.6472	0.49088	0.000111409	0.039154	0.09511	0.03915
UUAGGUGACCGGAGGACGGCACCUUUUUCCCAAAAAAGUAGCUGUCGAG	-14.42	0.262829	17.6335	9.12758	5.46747	3.39552	5.99323	12.6917	10.6481	0.494943	0.000120533	0.0550915	0.09511	0.05571
UUAGGUGACCGGAGGACGGCACCUUUUUUCCAGAAAAGAAGUCGUCGAG	-14.46	0.258688	31.6678	17.1857	11.3051	7.4864	11.9217	12.6231	8.56833	0.522332	0.000304806	0.0623789	0.0953	0.06191
UUAGGGGACCGCAGGUCGGCCCUUUUUUUCCAAAAAAACAGUCGACGAG	-11.89	0.208123	24.4701	12.0056	7.79822	4.63969	7.49066	12.3428	9.85156	0.502726	0.000133391	0.0565736	0.09543	0.05628
GUAGGGGACCGAAGGGCGGCCCCUUUUUUCCAGAAAAGACGUCGCCGAG	-15.75	0.32191	25.4599	12.6863	8.22311	4.93761	7.96423	12.4312	9.74679	0.518293	0.000140028	0.0550902	0.09551	0.05594
UUAGGCGACCGAAGGACGGCGCCUUUUUCCCCAAAAAGAAGCCGUUGAG	-14.45	0.215745	24.1014	13.228	8.22067	5.13015	8.67035	12.3225	9.59616	0.49339	0.000351057	0.0491269	0.09552	0.04958
AUAGGUGACCGAAGGGCGGCACCUUUUUUCCAAGAAAGUAGUCGUCGAG	-13.4	0.222831	25.5438	13.5661	8.80311	5.5513	8.95526	12.2884	9.36854	0.489845	0.00074258	0.0381557	0.09553	0.0384
AUAGGGGACCGCAGGUCGGCCCUUUUUUUCCAAAAAAAUAGUCGACGAG	-11.89	0.202145	25.6936	12.7007	8.41929	5.07377	7.97339	12.3067	9.61649	0.507904	0.000123339	0.0541194	0.09557	0.05457
GUAGGAGACCGAAGGACGGCUCUUUUUCCCCUGAAAAAUUGUUGUUGAG	-10.33	0.208689	29.3625	16.5376	10.4428	8.4688	14.0724	12.0257	7.77846	0.524217	9.00997e-05	0.0577151	0.09557	0.0566
UUAGGUGACCGGAGGACGGCACCUUUUUCUCCAAAAAGACGCCGUUGAG	-14.66	0.228305	21.3785	11.337	6.81284	4.20644	7.39752	12.5208	10.1572	0.491549	0.000513899	0.0397255	0.09558	0.04028
AUAGGAGACCGGAGGACGGCUCCUUUUUUCCCAAAAAGUUGCCGUUGAG	-14.87	0.264498	15.5912	7.88717	4.70095	2.86948	5.08128	12.1828	10.6567	0.492137	0.000116383	0.0459422	0.09567	0.04535
AUAGGUGACCGGAGGGCGGCACCUUUUUUCCAAAAAAGUAGUUGCCGAG	-14.11	0.267197	27.1191	13.2563	9.14058	5.52151	8.3232	12.3736	9.42604	0.501257	0.000251062	0.0461096	0.09574	0.04529
AUAGGAGACCGAAGGACGGCUCUUUUUCCCCUGAAAAAUUGUUGUUGAG	-10.33	0.2177	27.3894	15.8107	9.97072	8.28822	13.7744	12.0132	7.86247	0.522124	8.40415e-05	0.0602255	0.09583	0.06053
GUAGGCGACCGAAGGACGGCGCCUUUUUCCCGAAAAAGAAGCCGUUGAG	-14.53	0.232333	24.7343	13.5111	8.44772	5.27018	8.79034	12.1367	9.43328	0.496593	0.000386981	0.0394613	0.09589	0.03927
UUAGGAGACCGCAGGUCGGCUCCUUUUUCCCAAAAAAGCUGUUGACGAG	-12.88	0.269878	17.4268	8.82889	5.31424	3.17185	5.5435	12.4549	10.6415	0.497661	0.000182217	0.0327648	0.0959	0.03325
UUAGGCGACCGAAGGACGGCGCCUUUUCCCUGGAAAAGAAGCUGUUGAG	-14.73	0.234856	28.5825	16.2855	10.3966	7.43159	12.2132	12.4897	8.52906	0.527888	0.000103574	0.0356176	0.09595	0.03604
GUAGGUGACCGGAGGGCGGCACCUUUUUUCCAAAAAAGUAGUUGCCGAG	-14.11	0.257156	27.2489	13.188	9.05886	5.435	8.2267	12.421	9.49298	0.502139	0.000230021	0.044671	0.09606	0.04401
GUAGGAGACCGAAGGACGGCUCUUUUUUUCCAGAAAAAUUGUCGUUGAG	-10.57	0.260601	29.8302	14.761	9.66673	5.93297	9.39606	12.2166	9.1418	0.527907	0.000151356	0.0501245	0.09617	0.04933
AUAGGGGACCGAAGGGCGGCCCCUUUUUUCCAGAAAAGACGUCGCCGAG	-15.75	0.334215	25.1196	12.6445	8.21933	4.96938	7.99627	12.3894	9.71002	0.517591	0.000148938	0.0559008	0.09625	0.05561
GUAGGGGACCGAAGGGCGGCCCCUUUUUCCCAAAAAAGUUGCCGUCGAG	-15.38	0.227911	35.053	19.2984	11.8342	7.86145	13.2144	11.9236	8.03106	0.581513	0.000132929	0.0542974	0.09639	0.0544
AUAGGUGACCGAAGGGCGGCACCUUUUUCCCCAAAAAGAAGUCGCUGAG	-13.28	0.243337	25.4755	13.1209	8.31398	5.10108	8.43237	12.1468	9.52286	0.496516	0.000300009	0.0440442	0.09639	0.04449
AUAGGCGACCGAAGGGCGGCGCCUUUUUUCCCGAAAAGAAGCUGCUGAG	-14.62	0.223132	35.6425	18.5586	12.6056	8.45509	12.9177	12.2895	7.91723	0.525318	0.000303993	0.066787	0.09645	0.06674
GUAGGUGACCGAAGGGCGGCACCUUUUUUCCAAAAAAGCAGUCGUCGAG	-13.26	0.305872	17.1972	8.75213	5.34435	3.20487	5.53496	12.2895	10.5423	0.495956	0.000141313	0.0560419	0.09654	0.05504
AUAGGCGACCGAAGGACGGCGCCUUUUUCCCGAAAAAGAAGCCGUUGAG	-14.53	0.241927	24.5366	13.6005	8.52813	5.37509	8.94271	12.0905	9.35771	0.495526	0.000421097	0.0407821	0.09665	0.04009
UUAGGCGACCGAAGGACGGCGCCUUUUUUCCAAAAAAGAAGUCGUCGAG	-14.33	0.214867	34.7991	18.0961	12.1716	8.01974	12.4222	12.4413	8.21076	0.518353	0.000311696	0.0575048	0.09668	0.05748
AUAGGUGACCGAAGGCCGGCACCUUUUUCCUAAAAAAGUAGUCGGUGAG	-13.6	0.265034	22.5416	11.7889	7.30082	4.42512	7.48477	12.3189	9.9469	0.506933	0.000254363	0.0291509	0.09672	0.02931
AUAGGUGACCGAAGGGCGGCACCUUUUUUCCCAAAAAGAAGUCGCUGAG	-13.2	0.218262	30.8395	15.3789	10.1824	6.38591	10.0714	12.1793	8.8967	0.510284	0.000249064	0.0451163	0.09679	0.04512
AUAGGGGACCGAAGGGCGGCCCCUUUUUCUCCAAAAAGACGCUGCCGAG	-15.66	0.243058	33.0251	17.9935	11.0328	7.097	12.0159	12.0361	8.46955	0.522602	0.00100949	0.0436493	0.09681	0.04345
GUAGGCGACCGAAGGACGGCGCCUUUUUUCCCGAGAAGUAGCCGUUGAG	-14.99	0.269862	21.4757	10.7959	6.79728	4.01164	6.66628	12.4026	10.1955	0.512296	0.000215098	0.0405127	0.09684	0.04086
GUAGGUGACCGGAGGGCGGCACCUUUUUCUCAAAAAAGUAGUUGCCGAG	-14.11	0.25179	28.768	14.7129	9.43856	5.80585	9.43576	12.3523	9.27325	0.489359	0.00107727	0.0437389	0.09685	0.04381
GUAGGGGACCGAAGGGCGGCCCCUUUUUCCUAAAAAAGACGCUGCCGAG	-15.74	0.291706	20.5254	10.0275	6.16292	3.65936	6.2683	12.3638	10.3522	0.502175	0.000130352	0.0463228	0.09689	0.04531
GUAGGGGACCGAAGGACGGCCCUUUUUUUCCAGAAGAAUAGCCGUUGAG	-12.75	0.246531	28.3193	14.369	9.60366	5.95789	9.22034	12.245	9.14353	0.524247	0.000192565	0.0420178	0.09693	0.04226
UUAGGGGACCGAAGGCCGGCCCCUUUUUUCCAAAAGAGUUGCCGGUGAG	-15.86	0.229675	25.035	12.9642	8.17704	5.01317	8.34765	12.5023	9.74456	0.506361	0.00035366	0.030465	0.09697	0.03112
GUAGGGGACCGAAGGCCGGCCCCUUUUUUCCAAAAAAGUUGCCGGUGAG	-15.72	0.248197	25.1647	13.7447	8.60342	5.36505	8.94684	12.2552	9.44509	0.508083	0.000476049	0.040144	0.09704	0.04033
UUAGGUGACCGGAGGACGGCACCUUUUUCCCAAAAAAGAAGCUGUCGAG	-14.45	0.242075	25.5387	14.4382	9.08087	5.81838	9.72613	12.4854	9.33349	0.494002	0.00043092	0.0538209	0.09706	0.05397
UUAGGAGACCGCAGGUCGGCUCCUUUUUCCUAAAAGAGUUGUUGACGAG	-13.02	0.247976	24.165	11.2868	7.22865	4.2535	6.92432	12.4999	10.1232	0.499232	0.000159144	0.0378294	0.09709	0.0376
AUAGGAGACCGGAGGACGGCUCCUUUUCCCCUGAAAAGUUGCUGUUGAG	-14.97	0.317993	23.4565	13.2239	8.3429	5.38243	8.95999	12.4108	9.51417	0.522769	8.89563e-05	0.0421341	0.09711	0.0427
GUAGGUGACCGAAGGGCGGCACCUUUUUUCCCAAAAAGAAGUCGUCGAG	-13.13	0.238655	29.7127	15.4703	10.1472	6.48656	10.319	12.2057	8.85957	0.508091	0.000324453	0.0516043	0.09714	0.05247
AUAGGUGACCGAAGGGCGGCACCUUUUUUCCAAAAAAGCAGUCGUCGAG	-13.26	0.318569	16.6384	8.58106	5.2528	3.17886	5.47782	12.2486	10.5349	0.495929	0.000141788	0.0558485	0.09716	0.05548
UUAGGCGACCGAAGGACGGCGCCUUUUUCCCUAAAAAGAAGCUGUCGAG	-14.6	0.22921	23.5738	12.6624	7.85866	4.90994	8.31684	12.3744	9.73222	0.487479	0.000378757	0.0409446	0.09722	0.04037
AUAGGGGACCGAAGGGCGGCCCCUUUUUCCCGAAAAAGACGCUGCCGAG	-15.74	0.258997	31.3197	16.8354	10.3128	6.51585	10.9872	12.0094	8.7468	0.556926	0.000164594	0.0399431	0.09728	0.0392
GUAGGUGACCGAAGGGCGGCACCUUUUUCUCAAAAAAGCAGUCGUCGAG	-13.26	0.298782	19.2595	10.2053	6.09305	3.67611	6.4697	12.2291	10.2765	0.490385	0.0004414	0.0547428	0.0974	0.05411
AUAGGAGACCGCAGGUCGGCUCCUUUUUUCCAAAAAAGCUGUUGACGAG	-12.88	0.270038	18.4128	9.31803	5.69103	3.39352	5.84017	12.4156	10.511	0.498132	0.000191832	0.0326858	0.09754	0.0325
AUAGGUGACCGGAGGGCGGCACCUUUUUCUCAAAAAAGUAGUUGCCGAG	-14.11	0.261228	28.691	14.8358	9.53985	5.91723	9.59284	12.3052	9.19398	0.488231	0.00118203	0.0450794	0.09755	0.0454
AUAGGAGACCGCAGGUCGGCUCCUUUUUCCUAAAAAAGUUGUUGACGAG	-12.88	0.274594	17.0906	8.53013	5.12121	3.05172	5.35744	12.4127	10.6805	0.495737	0.000137745	0.0520005	0.09759	0.05264
GUAGGCGACCGAAGGACGGCGCCUUUUUCCCGAAAAAGUAGCCGUUGAG	-14.49	0.253166	18.2731	9.19648	5.54522	3.29653	5.73442	12.2401	10.4718	0.495619	0.000157596	0.0449815	0.09772	0.04465
AUAGGUGACCGAAGGGCGGCACCUUUUUCCUAAAAAAGAAGUCGUCGAG	-13.29	0.288326	23.6389	12.9473	8.14691	5.09972	8.47629	12.1558	9.52803	0.496344	0.000385674	0.0463649	0.09781	0.0461
AUAGGCGACCGAAGGACGGCGCCUUUUUCCCAAAAAAGUAGCCGUUGAG	-14.49	0.272428	15.7264	8.03824	4.76322	2.8655	5.08396	12.2029	10.6687	0.495812	0.000115586	0.0477463	0.09782	0.04842
GUAGGUGACCGGAGGACGGCACCUUUUUUCCAAAAAAGAAGCUGUCGAG	-14.45	0.250783	30.1595	16.2268	10.6595	6.96607	11.0445	12.2695	8.6517	0.511234	0.000376053	0.0562608	0.09799	0.05631
AUAGGUGACCGAAGGGCGGCACCUUUUUCUCAAAAAAGCAGUCGUCGAG	-13.26	0.310746	18.8153	10.1135	6.04799	3.67899	6.46403	12.1885	10.2547	0.490323	0.000457573	0.054477	0.09815	0.05477
AUAGGGGACCGAAGGCCGGCCCCUUUUUUCCAAAAAAGUUGCCGGUGAG	-15.72	0.256781	24.9854	13.8254	8.67427	5.45855	9.08254	12.2141	9.37776	0.507566	0.000513303	0.041113	0.0984	0.04089
UUAGGAGACCGGAGGACGGCUCCUUUUUCCCUGAAAAGUUGUCGUCGAG	-15.11	0.204397	41.2144	21.361	14.687	9.92813	14.7531	12.9593	7.51556	0.53525	0.00026216	0.0395025	0.0984	0.03962
UUAGGUGACCGCAGGUCGGCACCUUUUUUCCAAAAAAGACGUUGACGAG	-12.59	0.230843	23.8484	11.8492	7.45998	4.3959	7.34014	12.533	10.0686	0.50009	0.000204858	0.0382312	0.09843	0.03778
AUAGGGGACCGCAGGUCGGCCCUUUUUUUCCAAAAAAACAGUCGACGAG	-11.89	0.210247	24.5513	12.1257	7.88116	4.70004	7.57906	12.2978	9.7989	0.501255	0.000148889	0.0570436	0.09849	0.05589
AUAGGCGACCGAAGGACGGCGCCUUUUUUCCCGAGAAGUAGCCGUUGAG	-14.99	0.281635	21.2811	10.8572	6.8633	4.08774	6.76756	12.3601	10.1362	0.511178	0.000239374	0.0420893	0.09856	0.04196
AUAGGUGACCGGAGGACGGCACCUUUUUUCCCGAAAAGAAGCCGUUGAG	-14.5	0.264759	29.4803	16.0057	10.4572	6.82632	10.8887	12.2279	8.70081	0.51792	0.000326428	0.0611076	0.09856	0.06164
UUAGGAGACCGCAGGUCGGCUCCUUUUUCCUGAAAAAGUUGUUGACGAG	-12.88	0.258967	22.3333	10.9193	6.63733	3.92703	6.7549	12.4328	10.2529	0.504363	0.000211664	0.0496015	0.09883	0.04917
AUAGGGGACCGAAGGGCGGCCCCUUUUUCCCAAAAAAGUUGCCGUCGAG	-15.38	0.236983	34.338	19.1235	11.7321	7.83596	13.1688	11.8611	8.01256	0.580706	0.000139779	0.0558958	0.09883	0.05583
UUAGGGGACCGAAGGGCGGCCCCUUUUUCCCAAAAAAGUUGUCGCCGAG	-15.38	0.205014	37.2355	20.7793	12.7942	8.757	14.7164	12.1422	7.69261	0.593845	0.000130131	0.0548126	0.09884	0.05415
GUAGGGGACCGAAGGGCGGCCCCUUUUUCUCCAAAAAGACGCUGCCGAG	-15.66	0.23008	34.2466	18.3583	11.3059	7.24244	12.2136	12.1386	8.4481	0.522161	0.000957575	0.0430637	0.09892	0.04368
UUAGGGGACCGCAGGUCGGCCCUUUUUUCUCAAAAAAACAGUCGACGAG	-11.89	0.206143	26.4806	13.4485	8.34104	5.02104	8.50106	12.2471	9.61302	0.492361	0.000651502	0.0560354	0.09893	0.05658
AUAGGAGACCGCAGGUCGGCUCCUUUUUCCCAAAAAAGCUGUUGACGAG	-12.88	0.272288	17.6677	9.04021	5.4649	3.26073	5.67018	12.4164	10.5778	0.496328	0.000205789	0.0329581	0.09898	0.03305
AUAGGUGACCGAAGGGCGGCACCUUUUUUCCAAGAAAGCAGUCGUCGAG	-13.4	0.230553	25.5466	13.9496	9.05888	5.79607	9.34518	12.2399	9.22191	0.489515	0.000897379	0.042277	0.09901	0.04181
AUAGGGGACCGAAGGGCGGCCCCUUUUUCCUAAAAAAGACGCUGCCGAG	-15.74	0.31188	17.9008	8.89208	5.38259	3.24057	5.63251	12.2477	10.5036	0.500075	0.000135242	0.0475656	0.09904	0.04696
GUAGGCGACCGAAGGACGGCGCCUUUUUUCCCAAAAAGAAGCCGUUGAG	-14.37	0.20515	28.4412	15.1256	9.7866	6.25832	10.0886	12.1598	8.95076	0.503257	0.00037297	0.0535774	0.09906	0.05367
AUAGGUGACCGGAGGACGGCACCUUUUUUCCAAGAAAGCAGCUGUCGAG	-14.56	0.228719	25.8109	14.1984	9.34055	6.04797	9.61039	12.2152	9.08362	0.489368	0.00074998	0.0616876	0.09909	0.06178
AUAGGUGACCGAAGGGCGGCACCUUUUCCCCUGAAAAGUAGUUGCUGAG	-13.61	0.266896	29.4686	15.907	10.6081	7.08606	11.0657	12.6546	8.78426	0.521047	0.000104739	0.0673872	0.09919	0.06771
GUAGGGGACCGAAGGGCGGCCCCUUUUUUCCAAGAAAGUUGCCGUCGAG	-15.52	0.213481	28.0487	14.4776	9.42192	5.96162	9.55185	12.2232	9.13077	0.491693	0.000644699	0.0455836	0.09923	0.04614
GUAGGCGACCGAAGGACGGCGCCUUUUUCCCCAAAAAGAAGCCGUUGAG	-14.45	0.225137	24.1742	13.4012	8.36427	5.24066	8.76229	12.1073	9.4333	0.490946	0.00042538	0.0514851	0.09933	0.05071
GUAGGUGACCGAAGGGCGGCACCUUUUCCCUUGAAAAGUAGUUGCUGAG	-13.61	0.260579	28.5093	15.4468	10.3	6.86146	10.727	12.7312	8.93485	0.518925	0.000111035	0.0661564	0.0994	0.06578
AUAGGGGACCGAAGGACGGCCCUUUUUUUCCAGAAGAAUAGCCGUUGAG	-12.75	0.255014	28.1411	14.4221	9.6548	6.03866	9.33426	12.1996	9.08047	0.523157	0.000211877	0.0432157	0.09941	0.04341
UUAGGCGACCGAAGGACGGCGCCUUUUUCCUGAAAAAGAAGCUGUCGAG	-14.84	0.25075	24.9442	13.4867	8.44754	5.25717	8.80041	12.4703	9.60658	0.502991	0.000394425	0.0315497	0.09943	0.0319
UUAGGUGACCGAAGGGCGGCACCUUUUUUCCCAAAAAGUAGUCGUCGAG	-13.1	0.253303	18.91	9.4078	5.64919	3.4594	6.09493	12.4756	10.5081	0.491808	0.000142875	0.0516163	0.09952	0.0525
UUAGGGGACCGAAGGCCGGCCCCUUUUUUCCAGGAGAGUAGUCGGCGAG	-16.64	0.222262	26.5768	13.9839	9.05342	5.65997	9.19788	12.6297	9.48485	0.492526	0.000971556	0.0402867	0.09957	0.04123
GUAGGGGACCGAAGGCCGGCCCCUUUUUUCCAAAAGAGUUGCCGGUGAG	-15.86	0.242588	25.1815	13.1812	8.35636	5.13372	8.45039	12.2802	9.57324	0.505001	0.000435117	0.0323831	0.09958	0.03209
AUAGGAGACCGCAGGUCGGCUCCUUUUUCCUAAAAAAGAUGUUGACGAG	-12.61	0.264928	18.3627	9.14382	5.52061	3.29189	5.73232	12.354	10.531	0.497783	0.000142059	0.0435944	0.09962	0.04417
UUAGGAGACCGAAGGGCGGCUCCUUUUUUCCAAAAAAGACGUCGCUGAG	-13.24	0.209147	26.0944	12.9149	8.2485	5.00077	8.2389	12.4973	9.74824	0.503592	0.000159735	0.0580191	0.0998	0.0578
UUAGGGGACCGAAGGGCGGCCCCUUUUUUCCGAAAAAGACGCUGCCGAG	-15.74	0.265098	22.3049	11.0878	6.97726	4.23104	7.09172	12.5329	10.1509	0.503399	0.000161789	0.0410761	0.09992	0.04092
UUAGGAGACCGCAGGUCGGCUCCUUUUUCCCUAAAAAGCUGUUGACGAG	-12.64	0.246175	15.2639	7.64136	4.45613	2.74032	4.96146	12.322	10.7908	0.485492	0.00012789	0.0447825	0.09995	0.04596
AUAGGCGACCGAAGGACGGCGCCUUUUUCCCGAAAAAGUAGCCGUUGAG	-14.49	0.264714	17.9444	9.17679	5.55096	3.33142	5.77808	12.1928	10.4307	0.494394	0.000174774	0.046694	0.09997	0.04718
AUAGGCGACCGAAGGACGGCGCCUUUUUUCCGAAAAAGUAGCCGUUGAG	-14.49	0.26071	19.1107	9.70262	5.97348	3.58601	6.10649	12.1967	10.3053	0.497176	0.000166968	0.0459877	0.10008	0.04681
AUAGGUGACCGAAGGGCGGCACCUUUUUCCCAAAAAAGCAGUCGUCGAG	-13.26	0.324573	15.0352	7.7745	4.6329	2.81637	4.98876	12.2383	10.7109	0.493356	0.000135855	0.056901	0.10015	0.05724
UUAGGUGACCGGAGGACGGCACCUUUUUUCCAGAAAAGUAGUCGUCGAG	-14.43	0.288961	23.2697	12.2026	7.71585	4.71233	7.86443	12.7318	10.0097	0.507634	0.000213349	0.0671791	0.1002	0.0663
AUAGGGGACCGCAGGUCGGCCCUUUUUUCUCAAAAAAACAGUCGACGAG	-11.89	0.207452	26.8029	13.7233	8.51862	5.15241	8.71014	12.2027	9.52514	0.491344	0.000724883	0.0562852	0.10026	0.05578
GUAGGGGACCGAAGGGCGGCCCCUUUUUCUCAAAAAAGACGCUGCCGAG	-15.74	0.268054	25.3649	13.6232	8.43163	5.23487	8.85166	12.256	9.51056	0.489595	0.00107241	0.0425645	0.10036	0.04091
UUAGGGGACCGCAGGUCGGCCCUUUUUUCCCAAAAAAACAGUCGACGAG	-11.89	0.21909	21.7667	10.565	6.57982	3.86993	6.55569	12.3033	10.2167	0.493205	0.000167259	0.0595548	0.10045	0.05933
AUAGGUGACCGAAGGGCGGCACCUUUUUUCCCAAAAAGAAGUCGUCGAG	-13.13	0.246306	29.6752	15.5963	10.2569	6.619	10.5049	12.1666	8.77378	0.507691	0.000349956	0.053172	0.10049	0.05471
AUAGGGGACCGCAGGUCGGCCCUUUUUUCUCAAAAAAAUAGUCGACGAG	-11.89	0.205183	27.1726	13.8444	8.64812	5.23871	8.78962	12.1996	9.48047	0.492414	0.000687119	0.0549327	0.10051	0.05593
AUAGGUGACCGAAGGGCGGCACCUUUUUCCCCAAAAAGUAGUCGUCGAG	-13.18	0.300991	15.2429	7.80674	4.61441	2.81734	5.02515	12.2443	10.7135	0.490232	0.000136763	0.0535817	0.10058	0.05334
AUAGGUGACCGGAGGACGGCACCUUUUUUCCAAAAAAGAAGCUGUCGAG	-14.45	0.260142	29.971	16.2896	10.7243	7.07651	11.198	12.2221	8.57278	0.510776	0.000401376	0.0576048	0.10061	0.0581
UUAGGGGACCGCAGGUCGGCCCUUUUUUCCCAAAAAAAUAGUCGACGAG	-11.89	0.216535	22.1981	10.7374	6.74954	3.97644	6.6648	12.299	10.1613	0.494271	0.000156024	0.0580779	0.10067	0.05972
AUAGGUGACCGGAGGGCGGCACCUUUUUUCCAAAGAAGUAGUUGCCGAG	-14.25	0.222679	33.931	17.1997	12.3201	7.93597	11.3631	12.3831	8.22356	0.509153	0.000846656	0.0310198	0.10067	0.03195
GUAGGAGACCGGAGGACGGCUCCUUUUUUCCAAAAAAGCUGCCGUUGAG	-15.03	0.264883	19.1383	9.38913	5.79526	3.4406	5.87532	12.3109	10.4352	0.495701	0.000166646	0.0544198	0.10102	0.05448
AUAGGCGACCGAAGGACGGCGCCUUUUUCCCCAAAAAGAAGCCGUUGAG	-14.45	0.234451	23.9613	13.4859	8.44232	5.34421	8.9119	12.061	9.35842	0.489828	0.000461963	0.0532186	0.10109	0.05353
AUAGGGGACCGAAGGGCGGCCCCUUUUUUCCAAGAAAGUUGCCGUCGAG	-15.52	0.221319	27.6541	14.4606	9.42776	6.01327	9.62096	12.1786	9.08269	0.490854	0.000689745	0.0467935	0.10114	0.04632
UUAGGUGACCGGAGGGCGGCACCUUUUUUCCAAAAAAGACGUCGCUGAG	-13.96	0.228149	23.0193	11.6238	7.29621	4.45654	7.53528	12.5447	10.0441	0.498068	0.000172178	0.0578314	0.10123	0.05753
GUAGGGGACCGUAGGUCGGCCCCUUUUCCCCUGAAGAGUUGCUGACGAG	-16.11	0.222945	34.2351	18.5018	11.7442	7.91854	13.0499	12.8093	8.44536	0.524755	0.000220056	0.0605315	0.10127	0.05967
AUAGGAGACCGCAGGUCGGCUCCUUUUUCCUAAAAGAGUUGUUGACGAG	-13.02	0.254191	22.1934	10.5636	6.81774	4.02048	6.51653	12.4668	10.2232	0.492902	0.000156891	0.0386526	0.10137	0.03881
AUAGGUGACCGAAGGGCGGCACCUUUUUCCCCAAAAAGAAGUCGUCGAG	-13.21	0.278069	23.3207	12.9058	8.10262	5.09554	8.49332	12.1143	9.50936	0.490063	0.000438574	0.0525639	0.1016	0.05297
AUAGGCGACCGAAGGACGGCGCCUUUUUUCCCAAAAAGAAGCCGUUGAG	-14.37	0.213282	28.3007	15.2343	9.88512	6.38734	10.2725	12.1171	8.8649	0.502684	0.00040476	0.0552891	0.10163	0.0551
GUAGGCGACCGAAGGACGGCGCCUUUUUUCCAAAAAAGAAGUCGUCGAG	-14.33	0.223648	34.8091	18.2169	12.2607	8.18824	12.603	12.2391	8.02544	0.516636	0.000373685	0.0596505	0.10166	0.05908
UUAGGUGACCGGAGGACGGCACCUUUUUCCUAAAAAAGAAGCUGUCGAG	-14.45	0.238238	26.4482	14.9655	9.43533	6.09466	10.1525	12.4699	9.18764	0.494046	0.000508526	0.0529701	0.10173	0.05329
AUAGGGGACCGCAGGUCGGCCCUUUUUUCCCAAAAAAAUAGUCGACGAG	-11.89	0.219004	22.1577	10.8127	6.80704	4.01676	6.72036	12.2547	10.119	0.492585	0.000171232	0.0586331	0.10174	0.05851
UUAGGGGACCGAAGGACGGCCCUUUUUUUCCAGAAAAAUUGCCGUUGAG	-12.3	0.206338	32.1541	16.7765	11.2167	7.29659	11.267	12.2661	8.48473	0.524509	0.000210053	0.0697319	0.10184	0.07025
GUAGGUGACCGAAGGGCGGCACCUUUUUCUCCAAAAAGUAGUCGUCGAG	-13.18	0.280589	18.7588	9.59877	5.70041	3.43139	6.07527	12.2484	10.4085	0.489474	0.00031533	0.0500141	0.10185	0.04993
AUAGGAGACCGGAGGGCGGCUCCUUUUCCCUUGAAAAGAUGUUGCUGAG	-14.26	0.268899	25.4938	14.7831	9.33308	6.55314	10.887	12.2632	8.85502	0.522	0.000112241	0.0566719	0.10194	0.05719
UUAGGAGACCGGAGGGCGGCUCCUUUUUCCCAAAAAAGUUGCUGUCGAG	-14.69	0.247086	25.2939	12.4806	8.46921	5.17804	7.93261	12.7986	9.81029	0.500974	8.14667e-05	0.0311535	0.10197	0.03059
UUAGGCGACCGAAGGACGGCGCCUUUUUCCCCAAAAAGUAGCCGUUGAG	-14.41	0.238031	16.4474	8.38346	4.88528	2.98319	5.41161	12.428	10.7224	0.490726	0.000130747	0.055327	0.10209	0.05625
UUAGGGGACCGAAGGCCGGCCCCUUUUUCUCAAAAAAGUUGCUGGCGAG	-15.89	0.259972	25.0791	13.2004	8.10234	4.98179	8.53898	12.554	9.78609	0.493973	0.000817777	0.0529522	0.10216	0.05355
AUAGGUGACCGGAGGGCGGCACCUUUUUCCCAAAAAAGUAGUUGCCGAG	-14.11	0.284257	22.6703	11.1034	7.24181	4.32129	6.94202	12.3301	10.0044	0.49252	0.000239522	0.0490535	0.10222	0.04851
AUAGGAGACCGAAGGACGGCUCUUUUUUUCCAGAAAAAUUGUCGUUGAG	-10.57	0.26916	29.7767	14.8713	9.7574	6.03974	9.54935	12.1721	9.06619	0.526898	0.000167892	0.0517194	0.10231	0.0518
UUAGGUGACCGGAGGACGGCACCUUUUUCUCAAAAAAGCAGCUGUCGAG	-14.42	0.259417	22.1341	12.1693	7.2971	4.54356	7.99879	12.5216	9.98904	0.484866	0.000803879	0.0632302	0.10231	0.06284
UUAGGCGACCGAAGGACGGCGCCUUUUUCCUAAAAAAGUAGCCGUUGAG	-14.49	0.241603	18.5271	9.42383	5.56895	3.36203	6.00242	12.457	10.5475	0.497212	0.000167728	0.0424779	0.10234	0.04194
AUAGGAGACCGAAGGACGGCUCUUUUUCCCCGGAAGAAAUGUUGUUGAG	-10.73	0.203038	31.8719	17.4217	11.6119	9.21124	14.5281	12.1615	7.47511	0.524722	5.51772e-05	0.0288062	0.10265	0.02874
UUAGGAGACCGGAGGGCGGCUCCUUUUUUCCAAAAAAGUUGCUGUCGAG	-14.69	0.247133	24.8445	12.2846	8.44519	5.16829	7.82955	12.8318	9.83175	0.500023	7.96787e-05	0.0311595	0.10268	0.03177
UUAGGAGACCGCAGGUCGGCUCCUUUUUCCUGAAAGAGUUGUUGACGAG	-13.02	0.227597	29.3988	13.9974	9.3285	5.59432	8.65762	12.5331	9.4694	0.493998	0.000212769	0.0351539	0.10269	0.03538
AUAGGAGACCGGAGGACGGCUCCUUUUUCCCAAAAAAGCUGCCGUUGAG	-15.03	0.278929	18.1974	9.07121	5.52877	3.30329	5.7053	12.2253	10.461	0.494153	0.000179378	0.0563619	0.10271	0.05533
GUAGGGGACCGUAGGUCGGCCCCUUUUCCCCUGAAAAGAUGUCGACGAG	-16.02	0.243914	29.7831	16.4694	10.2734	6.7719	11.4504	12.5348	8.88146	0.524626	0.000176513	0.047509	0.10286	0.04732
UUAGGGGACCGCAGGUCGGCCCUUUUUUCCUAAAAAAACAGUCGACGAG	-11.89	0.214428	23.5596	11.4023	7.14844	4.22023	7.08695	12.2883	10.034	0.492634	0.000199874	0.0583043	0.10289	0.05647
AUAGGUGACCGGAGGACGGCACCUUUUUUCCCAAAAAGACGCCGUUGAG	-14.58	0.260204	18.4788	9.51734	5.90118	3.5908	6.10774	12.1633	10.2862	0.492025	0.000157965	0.0515641	0.10291	0.05186
AUAGGAGACCGCAGGUCGGCUCCUUUUUCCCUAAAAAGCUGUUGACGAG	-12.64	0.249098	15.1393	7.6928	4.50374	2.76662	4.99111	12.2817	10.7575	0.484014	0.000138169	0.0451944	0.10301	0.04552
UUAGGUGACCGAAGGGCGGCACCUUUUUCUCCAAAAAGCAGUCGUCGAG	-13.18	0.273017	18.9655	9.7726	5.77979	3.5325	6.31868	12.4389	10.4532	0.488836	0.000320208	0.0557096	0.10304	0.05596
GUAGGUGACCGGAGGACGGCACCUUUUUCUCAAAAAAGUAGCUGUCGAG	-14.42	0.271836	22.9735	12.3782	7.53692	4.61553	7.92502	12.2386	9.81152	0.485983	0.000826124	0.0576096	0.10316	0.05824
AUAGGUGACCGAAGGGCGGCACCUUUUUCCUAAAAAAGCAGUCGUCGAG	-13.26	0.321969	15.8701	8.17985	4.89745	2.97053	5.23389	12.2254	10.6274	0.492556	0.000159972	0.0564463	0.10323	0.05635
AUAGGGGACCGUAGGUCGGCCCCUUUUCCCCUGAAAAGAUGUCGACGAG	-16.02	0.253795	27.916	15.5992	9.74318	6.39095	10.8219	12.5854	9.09721	0.522002	0.000145243	0.0485204	0.10334	0.04929
GUAGGUGACCGAAGGGCGGCACCUUUUUCCUAAAAAAGCAGUCGUCGAG	-13.26	0.30911	16.4289	8.35345	4.99224	2.99841	5.29283	12.2665	10.6341	0.492597	0.000159036	0.0566368	0.10335	0.05696
AUAGGGGACCGAAGGCCGGCCCCUUUUUUCCAAAAGAGUUGCCGGUGAG	-15.86	0.25123	24.9803	13.2379	8.41061	5.21028	8.55923	12.2391	9.51439	0.504526	0.000468777	0.0332095	0.10343	0.03379
AUAGGGGACCGAAGGGCGGCCCCUUUUUCUCAAAAAAGACGCUGCCGAG	-15.74	0.284282	23.7875	13.0523	8.02392	5.00577	8.51785	12.1494	9.5718	0.488602	0.00115938	0.0433543	0.10347	0.04411
UUAGGUGACCGGAGGACGGCACCUUUUUUCCCAAAAAGAAGCUGUCGAG	-14.29	0.205778	31.3124	16.9936	11.1324	7.38345	11.8261	12.4905	8.55354	0.504138	0.000484035	0.0617184	0.10349	0.0608
AUAGGUGACCGAAGGGCGGCACCUUUUUCUCCAAAAAGUAGUCGUCGAG	-13.18	0.291167	18.5287	9.61157	5.72241	3.4748	6.1354	12.2026	10.3639	0.488349	0.000346957	0.0518328	0.10366	0.0529
UUAGGAGACCGGAGGGCGGCUCCUUUUUCUCAAAAAAGUUGCUGUCGAG	-14.69	0.244738	25.8688	12.9559	8.77461	5.37258	8.25308	12.8069	9.71715	0.495947	0.000174891	0.0308575	0.10384	0.03075
UUAGGGGACCGAAGGCCGGCCCCUUUUUUCCAGGAAAGCAGUCGGCGAG	-16.5	0.213856	28.7206	15.6428	10.3075	6.66685	10.6018	12.6039	8.96852	0.488137	0.00110431	0.0664419	0.10385	0.06651
AUAGGAGACCGGAGGACGGCUCCUUUUUUCCAAAAAAGCUGCCGUUGAG	-15.03	0.27737	18.4458	9.1869	5.68477	3.40221	5.79364	12.248	10.4229	0.494642	0.000181516	0.0560469	0.10391	0.05581
UUAGGAGACCGCAGGUCGGCUCCUUUUUCCCCAAAAAGCUGUUGACGAG	-12.8	0.261286	17.0431	8.61458	5.16274	3.0983	5.44321	12.4249	10.6633	0.491092	0.000187263	0.0492174	0.10392	0.04963
UUAGGUGACCGCAGGUCGGCACCUUUUUUCCGAAAGAGACGUUGACGAG	-12.73	0.20491	30.4144	15.5309	10.0106	6.17864	10.0142	12.5011	9.16121	0.500525	0.000709427	0.0275806	0.10393	0.02736
UUAGGAGACCGGAGGGCGGCUCCUUUUUUCCCAAAAAGUUGCUGUCGAG	-14.53	0.243508	20.5642	9.9482	6.32761	3.8844	6.45815	12.673	10.3943	0.489804	0.000137464	0.045215	0.10395	0.0455
AUAGGGGACCGCAGGUCGGCCCUUUUUUCCCAAAAAAACAGUCGACGAG	-11.89	0.221575	21.7325	10.6445	6.64039	3.91177	6.61362	12.2588	10.1735	0.491482	0.000183596	0.0601169	0.10399	0.06056
GUAGGUGACCGGAGGACGGCACCUUUUUUCCAAAAAAGUAGCUGUCGAG	-14.42	0.28483	19.3141	9.90809	6.15022	3.69754	6.25089	12.3069	10.3047	0.493037	0.000186645	0.0603633	0.10401	0.06037
UUAGGGGACCGAAGGGCGGCCCCUUUUUCCUAAAAAAGUUGCCGUCGAG	-15.38	0.259794	26.3811	12.9277	7.921	4.74539	8.11272	12.4641	9.85935	0.514334	0.000151279	0.0614548	0.10409	0.06103
UUAGGUGACCGGAGGACGGCACCUUUUUCCCUAAAAAGACGCCGUUGAG	-14.5	0.222616	16.9626	8.72215	5.10666	3.22463	5.84626	12.4979	10.6366	0.484823	0.000144399	0.0435132	0.10414	0.04403
AUAGGUGACCGGAGGACGGCACCUUUUUCUCAAAAAAGUAGCUGUCGAG	-14.42	0.282899	22.7312	12.4231	7.578	4.68017	8.02007	12.185	9.75242	0.484886	0.000903376	0.0591138	0.10414	0.05946
GUAGGAGACCGGAGGACGGCUCCUUUUCCCUUGAAAAGUUGCUGUUGAG	-14.97	0.299589	25.2708	14.1547	8.9456	5.77688	9.56797	12.5621	9.3926	0.525775	0.000129413	0.0404335	0.10418	0.041
AUAGGGGACCGUAGGUCGGCCCCUUUUCCCCUGAAGAGUUGCUGACGAG	-16.11	0.237559	31.3259	17.1501	10.9001	7.25999	11.9841	12.8232	8.78158	0.519605	0.000184545	0.0632655	0.10455	0.06257
GUAGGCGACCGAAGGACGGCGCCUUUUUCCUGAAAAAGAAGCUGUCGAG	-14.84	0.26186	25.1894	13.7518	8.65188	5.41087	8.95479	12.2513	9.42022	0.50097	0.000487388	0.0331964	0.1046	0.0329
UUAGGGGACCGAAGGCCGGCCCCUUUUUCCUAAAGAAGUUGCCGGUGAG	-15.86	0.221093	26.4811	14.215	8.96605	5.59788	9.32187	12.5086	9.45536	0.507897	0.00035387	0.0289	0.10462	0.02898
UUAGGUGACCGCAGGUCGGCACCUUUUUCCCAAAAAAGACGUUGACGAG	-12.59	0.2375	21.3712	10.7133	6.55868	3.84209	6.60973	12.5087	10.3333	0.493596	0.000245519	0.0393338	0.10468	0.04032
UUAGGUGACCGGAGGACGGCACCUUUUUUCCAAAAAAGCAGCUGUCGAG	-14.42	0.269863	18.98	10.0136	6.09896	3.77279	6.56965	12.5988	10.413	0.491975	0.000204146	0.0657763	0.1047	0.06546
AUAGGUGACCGGAGGACGGCACCUUUUUCUCCAAAAAGACGCCGUUGAG	-14.66	0.259651	21.577	11.6554	7.10313	4.36601	7.51047	12.1168	9.87538	0.486509	0.000794823	0.0450556	0.10481	0.04519
AUAGGAGACCGGAGGGCGGCUCCUUUUUUCCAGAAAAGUUGUCGUCGAG	-14.7	0.335807	26.3299	12.7914	8.57081	5.09877	7.88092	12.5062	9.70373	0.509778	0.000178748	0.0538092	0.10484	0.05413
UUAGGUGACCGAAGGGCGGCACCUUUUUUCCCAAAAAGCAGUCGUCGAG	-13.1	0.261201	19.372	9.80542	5.9269	3.63136	6.36196	12.4113	10.39	0.488297	0.00020913	0.0608682	0.1049	0.05927
UUAGGUGACCGGAGGGCGGCACCUUUUUUCCCAAAAAGUAGUUGCCGAG	-13.95	0.217473	27.0405	13.2764	9.01525	5.51226	8.53304	12.6459	9.56682	0.493171	0.000268644	0.0532131	0.10499	0.05376
AUAGGAGACCGCAGGUCGGCUCCUUUUUCCUGAAAAAGUUGUUGACGAG	-12.88	0.269053	18.5953	9.38251	5.72229	3.41161	5.88734	12.4006	10.4945	0.49294	0.000201358	0.0513372	0.10503	0.05114
AUAGGCGACCGAAGGACGGCGCCUUUUUUCCAAAAAAGAAGUCGUCGAG	-14.33	0.231652	34.7525	18.349	12.3718	8.36322	12.8582	12.1984	7.91762	0.515867	0.000408506	0.0617531	0.10509	0.06146
UUAGGGGACCGCAGGUCGGCCCCUUUUUUCCAAAAAAGUAGCUGACGAG	-14.58	0.231502	19.4406	9.82842	6.01905	3.54378	6.14136	12.421	10.4386	0.492996	0.000190476	0.0622281	0.1051	0.06403
AUAGGUGACCGAAGGGCGGCACCUUUUCCCCUGAAAAGAAGUUGUCGAG	-13.57	0.337494	27.0843	14.61	9.44239	6.1479	9.95031	12.3854	9.11876	0.518161	0.000134299	0.0540292	0.10511	0.0531
GUAGGGGACCGAAGGGCGGCCCCUUUUUUCCGAAAAAGACGCUGCCGAG	-15.74	0.273982	24.3113	12.1168	7.74658	4.67943	7.66953	12.3602	9.84039	0.500967	0.000216925	0.0439921	0.10516	0.0436
UUAGGGGACCGAAGGACGGCCCUUUUUUUCCAAAAAAAUAGCUGUCGAG	-12.4	0.228486	27.1514	13.8545	9.10479	5.7006	9.0179	12.3168	9.30808	0.504593	0.000227924	0.0669408	0.10525	0.06701
AUAGGUGACCGGAGGACGGCACCUUUUUUCCCGAAAAGUAGCCGUUGAG	-14.47	0.295164	20.8408	10.89	6.80228	4.08235	6.85652	12.2678	10.0927	0.502309	0.000220893	0.0672683	0.10532	0.06743
UUAGGAGACCGCAGGUCGGCUCCUUUUUUCCAGGAAAGUUGUUGACGAG	-13.16	0.218447	26.0487	13.4577	8.63009	5.31988	8.65318	12.4949	9.58753	0.487813	0.000726185	0.0343464	0.1054	0.03381
GUAGGCGACCGAAGGACGGCGCCUUUUUCCCUAAAAAGAAGCUGUCGAG	-14.6	0.240461	23.3076	12.74	7.95035	4.97555	8.32888	12.1497	9.58707	0.484386	0.000460294	0.0433504	0.10542	0.04416
GUAGGUGACCGAAGGGCGGCACCUUUUUUCCCAAAAAGUAGUCGUCGAG	-13.1	0.270019	18.5391	9.29028	5.62401	3.39749	5.90688	12.2245	10.4135	0.488803	0.000181299	0.0549656	0.10547	0.0559
AUAGGCGACCGAAGGACGGCGCCUUUUUCCCUAAAAAGAAGCUGUCGAG	-14.6	0.250792	23.0549	12.7956	8.00879	5.06078	8.44981	12.106	9.52261	0.483568	0.000493193	0.044621	0.10547	0.04425
UUAGGGGACCGAAGGGCGGCCCCUUUUUCUCCAAAAAGUUGCCGUCGAG	-15.3	0.206856	36.1976	19.8944	12.0793	7.95063	13.6209	12.1924	8.12091	0.535164	0.000728564	0.0644625	0.10559	0.06386
UUAGGCGACCGAAGGACGGCGCCUUUUUCUCCAAAAAGUAGCCGUUGAG	-14.41	0.230299	19.6438	10.1488	6.00111	3.64288	6.49762	12.3914	10.3742	0.487342	0.0003462	0.0535298	0.1057	0.05223
AUAGGCGACCGAAGGACGGCGCCUUUUUCCUGAAAAAGAAGCUGUCGAG	-14.84	0.272854	24.9713	13.8308	8.72517	5.51198	9.10111	12.2082	9.34811	0.500207	0.000524605	0.0341567	0.10573	0.03359
GUAGGGGACCGAAGGCCGGCCCCUUUUUUCCAGGAGAGUAGUCGGCGAG	-16.64	0.233339	27.1789	14.4658	9.43575	5.95337	9.53059	12.4279	9.23728	0.490176	0.00124076	0.0434507	0.10582	0.04267
UUAGGGGACCGAAGGCCGGCCCCUUUUUCCUCAAAAAGUAGUCGGCGAG	-16.14	0.265139	20.7129	10.7282	6.47301	3.93871	6.90485	12.5716	10.3164	0.49961	0.000290865	0.0288214	0.10583	0.02841
AUAGGAGACCGGAGGACGGCUCCUUUUUUCCAGAAAAGACGCCGUUGAG	-14.54	0.264404	27.5319	14.3701	9.3458	5.82288	9.3537	12.2637	9.22041	0.510396	0.000235167	0.0708537	0.10592	0.06927
GUAGGAGACCGAAGGACGGCUCUUUUUUCCCUAAAAAAAUGUUGUCGAG	-10.46	0.219281	26.7945	13.05	8.56361	5.35858	8.39886	12.0769	9.35918	0.49251	0.000219466	0.0462864	0.10595	0.04609
AUAGGUGACCGGAGGACGGCACCUUUUUUCCAAAAAAGUAGCUGUCGAG	-14.42	0.297143	18.9393	9.85426	6.13296	3.71668	6.26628	12.2518	10.2675	0.491958	0.000202483	0.0620902	0.10596	0.06186
AUAGGAGACCGGAGGACGGCUCCUUUUCCCUUGAAAAGUUGCUGUUGAG	-14.97	0.313659	24.6039	13.9552	8.83699	5.73285	9.48141	12.5018	9.38449	0.524982	0.000138086	0.0415875	0.106	0.04172
UUAGGCGACCGAAGGACGGCGCCUUUUUCCCUAAAAAGUAGCUGUCGAG	-14.56	0.24752	17.045	8.53126	5.01389	3.11258	5.59193	12.4649	10.6761	0.48359	0.000163275	0.0424043	0.10601	0.04208
UUAGGCGACCGAAGGACGGCGCCUUUUCCUUAGAAGAGCAGUUGUCGAG	-14.97	0.227095	27.7633	14.8483	9.86557	6.16946	9.77864	13.0214	9.42595	0.515026	0.000165885	0.0400486	0.10602	0.04092
AUAGGAGACCGCAGGUCGGCUCCUUUUUCCCCAAAAAGCUGUUGACGAG	-12.8	0.263687	17.2741	8.81308	5.30555	3.18145	5.56043	12.3859	10.6022	0.489556	0.000211452	0.0495777	0.10605	0.04904
GUAGGCGACCGAAGGACGGCGCCUUUUUCCCCAAAAAGUAGCCGUUGAG	-14.41	0.250527	16.2673	8.31276	4.88654	2.92887	5.24314	12.1903	10.6307	0.487576	0.00016795	0.0585308	0.10617	0.05781
GUAGGCGACCGAAGGACGGCGCUUUUUCCCUUGAAAAAUAGUCGUUGAG	-11.74	0.204325	27.3717	15.8227	9.91047	7.61095	12.6472	12.0963	8.2427	0.51896	0.000137258	0.0532419	0.10628	0.05296
AUAGGUGACCGCAGGUCGGCACCUUUUUUCCAAAAAAGACGUUGACGAG	-12.59	0.232293	24.0788	12.0516	7.60054	4.49039	7.47823	12.4993	10.0045	0.498699	0.000229467	0.0383435	0.10637	0.03904
AUAGGAGACCGGAGGACGGCUCCUUUUCCCCUGAAAAGUUGUUGUCGAG	-15.11	0.341783	25.6179	14.4726	9.22238	6.07969	9.9578	12.5665	9.2434	0.514747	0.000129251	0.0678032	0.10641	0.06893
GUAGGUGACCGGAGGACGGCACCUUUUUCCCAAAAAAGUAGCUGUCGAG	-14.42	0.290838	17.5567	9.05066	5.49727	3.30465	5.7166	12.2991	10.4972	0.489803	0.000181051	0.0616364	0.10644	0.06165
UUAGGAGACCGAAGGACGGCUCCUUUUUUCCAGAAAAGUUGUUGUCGAG	-13.4	0.293871	29.5136	14.6757	9.35863	5.65544	9.27576	12.6779	9.51123	0.521709	0.000256289	0.0632748	0.10644	0.06324
UUAGGUGACCGGAGGACGGCACCUUUUUCCCAAAAAAGCAGCUGUCGAG	-14.42	0.275858	17.0972	9.08132	5.38184	3.35065	5.99934	12.5947	10.622	0.488671	0.000197079	0.0672375	0.1065	0.06593
UUAGGCGACCGAAGGACGGCGCCUUUUCCCCAGAAGAGCAGUUGUCGAG	-14.97	0.222824	27.9691	15.0702	10.098	6.34778	9.96377	13.0382	9.34523	0.512777	0.00012385	0.0394225	0.10655	0.03923
UUAGGGGACCGAAGGCCGGCCCCUUUUUCCUAAAAGAGUUGCUGGCGAG	-16.03	0.214585	32.2129	17.2583	11.2498	7.29052	11.6514	12.6241	8.66679	0.501801	0.00105994	0.0369911	0.10657	0.03727
UUAGGGGACCGCAGGACGGCCCUUUUUUCUCAAAAAAAUAGCUGUCGAG	-12.4	0.202792	25.5061	13.4409	8.35422	5.10673	8.6027	12.1956	9.54441	0.48485	0.00075305	0.0640465	0.1066	0.06496
UUAGGCGACCGAAGGACGGCGCCUUUUUUCCCAAAAAGUAGCCGUUGAG	-14.33	0.222972	18.6067	9.48437	5.69426	3.47607	6.11858	12.3764	10.4502	0.486961	0.000185759	0.0591872	0.10681	0.06025
GUAGGCGACCGAAGGACGGCGCCUUUUUCCUAAAAAAGUAGCCGUUGAG	-14.49	0.253934	18.4268	9.4226	5.6077	3.3383	5.88759	12.2239	10.4428	0.494468	0.000214226	0.0448292	0.10701	0.04483
GUAGGUGACCGGAGGACGGCACCUUUUUCCCAAAAAAGAAGCUGUCGAG	-14.45	0.262743	25.9452	14.8222	9.38394	6.08455	10.0119	12.1389	9.0272	0.489626	0.000587569	0.0589439	0.10719	0.059
AUAGGUGACCGCAGGUCGGCACCUUUUUUCCGAAAGAGACGUUGACGAG	-12.73	0.205115	30.8378	15.8579	10.2355	6.36384	10.289	12.474	9.05508	0.500013	0.000777035	0.0274829	0.10723	0.02831
AUAGGCGACCGAAGGACGGCGCCUUUUUUCCAAAAAAGCAGUCGUCGAG	-14.29	0.207208	24.0628	12.6027	8.24763	5.19773	8.22311	12.4939	9.6481	0.491749	0.000200191	0.0618998	0.10735	0.06133
UUAGGAGACCGAAGGGCGGCUCCUUUUUCCCAAAAAAGACGUCGCUGAG	-13.24	0.220137	21.4677	10.8549	6.72637	4.05934	6.92031	12.4947	10.2177	0.490217	0.000192007	0.0610676	0.10742	0.06199
UUAGGAGACCGAAGGACGGCUCUUUUUUCCCCAAAAAAAUGCUGUUGAG	-10.48	0.208493	23.9804	11.9178	7.77323	4.79423	7.68676	12.3466	9.77619	0.490541	0.000169402	0.0566519	0.10745	0.05721
AUAGGUGACCGGAGGACGGCACCUUUUUCCCAAAAAAGUAGCUGUCGAG	-14.42	0.303592	17.1478	8.97423	5.46422	3.31255	5.71509	12.2439	10.4657	0.488693	0.000195896	0.0634378	0.10749	0.06284
AUAGGCGACCGAAGGACGGCGCCUUUUUCUCAAAAAAGCAGUCGUCGAG	-14.29	0.202174	25.975	14.0018	8.91598	5.66282	9.19766	12.4183	9.37773	0.485168	0.000633261	0.0603958	0.10751	0.06128
AUAGGGGACCGAAGGGCGGCCCCUUUUUCCUGAAAGAGACGCUGCCGAG	-15.88	0.205023	31.6789	17.2411	11.7595	8.0483	12.0152	12.2714	8.11153	0.482818	0.000710715	0.0320242	0.10753	0.03201
UUAGGGGACCGAAGGGCGGCCCCUUUUUUCCAGAAGAGACGUCGCCGAG	-15.89	0.252765	35.2822	17.8152	11.8808	7.58261	11.8435	12.6658	8.54161	0.51954	0.000566398	0.0559903	0.10763	0.05549
AUAGGCGACCGAAGGACGGCGCUUUUUCCCUUGAAAAAUAGUCGUUGAG	-11.74	0.210543	27.0659	15.7985	9.9124	7.74283	12.851	12.0597	8.15845	0.517957	0.000146931	0.0548312	0.10776	0.05418
UUAGGUGACCGGAGGGCGGCACCUUUUUUCCGAAAAAGUAGUUGCCGAG	-14.11	0.203956	38.1196	18.2748	12.4288	7.71864	11.8427	12.847	8.56417	0.513122	0.000669814	0.0359652	0.10782	0.03592
AUAGGAGACCGGAGGACGGCUCCUUUUUUCCGAAAAAGCUGCCGUUGAG	-15.03	0.272365	20.0411	9.93567	6.22279	3.72558	6.25609	12.248	10.2612	0.492981	0.000222658	0.0558284	0.10786	0.05605
AUAGGGGACCGCAGGACGGCCCUUUUUUCUCAAAAAAAUAGCUGUCGAG	-12.4	0.203796	25.8743	13.741	8.55162	5.25896	8.84058	12.153	9.44704	0.483402	0.000840111	0.0642923	0.1079	0.06411
AUAGGAGACCGAAGGACGGCUCUUUUUUCCCUAAAAAAAUGUUGUCGAG	-10.46	0.227328	26.6219	13.0837	8.59192	5.41136	8.47533	12.032	9.31033	0.491851	0.00024081	0.0479145	0.10804	0.0479
UUAGGGGACCGCAGGACGGCCCUUUUUUCCCAAAAAAAUAGCUGUCGAG	-12.4	0.213354	22.2563	11.1489	7.00507	4.17193	6.9804	12.2547	10.0414	0.489213	0.000230863	0.0673824	0.10804	0.06713
AUAGGGGACCGCAGGUCGGCCCCUUUUUUCCAAAAAAGUAGCUGACGAG	-14.58	0.233805	19.5577	9.98974	6.13197	3.61792	6.25017	12.3728	10.3775	0.491141	0.000216105	0.0626722	0.10807	0.06148
GUAGGGGACCGAAGGCCGGCCCCUUUUUCCUAAAGAAGUUGCCGGUGAG	-15.86	0.233077	26.6179	14.4497	9.15809	5.75599	9.47775	12.2994	9.27169	0.506684	0.000428947	0.0306676	0.10815	0.03085
GUAGGAGACCGGAGGACGGCUCCUUUUUCUCCAAAAAGUUGUCGUCGAG	-14.75	0.20225	40.5202	22.4005	13.5508	9.36355	15.9919	11.955	7.2957	0.53473	0.00166175	0.0639606	0.10817	0.06297
GUAGGCGACCGAAGGACGGCGCCUUUUUCCCAAAAAAGCAGUCGUCGAG	-14.29	0.202454	22.7353	11.9209	7.68622	4.80791	7.71713	12.5302	9.86112	0.488159	0.000191442	0.0632085	0.1083	0.06174
AUAGGGGACCGUAGGUCGGCCCCUUUUUCUCAAAAAAGUUGCCGACGAG	-16.03	0.226976	24.4173	12.8723	7.85698	4.71742	8.19867	12.682	9.98227	0.488246	0.000652652	0.0595992	0.10831	0.05912
UUAGGAGACCGCAGGUCGGCUCCUUUUUUCCCAAAAAGCUGUUGACGAG	-12.72	0.248346	18.0774	9.08816	5.50311	3.31996	5.77472	12.3759	10.528	0.487713	0.000216619	0.0534237	0.10835	0.05354
AUAGGUGACCGAAGGGCGGCACCUUUUUUCCCAAAAAGUAGUCGUCGAG	-13.1	0.280227	18.3051	9.29268	5.64273	3.43816	5.9588	12.178	10.3699	0.487699	0.000199835	0.05697	0.10838	0.05717
UUAGGCGACCGAAGGACGGCGCCUUUUUCCUGAAAAAGUAGCCGUUGAG	-14.49	0.23607	20.0543	10.157	6.11832	3.6909	6.45603	12.4387	10.3739	0.496117	0.000206596	0.0417881	0.10838	0.04204
AUAGGGGACCGCAGGUCGGCCCUUUUUUCCUAAAAAAACAGUCGACGAG	-11.89	0.218128	22.7159	11.1599	7.02493	4.15375	6.95322	12.2539	10.0501	0.489665	0.000200849	0.0591985	0.10839	0.05998
AUAGGAGACCGCAGGUCGGCUCCUUUUUCCUGAAAGAGUUGUUGACGAG	-13.02	0.234415	26.8249	13.0724	8.81263	5.28707	8.11524	12.5043	9.6086	0.48579	0.000203479	0.0360569	0.10839	0.0363
AUAGGAGACCGGAGGACGGCUCCUUUUUCUCCAAAAAGUUGUCGUCGAG	-14.75	0.208297	40.4868	22.569	13.6656	9.55227	16.3025	11.9084	7.17805	0.535203	0.00174316	0.0656439	0.10839	0.06455
UUAGGGGACCGCAGGACGGCCCUUUUUUUCCAGAAAAAUAGUCGUCGAG	-12.41	0.214645	29.4093	15.609	10.4278	6.60426	10.2463	12.3477	8.87171	0.515426	0.000251615	0.0726018	0.10841	0.07315
AUAGGGGACCGAAGGACGGCCCUUUUUUCUCAAAAAAAAAGCUGUCGAG	-12.3	0.203639	33.5617	17.7759	11.744	7.9936	12.3663	11.9412	7.9738	0.485445	0.00102038	0.0699664	0.10846	0.06932
GUAGGCGACCGAAGGACGGCGCCUUUUUUCCCGAGAAGCAGCCGUUGAG	-14.99	0.201583	25.605	12.9452	8.35266	5.02702	8.13594	12.6011	9.78704	0.501805	0.000339678	0.0512654	0.10864	0.0515
UUAGGUGACCGGAGGACGGCACCUUUUUCCCCAAAAAGAAGCUGUCGAG	-14.37	0.228517	26.4332	15.1061	9.50784	6.18485	10.3193	12.4246	9.11986	0.486706	0.000626805	0.060015	0.10871	0.06128
UUAGGGGACCGAAGGGCGGCCCCUUUUUCCUGAAAAAGACGCUGCCGAG	-15.74	0.261834	25.3956	12.5825	7.7051	4.63462	7.94249	12.5132	9.93927	0.514471	0.000197303	0.0405408	0.10873	0.04009
GUAGGGGACCGAAGGGCGGCCCCUUUUUCCCAAAAAAGUUGUCGCCGAG	-15.38	0.222696	35.8298	20.1085	12.3464	8.3951	14.0991	11.9022	7.75354	0.582208	0.000179617	0.0596487	0.10874	0.05822
AUAGGGGACCGAAGGCCGGCCCCUUUUUCCUAAAGAAGUUGCCGGUGAG	-15.86	0.241163	26.433	14.5217	9.226	5.84903	9.60958	12.2622	9.20658	0.506395	0.000457055	0.0314166	0.10876	0.03111
UUAGGGGACCGAAGGACGGCCCUUUUUUCUCAAAAAAAUAGCUGUCGAG	-12.4	0.235561	26.931	14.2682	8.83878	5.55472	9.37803	12.1986	9.32195	0.483308	0.000980494	0.0690136	0.10882	0.06835
UUAGGAGACCGGAGGGCGGCUCCUUUUCCUUCGAAAAGAUGUUGCUGAG	-14.57	0.217384	32.4098	17.7816	11.2572	7.89158	13.1279	12.7058	8.40713	0.528724	0.000223857	0.0314832	0.10885	0.03145
AUAGGGGACCGUAGGUCGGCCCCUUUUUCCUAAAAAAGUUGCCGACGAG	-16.03	0.239954	19.504	10.0747	6.10274	3.61494	6.38382	12.7268	10.5559	0.488509	0.000201046	0.0630077	0.10893	0.06283
AUAGGUGACCGGAGGACGGCACCUUUUUCCCAAAAAAGAAGCUGUCGAG	-14.45	0.272797	25.6997	14.8755	9.43899	6.18169	10.1494	12.0877	8.95301	0.488671	0.00062461	0.0604071	0.10897	0.061
AUAGGAGACCGAAGGGCGGCUCCUUUUUUCCAAAAAAGACGUCGCUGAG	-13.24	0.229968	25.4308	12.8665	8.27752	5.05396	8.2207	12.212	9.579	0.499049	0.000224967	0.0635543	0.10899	0.06366
AUAGGCGACCGAAGGACGGCGCCUUUUUCCCAAAAAAGCAGUCGUCGAG	-14.29	0.212344	22.1515	11.7544	7.59784	4.78809	7.67099	12.4869	9.8494	0.487859	0.000194924	0.063434	0.10907	0.06263
AUAGGGGACCGUAGGUCGGCCCCUUUUUUCCAAAAAAGUUGCCGACGAG	-16.03	0.233839	21.8597	11.2145	6.93952	4.11683	7.08798	12.7435	10.3133	0.491275	0.00024308	0.0614015	0.10932	0.06165
AUAGGUGACCGCAGGUCGGCACCUUUUUCCCAAAAAAGACGUUGACGAG	-12.59	0.23895	21.6469	10.9427	6.71853	3.94295	6.75765	12.4744	10.2657	0.492156	0.000275807	0.0394424	0.10933	0.0402
UUAGGUGACCGCAGGUCGGCACCUUUUUUCCCAAAAAGACGUUGACGAG	-12.43	0.213572	23.8616	11.9121	7.5046	4.46481	7.46264	12.4583	9.99675	0.489797	0.000246333	0.0576768	0.10935	0.05865
UUAGGCGACCGUAGGUCGGCGCCUUUUUUCCAGAAAAGUAGUCGACGAG	-14.81	0.204926	27.4574	14.4292	9.10455	5.48251	9.25122	13.0717	9.79458	0.504831	0.000273102	0.0745901	0.10936	0.07426
GUAGGCGACCGAAGGACGGCGCCUUUUCCUUAGAAGAGCAGUUGUCGAG	-14.97	0.23584	28.0774	15.0912	10.0467	6.32615	9.94749	12.8094	9.24164	0.511884	0.000220777	0.0424636	0.10947	0.04178
AUAGGGGACCGAAGGCCGGCCCCUUUUUUCCAGGAGAGUAGUCGGCGAG	-16.64	0.241838	26.9025	14.4909	9.47145	6.02285	9.62561	12.3922	9.18469	0.489595	0.00132045	0.0437331	0.1095	0.04454
AUAGGCGACCGAAGGACGGCGCCUUUUUCCCCAAAAAGUAGCCGUUGAG	-14.41	0.262077	15.9029	8.27215	4.87869	2.95439	5.27189	12.1423	10.594	0.486211	0.00018609	0.0607875	0.10962	0.06071
UUAGGGGACCGCAGGACGGCCCUUUUUUCUCAAAAAAACAGCUGUCGAG	-12.4	0.203067	25.6833	13.6431	8.44398	5.18012	8.76794	12.1857	9.50277	0.480831	0.00091269	0.0706892	0.10966	0.06841
UUAGGGGACCGCAGGACGGCCCUUUUUUUCCAAAAAAACAGCUGUCGAG	-12.4	0.202704	24.9325	12.7597	8.29802	5.03337	8.09076	12.2894	9.62801	0.495245	0.000237559	0.0705629	0.1097	0.06957
UUAGGUGACCGCAGGUCGGCACCUUUUUCCCCAAAAAGACGUUGACGAG	-12.51	0.231333	20.432	10.2007	6.20603	3.64256	6.31901	12.4783	10.4179	0.488009	0.000226011	0.0547041	0.10979	0.05594
AUAGGUGACCGGAGGGCGGCACCUUUUUUCCAAGAAAGUAGCUGUCGAG	-13.91	0.202287	30.3283	16.1948	10.8562	7.16051	11.1094	12.2243	8.53188	0.488501	0.00105005	0.0683984	0.10987	0.06804
AUAGGCGACCGAAGGACGGCGCCUUUUUUCCCGAGAAGCAGCCGUUGAG	-14.99	0.210638	25.2833	12.9328	8.37258	5.07659	8.19324	12.5604	9.74189	0.500865	0.000366899	0.0525396	0.10992	0.05238
UUAGGUGACCGGAGGGCGGCACCUUUUUCCUGAAAAAGUAGUUGCCGAG	-14.11	0.236014	25.598	12.5006	8.056	4.89379	7.99343	12.6955	9.90083	0.495705	0.000245694	0.0415572	0.10994	0.04152
GUAGGAGACCGAAGGGCGGCUCCUUUUUUCCAAAAAAGACGUCGCUGAG	-13.24	0.22136	25.9025	12.9805	8.33292	5.05865	8.24199	12.2558	9.59859	0.499339	0.000218367	0.0629963	0.10998	0.06367
UUAGGCGACCGAAGGACGGCGCCUUUUUCCCAAAAAAGAAGUCGUCGAG	-14.33	0.234996	28.7733	15.654	9.95604	6.41137	10.5514	12.3001	8.94436	0.48885	0.000610382	0.0628918	0.10998	0.06302
UUAGGAGACCGAAGGACGGCUCCUUUUUUCCCGAAAAGUUGCUGUUGAG	-13.1	0.260411	26.2657	13.1847	8.25489	4.96969	8.33938	12.4766	9.75345	0.511942	0.000230684	0.0804156	0.10999	0.08172
AUAGGAGACCGCAGGUCGGCUCCUUUUUUCCAGGAAAGUUGUUGACGAG	-13.16	0.219434	26.4573	13.7809	8.85813	5.48987	8.89685	12.4664	9.48827	0.486541	0.000808098	0.0343863	0.11011	0.03338
AUAGGCGACCGAAGGACGGCGCCUUUUCCUUAGAAGAGCAGUUGUCGAG	-14.97	0.246885	27.5321	14.9646	9.98725	6.32667	9.93356	12.7688	9.22105	0.511567	0.000226707	0.0434116	0.1102	0.04351
UUAGGGGACCGAAGGCCGGCCCCUUUUUUCCAAAGAAGUUGCCGGUGAG	-15.86	0.217785	27.1108	14.5629	9.18418	5.77958	9.61034	12.4388	9.32958	0.5046	0.000726533	0.0284679	0.11022	0.02741
AUAGGGGACCGAAGGGCGGCCCCUUUUUCUCCAAAAAGUCGCCGCUGAG	-15.82	0.204733	35.17	19.4546	12.119	7.9304	13.1163	12.2887	8.17915	0.534043	0.000667734	0.0641057	0.11023	0.06334
UUAGGCGACCGAAGGACGGCGCCUUUUUCCUGAAAAAGAAGCCGUUGAG	-14.53	0.209295	27.6461	15.4021	9.6894	6.24055	10.3782	12.2917	9.02558	0.500051	0.000636755	0.03545	0.11023	0.03534
UUAGGUGACCGGAGGACGGCACCUUUUUUCCAGAAAAGCAGCCGUUGAG	-14.63	0.270187	22.4338	11.8903	7.54305	4.59727	7.66632	12.6911	10.0469	0.501457	0.000233173	0.0834179	0.11025	0.08364
UUAGGUGACCGAAGGGCGGCACCUUUUUCCUAAAAAAGUAGUCGUCGAG	-13.26	0.266031	20.9278	10.4986	6.33281	3.83022	6.68837	12.5529	10.3613	0.497583	0.000225424	0.0407096	0.11032	0.0408
UUAGGUGACCGGAGGACGGCACCUUUUUCCCCAAAAAGUAGCUGUCGAG	-14.34	0.25533	17.5666	9.24174	5.44806	3.40029	6.1094	12.6086	10.6042	0.485395	0.00021526	0.0627863	0.11038	0.06344
GUAGGGGACCGAAGGCCGGCCCCUUUUUCUCAAAAAAGUUGCUGGCGAG	-15.89	0.273402	25.6958	13.6858	8.45021	5.22464	8.84191	12.3276	9.55147	0.490369	0.00107954	0.0570282	0.11038	0.05705
AUAGGGGACCGAAGGCCGGCCCCUUUUUCUCAAAAAAGUUGCUGGCGAG	-15.89	0.283753	25.3758	13.691	8.46704	5.27463	8.91385	12.2902	9.50779	0.490189	0.00113879	0.0576159	0.11051	0.05647
AUAGGAGACCGCAGGUCGGCUCCUUUUUUCCCAAAAAGCUGUUGACGAG	-12.72	0.250614	18.2938	9.27947	5.63974	3.40185	5.89124	12.336	10.4671	0.486143	0.000243939	0.0538116	0.11054	0.05329
UUAGGAGACCGCAGGUCGGCUCCUUUUUCCUAAAGAAGUUGUUGACGAG	-13.02	0.248225	21.8559	10.6378	6.57973	3.91128	6.62683	12.4364	10.2626	0.500354	0.000218349	0.0377806	0.11067	0.03754
UUAGGAGACCGCAGGUCGGCUCCUUUUUUCCAAAAGAGUUGUUGACGAG	-13.02	0.252348	22.2002	10.7731	6.78597	4.03118	6.71055	12.483	10.2259	0.492628	0.000295855	0.0384931	0.11072	0.03869
UUAGGUGACCGGAGGACGGCACCUUUUUCCUAAAAAAGCAGCUGUCGAG	-14.42	0.274026	17.72	9.39346	5.59246	3.47465	6.19152	12.5824	10.5539	0.487918	0.000220605	0.0667939	0.11081	0.06776
UUAGGAGACCGCAGGUCGGCUCCUUUUUUCCGAAAAAGCUGUUGACGAG	-12.88	0.262761	20.2482	9.87778	6.06987	3.60661	6.16587	12.4229	10.4081	0.495204	0.000261015	0.0327984	0.11082	0.03329
UUAGGAGACCGAAGGGCGGCUCUUUUUUUCCCGAAAAAUUGUUGCUGAG	-10.48	0.205145	37.1596	18.4793	12.1438	7.7597	12.2501	12.3008	8.27054	0.530645	0.000305966	0.069733	0.11082	0.06974
UUAGGCGACCGAAGGACGGCGCCUUUUUUCCAAAAAAGUAGUCGUCGAG	-14.29	0.26451	20.7234	10.5531	6.49238	3.94027	6.75958	12.4348	10.2473	0.49037	0.000231148	0.0680624	0.11082	0.06806
GUAGGGGACCGAAGGACGGCUCCUUUUCCUUGGAAAAGUUGUUGUUGAG	-12.77	0.256729	39.0377	19.6692	12.8774	8.38448	13.1919	12.3614	7.98846	0.522273	0.000581304	0.094701	0.11085	0.09263
UUAGGAGACCGCAGGUCGGCUCCUUUUUCCCGAAAAAGCUGUUGACGAG	-12.88	0.264934	19.5806	9.59963	5.84403	3.4706	5.9915	12.4181	10.4737	0.492971	0.000283152	0.0330696	0.11087	0.03258
UUAGGGGACCGAAGGGCGGCCCCUUUUUUCCAAAAAAGUUGCCGUCGAG	-15.38	0.267351	22.0228	10.9519	6.78466	4.10234	6.99051	12.4466	10.1721	0.49202	0.000243806	0.0632424	0.11111	0.06393
AUAGGGGACCGAAGGGCGGCCCCUUUUUUCCGAAAAAGACGCUGCCGAG	-15.74	0.292294	22.0172	11.1799	7.10339	4.31931	7.12371	12.2464	9.96355	0.499252	0.000230029	0.0450783	0.11119	0.04473
GUAGGGGACCGAAGGACGGCCCUUUUUUUCCAGAAAAAUUGCCGUUGAG	-12.3	0.217118	31.6403	16.7473	11.2428	7.41704	11.3491	12.068	8.32549	0.519592	0.000250613	0.0745089	0.11131	0.07517
GUAGGGGACCGAAGGACGGCCCUUUUUUCCUAAAAAAACAGCUGUCGAG	-12.4	0.215781	36.848	19.9557	12.2575	8.10999	13.6198	11.9347	7.91237	0.553432	0.000305078	0.0717558	0.11135	0.07058
UUAGGUGACCGGAGGACGGCACCUUUUUUCCAGAAAAGCAGUCGUCGAG	-14.43	0.298735	23.5216	12.583	7.96425	4.91206	8.18915	12.6515	9.86972	0.502224	0.000307649	0.0787325	0.11138	0.07746
UUAGGUGACCGGAGGACGGCACCUUUUUCUCCAAAAAGUAGCUGUCGAG	-14.34	0.242782	21.9661	11.8076	7.07187	4.39242	7.74441	12.5586	10.0831	0.481749	0.000703575	0.0597005	0.11139	0.06051
UUAGGAGACCGGAGGACGGCUCCUUUUUUCCCAAAAAGCUGCCGUUGAG	-14.87	0.221055	19.2964	9.80802	5.9496	3.67715	6.43968	12.5568	10.4398	0.483991	0.00024091	0.0648457	0.11141	0.06464
UUAGGCGACCGAAGGACGGCGCCUUUUUCUCAAAAAAGUAGUCGUCGAG	-14.29	0.25547	23.2895	12.4748	7.4941	4.61302	8.07775	12.3444	9.8657	0.482504	0.000864745	0.0657363	0.11156	0.06607
UUAGGAGACCGAAGGACGGCUCUUUUUUCCCCAAAAAAAUGUUGUCGAG	-10.62	0.230285	25.4488	12.8409	8.446	5.23509	8.28512	12.4841	9.62453	0.491126	0.000302592	0.0442867	0.11159	0.04545
AUAGGAGACCGAAGGACGGCUCUUUUUCCCCAGAAGAAAUGUUGUUGAG	-10.73	0.20451	31.9136	17.5011	11.4864	9.17798	14.626	12.1756	7.49882	0.519651	0.000118279	0.0289367	0.11165	0.02855
UUAGGUGACCGCAGGUCGGCACCUUUUUCCUGAAAAAGACGUUGACGAG	-12.59	0.235633	21.7385	10.8751	6.65651	3.90727	6.73165	12.471	10.2819	0.495155	0.00025001	0.0395338	0.11169	0.04003
UUAGGUGACCGGAGGGCGGCACCUUUUUCUCAAAAAAGUAGCUGUCGAG	-13.77	0.233635	25.6314	14.0294	8.54571	5.37544	9.28294	12.4792	9.55188	0.479706	0.00123508	0.0689723	0.11175	0.06864
AUAGGUGACCGAAGGGCGGCACCUUUUUCCCUAAAAAGAAGUCGCUGAG	-13.12	0.206619	31.9605	16.519	10.4396	6.6352	10.9064	12.0064	8.68559	0.49775	0.000603004	0.0466598	0.11179	0.0468
UUAGGGGACCGCAGGUCGGCCCUUUUUUCUCCAAAAAAUAGUCGACGAG	-11.81	0.202312	25.766	12.9039	7.93895	4.76805	8.15912	12.1895	9.71072	0.485376	0.000656307	0.0629973	0.11199	0.06283
AUAGGGGACCGCAGGUCGGCCCUUUUUUUCCAAAAGAACAGUCGACGAG	-12.03	0.200914	26.5851	12.9703	8.49064	5.09811	8.14429	12.2996	9.60072	0.497629	0.000287386	0.0511507	0.11202	0.05051
UUAGGAGACCGGAGGGCGGCUCCUUUUUUCCAGAAAAGAUGUCGUCGAG	-14.43	0.272673	28.4293	14.5799	9.43355	5.83486	9.48334	12.7463	9.45572	0.508765	0.000313625	0.0743981	0.11202	0.07586
UUAGGUGACCGCAGGUCGGCACCUUUUUUCCCGAAAAGAAGUUGACGAG	-12.35	0.204679	37.3028	19.1801	12.9232	8.40296	12.9681	12.5048	8.05092	0.516896	0.000373953	0.0786227	0.11203	0.07871
UUAGGAGACCGCAGGUCGGCUCCUUUUUUCCCGAAGAGUUGUUGACGAG	-13.38	0.291784	20.5502	10.0344	6.36735	3.73058	6.17729	12.6276	10.4485	0.500575	0.00022108	0.0678927	0.11211	0.06826
GUAGGAGACCGGAGGGCGGCUCCUUUUUCUCAAAAAAGUUGCUGUCGAG	-14.69	0.266969	26.7325	13.4252	9.20956	5.60426	8.38156	12.4909	9.44332	0.491968	0.000250413	0.0342997	0.11217	0.03412
AUAGGUGACCGCAGGUCGGCACCUUUUUCCCCAAAAAGACGUUGACGAG	-12.51	0.232861	20.6877	10.4111	6.35398	3.73347	6.45127	12.4433	10.3549	0.486408	0.000254075	0.0549437	0.11223	0.05468
GUAGGUGACCGGAGGACGGCACCUUUUUCCUAAAAAAGAAGCUGUCGAG	-14.45	0.258084	26.8652	15.363	9.74343	6.39022	10.4854	12.1285	8.86913	0.489794	0.000689214	0.0579009	0.11228	0.05889
AUAGGAGACCGGAGGGCGGCUCCUUUUUCUCAAAAAAGUUGCUGUCGAG	-14.69	0.278554	26.299	13.3447	9.17518	5.61698	8.38138	12.4427	9.41286	0.491233	0.000268937	0.0349964	0.11232	0.03503
AUAGGUGACCGAAGGGCGGCACCUUUUUCUCCAAAAAGCAGUCGUCGAG	-13.18	0.300761	18.6846	9.87566	5.89888	3.59709	6.33415	12.1421	10.2725	0.484047	0.000459597	0.0612203	0.11235	0.0619
AUAGGCGACCGAAGGACGGCGCCUUUUUCCUAAAAAAGUAGCCGUUGAG	-14.49	0.26542	18.1213	9.42273	5.62441	3.38036	5.94492	12.1764	10.398	0.493215	0.00023831	0.04652	0.11243	0.04737
UUAGGUGACCGGAGGGCGGCACCUUUUUCCUAAAAAAGUAGUUGCCGAG	-14.11	0.244059	23.9518	11.7863	7.46592	4.52328	7.54249	12.6823	10.0795	0.494466	0.000256917	0.0422731	0.11248	0.0426
UUAGGGGACCGAAGGGCGGCCCCUUUUUCUCAAAAAAGUUGCCGUCGAG	-15.38	0.261981	23.2837	12.1627	7.35389	4.49582	7.83577	12.3751	9.93965	0.484527	0.000698769	0.0619721	0.11255	0.06244
GUAGGAGACCGGAGGGCGGCUCCUUUUUUCCAAAAAAGUUGCUGUCGAG	-14.69	0.270434	25.4473	12.6127	8.81358	5.34598	7.85215	12.5157	9.58488	0.496128	0.000111656	0.0347449	0.11261	0.03438
UUAGGUGACCGGAGGACGGCACCUUUUCCCUUGAAAAGACGCUGUUGAG	-14.68	0.260694	26.5611	15.1895	9.59593	6.43304	10.7157	12.7732	9.1701	0.522134	0.000157415	0.0449842	0.11262	0.04459
UUAGGGGACCGCAGGUCGGCCCUUUUUUCCCAAAAGAAUAGUCGACGAG	-12.03	0.200974	26.0527	12.6972	8.16063	4.88648	7.97117	12.2516	9.68254	0.488755	0.00040562	0.0506827	0.11271	0.04983
UUAGGUGACCGCAGGUCGGCACCUUUUUUCCGAAAAAGACGUUGACGAG	-12.59	0.226024	25.4364	12.6296	7.97549	4.73705	7.87889	12.5029	9.88291	0.495358	0.000314116	0.0378976	0.11274	0.03846
AUAGGUGACCGGAGGGCGGCACCUUUUUUCCAAAAAAGACGUCGCUGAG	-13.96	0.260586	22.4262	11.5851	7.36527	4.49302	7.43637	12.1333	9.82014	0.492699	0.000262122	0.0658056	0.11286	0.06461
AUAGGAGACCGUAGGUCGGCUCCUUUUUCCCCAAAAAGACGUCGACGAG	-13.74	0.217507	20.5546	10.6714	6.45201	3.84359	6.78346	12.7059	10.4312	0.48483	0.000231364	0.0589915	0.11287	0.05908
AUAGGGGACCGAAGGACGGCCCUUUUUUCCUAAAAAAACAGCUGUCGAG	-12.4	0.22266	36.6747	20.0554	12.3264	8.22632	13.8065	11.896	7.83483	0.555483	0.000306172	0.0717794	0.113	0.0713
GUAGGUGACCGGAGGACGGCACCUUUUUUCCAGAAAAGUAGUCGUCGAG	-14.43	0.316717	23.5013	12.4051	7.91494	4.80548	7.87186	12.3618	9.77817	0.501944	0.000316053	0.0734351	0.113	0.07314
AUAGGAGACCGGAGGGCGGCUCCUUUUUUCCCAAAAAGUUGCUGUCGAG	-14.53	0.280476	20.425	9.93034	6.45605	3.88776	6.25536	12.2665	10.1894	0.484629	0.000207812	0.0519396	0.11303	0.05161
UUAGGUGACCGGAGGGCGGCACCUUUUUCCUAAAAAAGACGUCGCUGAG	-13.96	0.234672	20.9378	10.5313	6.38643	3.89571	6.82474	12.5116	10.3079	0.490332	0.000222823	0.0594874	0.11307	0.06004
GUAGGGGACCGAAGGACGGCCCUUUUUUUCCAAAAAAAUAGCUGUCGAG	-12.4	0.241905	27.0298	13.9326	9.19554	5.77929	9.04661	12.0791	9.14988	0.500914	0.000287488	0.0715382	0.1131	0.07212
UUAGGAGACCGAAGGGCGGCUCUUUUUUUCCCGAAAAACUGUUGCUGAG	-10.48	0.210408	36.4295	18.2926	11.8315	7.53588	12.1377	12.3033	8.38372	0.526997	0.000351495	0.0720164	0.11322	0.07178
AUAGGGGACCGAAGGGCGGCCCCUUUUUCCCAAAAAAGUUGUCGCCGAG	-15.38	0.229018	35.7867	20.2522	12.4518	8.557	14.3544	11.8594	7.65122	0.583867	0.000186644	0.0610524	0.11323	0.06167
AUAGGAGACCGGAGGGCGGCUCCUUUUUUCCAAAAAAGUUGCUGUCGAG	-14.69	0.282392	24.9802	12.4934	8.75655	5.3433	7.82479	12.4664	9.56153	0.495528	0.000117882	0.0354787	0.1133	0.03567
AUAGGUGACCGGAGGACGGCACCUUUUUCCCUAAAAAGACGCCGUUGAG	-14.5	0.256577	16.2312	8.47335	5.05135	3.11365	5.5185	12.074	10.4802	0.479207	0.000223476	0.0499757	0.11331	0.04981
UUAGGAGACCGCAGGUCGGCUCCUUUUUUCCAAAAAAGAUGUUGACGAG	-12.61	0.242802	24.1379	12.3808	7.83879	4.75888	7.85608	12.3961	9.81862	0.494326	0.000382791	0.0400804	0.11331	0.03997
AUAGGUGACCGCAGGUCGGCACCUUUUUUCCCAAAAAGACGUUGACGAG	-12.43	0.214927	24.0819	12.1055	7.63915	4.55618	7.59624	12.4236	9.93373	0.48823	0.000275272	0.0579143	0.11336	0.05722
AUAGGGGACCGCAGGACGGCCCUUUUUUUCCAGAAAAAUAGUCGUCGAG	-12.41	0.216074	29.5415	15.7758	10.5354	6.71532	10.4147	12.3034	8.79403	0.513421	0.000285058	0.0729303	0.11337	0.07366
UUAGGAGACCGCAGGACGGCUCCUUUUUUCCAGAAAAGUUGUUGUCGAG	-13.4	0.291363	24.2483	12.4939	7.9448	4.76967	7.83856	12.5642	9.89727	0.503154	0.000331396	0.0671947	0.11341	0.06691
UUAGGUGACCGGAGGGCGGCACCUUUUUCCCAAAAAAGUAGCUGUCGAG	-13.77	0.252411	20.073	10.5045	6.3722	3.93347	6.85678	12.5723	10.3194	0.484246	0.000272877	0.0745152	0.11345	0.07338
GUAGGCGACCGAAGGACGGCGCCUUUUUCCUGAAAAAGUAGCCGUUGAG	-14.49	0.247841	20.0043	10.1891	6.17844	3.68788	6.37251	12.2068	10.2594	0.493323	0.000263588	0.0440111	0.11346	0.04413
AUAGGUGACCGCAGGUCGGCACCUUUUUCCUGAAAAAGACGUUGACGAG	-12.59	0.2372	21.9145	11.0693	6.79308	3.99542	6.86091	12.4357	10.2201	0.493869	0.000278041	0.0396278	0.11348	0.03907
GUAGGAGACCGAAGGACGGCUCUUUUUUCCCCAAAAAAAUGCUGUUGAG	-10.48	0.220327	24.2352	12.0825	7.91966	4.86336	7.71291	12.1078	9.62223	0.486687	0.000226972	0.061245	0.1135	0.05983
GUAGGGGACCGAAGGCCGGCCCCUUUUUCCUCAAAAAGUAGUCGGCGAG	-16.14	0.281463	20.8756	10.9263	6.64468	4.01426	6.93962	12.3337	10.1597	0.497086	0.000380965	0.0311206	0.1136	0.03266
GUAGGCGACCGAAGGACGGCGCCUUUUUUCCCAAAAAGUAGCCGUUGAG	-14.33	0.234329	18.4885	9.46453	5.72763	3.45195	5.99547	12.1427	10.3454	0.483876	0.000234697	0.0625215	0.11362	0.06278
UUAGGAGACCGGAGGGCGGCUCCUUUUUUCCAAAAAAGAUGUCGCUGAG	-13.98	0.20671	27.1377	13.8414	8.77504	5.43353	9.05196	12.4527	9.50957	0.496006	0.000335546	0.0696404	0.11364	0.07069
UUAGGGGACCGCAGGACGGCCCUUUUUUCCCAAAAAAACAGCUGUCGAG	-12.4	0.213806	22.5192	11.3609	7.0964	4.23249	7.12703	12.2429	10.0052	0.485189	0.000301718	0.0744274	0.11365	0.0739
GUAGGCGACCGAAGGACGGCGCCUUUUUCCUAAAAAAGCAGUCGUCGAG	-14.29	0.200008	23.6668	12.3284	7.96161	4.98611	7.98928	12.5161	9.76499	0.486982	0.000224506	0.0624471	0.11367	0.06242
GUAGGCGACCGAAGGACGGCGCCUUUUUCCCUAAAAAGUAGCUGUCGAG	-14.56	0.261818	16.4707	8.33732	4.94136	3.01402	5.34704	12.2201	10.603	0.479794	0.000209481	0.0453656	0.11369	0.04547
UUAGGCGACCGAAGGACGGCGCCUUUUUCCCAAAAAAGUAGUCGUCGAG	-14.29	0.27133	18.6502	9.55305	5.71877	3.4741	6.13431	12.4302	10.4781	0.486183	0.00022772	0.0698173	0.11373	0.06959
UUAGGCGACCGAAGGACGGCGCCUUUUUUCCGAAGAAGUAGCCGUUGAG	-14.63	0.215467	23.4265	11.9393	7.48748	4.559	7.63934	12.435	9.938	0.497867	0.000387581	0.0311184	0.11375	0.03098
AUAGGGGACCGAAGGACGGCCCUUUUUUUCCAGAAAAAUUGCCGUUGAG	-12.3	0.225691	30.9884	16.5888	11.1458	7.39995	11.3225	12.0052	8.30262	0.518125	0.000270426	0.0760244	0.11393	0.07612
GUAGGCGACCGAAGGACGGCGCCUUUUUCCCUAAAAAGAAGCCGUUGAG	-14.29	0.200654	25.89	14.5879	9.14107	5.91821	9.84724	11.9847	9.03325	0.479871	0.000720393	0.0507268	0.11393	0.05099
AUAGGGGACCGAAGGACGGCUCCUUUUCCUUGGAAAAGUUGUUGUUGAG	-12.77	0.270987	37.2636	18.9542	12.4334	8.09968	12.7173	12.3302	8.11528	0.516831	0.000603642	0.0968838	0.11395	0.09634
UUAGGGGACCGCAGGUCGGCCCUUUUUUCUCCAAAAAACAGUCGACGAG	-11.81	0.204866	25.3478	12.7495	7.7758	4.66259	8.0599	12.1921	9.76476	0.484084	0.00069979	0.0646623	0.114	0.06518
AUAGGGGACCGCAGGACGGCCCUUUUUUCCCAAAAAAAUAGCUGUCGAG	-12.4	0.215326	22.3589	11.2988	7.11716	4.25032	7.09065	12.2131	9.98141	0.487305	0.000254269	0.0679298	0.11406	0.06849
UUAGGCGACCGAAGGACGGCGCCUUUUUCCCCGAAGAGUAGCCGUUGAG	-15.07	0.220847	27.1192	14.2577	9.74993	6.07026	9.18989	12.7226	9.32615	0.529352	0.000102435	0.0339921	0.11408	0.03486
AUAGGCGACCGAAGGACGGCGCCUUUUCCCCAGAAGAGCAGUUGUCGAG	-14.97	0.242405	27.6693	15.1487	10.1965	6.4889	10.0919	12.7841	9.1476	0.509202	0.000164632	0.0427624	0.11411	0.04275
AUAGGAGACCGCAGGUCGGCUCCUUUUUUCCGAAAAAGCUGUUGACGAG	-12.88	0.265206	20.4142	10.0532	6.19635	3.68526	6.27726	12.3846	10.3497	0.493853	0.000287902	0.0329754	0.11418	0.03321
AUAGGUGACCGGAGGGCGGCACCUUUUUCCCAAAAAAGAAGCUGCUGAG	-13.87	0.215686	31.441	17.3058	11.4434	7.65243	12.0311	12.0291	8.18831	0.486238	0.000739114	0.0659576	0.11419	0.06583
UUAGGAGACCGCAGGUCGGCUCCUUUUUCCUGAAAAAGAUGUUGACGAG	-12.61	0.243447	24.511	12.1804	7.48452	4.4874	7.61722	12.3177	9.91516	0.501641	0.000347961	0.0406633	0.1142	0.04086
UUAGGUGACCGGAGGGCGGCACCUUUUUUCCAAAAAAGUAGCUGUCGAG	-13.77	0.246205	22.0514	11.4771	7.12846	4.39671	7.47768	12.5756	10.0894	0.488117	0.000278345	0.072683	0.11423	0.07328
AUAGGGGACCGAAGGACGGCCCUUUUUUUCCAAAAAAAUAGCUGUCGAG	-12.4	0.250447	26.832	13.9683	9.23392	5.84911	9.1457	12.0332	9.09207	0.499817	0.000311294	0.0732323	0.11425	0.07179
UUAGGGGACCGAAGGACGGCCCUUUUUUUCCAGAAAAAUAGUCGUCGAG	-12.41	0.244956	32.1074	16.8739	11.1886	7.28479	11.3863	12.3264	8.52082	0.51623	0.000365923	0.0769177	0.11427	0.07766
AUAGGAGACCGCAGGUCGGCUCCUUUUUUCCCGAAGAGUUGUUGACGAG	-13.38	0.294093	20.8506	10.282	6.54848	3.84333	6.33369	12.5938	10.3752	0.4984	0.000253731	0.0683421	0.1143	0.06836
GUAGGCGACCGAAGGACGGCGCCUUUUUCUCCAAAAAGUAGCCGUUGAG	-14.41	0.241466	19.7058	10.2492	6.10272	3.66733	6.46043	12.16	10.2463	0.484156	0.000441824	0.0564138	0.11433	0.05747
GUAGGAGACCGAAGGGCGGCUCCUUUUUCCUAAAAAAGACGUCGCUGAG	-13.24	0.222511	26.6297	13.2848	8.26404	4.97343	8.33442	12.2065	9.61655	0.504233	0.000237873	0.0633266	0.11456	0.06364
AUAGGCGACCGAAGGACGGCGCCUUUUUCCUAAAAAAGCAGUCGUCGAG	-14.29	0.209709	23.1113	12.1766	7.88252	4.9721	7.95277	12.4723	9.75012	0.486642	0.000230293	0.062649	0.11459	0.06221
UUAGGGGACCGAAGGCCGGCCCCUUUUUCCUCAAAAAGAAGUCGGCGAG	-15.98	0.240524	27.6176	14.926	9.29398	5.87876	9.91377	12.4604	9.2908	0.49955	0.000703492	0.0262983	0.11461	0.02737
AUAGGGGACCGAAGGCCGGCCCCUUUUUCCUCAAAAAGUAGUCGGCGAG	-16.14	0.292107	20.6278	10.9436	6.67165	4.06336	7.00745	12.2944	10.1155	0.496556	0.000409281	0.0316759	0.11462	0.0328
AUAGGAGACCGGAGGGCGGCUCCUUUUUCCCAAAAAAGUUGCUGUCGAG	-14.69	0.28311	25.1091	12.551	8.69428	5.30004	7.84414	12.4336	9.56677	0.496019	0.000117297	0.035569	0.11469	0.03488
UUAGGAGACCGCAGGUCGGCUCCUUUUUUCCAAAAAAGUUGUUGACGAG	-12.88	0.258078	21.3077	10.852	6.7316	4.03268	6.81865	12.4467	10.207	0.489443	0.000377532	0.0490135	0.11472	0.04835
AUAGGAGACCGGAGGACGGCUCCUUUUUCCCUGAAAAGUUGUCGUCGAG	-15.11	0.235248	37.8438	20.3757	14.273	9.9676	14.3979	12.6761	7.35426	0.525489	0.000313378	0.0453308	0.11474	0.04488
UUAGGGGACCGAAGGACGGCCCUUUUUUUCCAAAAAAACAGCUGUCGAG	-12.4	0.2348	26.8665	13.7393	8.88318	5.53541	8.93927	12.2905	9.37752	0.49519	0.000332367	0.0758291	0.11487	0.07486
AUAGGGGACCGCAGGUCGGCCCUUUUUUCUCCAAAAAAUAGUCGACGAG	-11.81	0.203876	25.9617	13.1192	8.08381	4.87499	8.32418	12.1453	9.63518	0.483965	0.000721879	0.0634023	0.11489	0.06334
AUAGGGGACCGCAGGACGGCCCUUUUUUUCCAAAAAAACAGCUGUCGAG	-12.4	0.204223	25.1697	12.9604	8.43942	5.14069	8.24657	12.2475	9.55341	0.493499	0.000265276	0.0710004	0.11489	0.07142
UUAGGGGACCGAAGGGCGGCCCCUUUUUUCCAAAAAAGACGCCGCUGAG	-15.3	0.219322	25.9991	13.0937	8.34677	5.10958	8.44879	12.361	9.62572	0.495989	0.000267744	0.0689001	0.11491	0.0687
AUAGGUGACCGGAGGACGGCACCUUUUUCCUAAAAAAGAAGCUGUCGAG	-14.45	0.267813	26.629	15.4207	9.80086	6.49459	10.6346	12.0775	8.79145	0.488852	0.000732701	0.0593058	0.11493	0.06033
UUAGGCGACCGAAGGACGGCGCCUUUUUCCUAAAAAAGAAGUCGUCGAG	-14.33	0.230083	29.951	16.2909	10.3792	6.76232	11.0965	12.2817	8.75969	0.488741	0.000748146	0.0615792	0.11495	0.06199
UUAGGAGACCGCAGGUCGGCUCCUUUUUCCCAAAAGAGUUGUUGACGAG	-13.02	0.253443	21.7608	10.6635	6.67084	3.96488	6.64567	12.4647	10.2499	0.489519	0.000344642	0.0386602	0.11503	0.03844
AUAGGAGACCGCAGGUCGGCUCCUUUUUUCCAAAAGAGUUGUUGACGAG	-13.02	0.254386	22.4776	11.0028	6.94793	4.13483	6.85947	12.4464	10.1558	0.491149	0.000332623	0.0386791	0.11511	0.03938
AUAGGCGACCGAAGGACGGCGCCUUUUUCCCUAAAAAGAAGCCGUUGAG	-14.29	0.208701	25.6826	14.6793	9.22307	6.0367	10.0214	11.9379	8.9506	0.478787	0.000777111	0.0523666	0.11516	0.05089
AUAGGCGACCGAAGGACGGCGCCUUUUUCCUGAAAAAGUAGCCGUUGAG	-14.49	0.258931	19.7181	10.2011	6.20395	3.73743	6.44082	12.1588	10.2107	0.492042	0.000292553	0.0456484	0.11523	0.04531
AUAGGCGACCGAAGGACGGCGCCUUUUUCCCUAAAAAGUAGCUGUCGAG	-14.56	0.274074	16.0858	8.28308	4.92331	3.0351	5.36952	12.175	10.57	0.478716	0.000228811	0.0468176	0.11526	0.04561
GUAGGCGACCGAAGGACGGCGCCUUUUUCCCAAAAAAGAAGUCGUCGAG	-14.33	0.244886	28.7757	15.8335	10.0863	6.57465	10.7317	12.0802	8.75275	0.485901	0.000732972	0.065315	0.11527	0.06437
AUAGGUGACCGCAGGUCGGCACCUUUUUUCCCGAAAAGAAGUUGACGAG	-12.35	0.204912	37.5639	19.3884	13.0585	8.55455	13.1961	12.474	7.9597	0.514893	0.000422167	0.0785568	0.1153	0.07838
GUAGGUGACCGAAGGGCGGCACCUUUUUCCCUAAAAAGAAGUCGUCGAG	-13.05	0.226631	30.6888	16.4526	10.271	6.63413	11.0285	11.9871	8.67646	0.493444	0.000835229	0.0544316	0.11543	0.05438
GUAGGCGACCGAAGGACGGCGCCUUUUUCCUGAAAAAGAAGCCGUUGAG	-14.53	0.217262	27.8083	15.6504	9.87035	6.43541	10.6077	12.0873	8.82596	0.498155	0.000764564	0.0368813	0.11558	0.03642
AUAGGCGACCGAAGGACGGCGCCUUUUUCUCCAAAAAGUAGCCGUUGAG	-14.41	0.252168	19.4532	10.2837	6.14215	3.72577	6.54385	12.1128	10.1935	0.482754	0.000490336	0.0584891	0.11561	0.05781
UUAGGUGACCGGAGGACGGCACCUUUUUUCCCAAAAAGUAGCUGUCGAG	-14.26	0.239321	19.5606	10.2906	6.23243	3.88712	6.80031	12.554	10.3334	0.4823	0.000272444	0.0672074	0.11565	0.06741
GUAGGGGACCGAAGGCCGGCCCCUUUUUUCCAAAGAAGUUGCCGGUGAG	-15.86	0.228623	27.4523	14.9178	9.45419	6.01073	9.87925	12.2304	9.10986	0.503654	0.000871585	0.0300819	0.1158	0.02991
AUAGGAGACCGCAGGUCGGCUCCUUUUUCCUAAAGAAGUUGUUGACGAG	-13.02	0.254318	19.8836	9.92502	6.17264	3.68628	6.23234	12.4038	10.3588	0.49417	0.000221012	0.0385825	0.11587	0.0395
AUAGGUGACCGGAGGACGGCACCUUUUUCUCAAAAAAGCAGCUGUCGAG	-14.42	0.294657	22.4255	12.6345	7.65693	4.78707	8.26822	12.0968	9.65486	0.477808	0.00127806	0.0715887	0.1159	0.06961
AUAGGGGACCGUAGGUCGGCCCCUUUUCCCCAGAAAGGCAGUCGACGAG	-16.22	0.209053	31.2386	17.4835	11.8285	7.84167	12.0492	12.6857	8.42203	0.500886	0.000537938	0.030072	0.11593	0.02954
AUAGGGGACCGCAGGUCGGCCCUUUUUUCCCAAAAGAAUAGUCGACGAG	-12.03	0.202781	26.1417	12.8505	8.27284	4.97055	8.09075	12.2087	9.61909	0.48734	0.000441457	0.0510345	0.11623	0.05131
AUAGGCGACCGAAGGACGGCGCCUUUUUUCCCAAAAAGUAGCCGUUGAG	-14.33	0.244893	18.1784	9.45986	5.74501	3.49523	6.051	12.0944	10.2996	0.482483	0.000260231	0.0648687	0.11637	0.06489
GUAGGGGACCGAAGGGCGGCCCCUUUUUUCCAGAAGAGACGUCGCCGAG	-15.89	0.264321	35.5553	18.1562	12.1212	7.87866	12.2102	12.4608	8.29105	0.516424	0.000715302	0.0592961	0.11638	0.05998
GUAGGCGACCGAAGGACGGCGCCUUUUUCUCAAAAAAGUAGUCGUCGAG	-14.29	0.267315	23.4159	12.7034	7.65583	4.71676	8.18134	12.1033	9.69328	0.479004	0.00109297	0.0686012	0.1164	0.06697
UUAGGCGACCGAAGGACGGCGCCUUUUUUCCAGAGAAGCAGUCGUCGAG	-14.95	0.206554	30.0811	15.0017	9.98903	6.17649	9.6678	12.9215	9.37249	0.504238	0.000427588	0.0510813	0.11641	0.051
GUAGGCGACCGAAGGACGGCGCCUUUUCCCCAGAAGAGCAGUUGUCGAG	-14.97	0.231717	28.175	15.2511	10.239	6.47543	10.087	12.824	9.17429	0.509511	0.000160352	0.0418535	0.11646	0.04282
AUAGGAGACCGCAGGUCGGCUCCUUUUUCCCAAAAGAGUUGUUGACGAG	-13.02	0.255356	22.0788	10.9188	6.85106	4.07956	6.81065	12.4282	10.1743	0.488043	0.000387051	0.0388266	0.11648	0.03865
UUAGGAGACCGCAGGUCGGCUCCUUUUUCCCAAAAAAGUUGUUGACGAG	-12.88	0.260523	20.5059	10.5376	6.46753	3.87117	6.61829	12.4375	10.2832	0.487095	0.000408919	0.0494779	0.11651	0.05072
AUAGGUGACCGGAGGGCGGCACCUUUUUUCCCAAAAAGUAGUUGCCGAG	-13.95	0.247103	27.3055	13.5282	9.34168	5.72063	8.62107	12.2592	9.26929	0.488567	0.000394896	0.0602943	0.11657	0.06125
UUAGGAGACCGCAGGUCGGCUCCUUUUUUCCCGAGAAGUUGUUGACGAG	-13.38	0.279722	22.9554	11.4146	7.26366	4.30095	7.07657	12.6152	10.1571	0.500956	0.00035977	0.0598527	0.11659	0.06102
AUAGGUGACCGAAGGGCGGCACCUUUUUUCCCAAAAAGCAGUCGUCGAG	-13.1	0.288305	18.8839	9.7813	5.9783	3.65503	6.29606	12.1155	10.2303	0.483533	0.000293831	0.0670195	0.1166	0.06778
AUAGGGGACCGCAGGUCGGCCCUUUUUUCUCCAAAAAACAGUCGACGAG	-11.81	0.206426	25.5529	12.9715	7.92587	4.77236	8.22921	12.1476	9.68763	0.48264	0.000769618	0.0650668	0.1167	0.0652
GUAGGUGACCGAAGGGCGGCACCUUUUUCCUAAAAAAGUAGUCGUCGAG	-13.26	0.284468	19.8938	10.2016	6.1949	3.71448	6.41453	12.3144	10.2999	0.492751	0.000292435	0.0434063	0.11672	0.04351
UUAGGCGACCGAAGGACGGCGCCUUUUUCCCGAAGAAGUAGCCGUUGAG	-14.63	0.220796	21.5933	10.9634	6.7941	4.11749	6.99482	12.4326	10.1576	0.493737	0.000267657	0.031888	0.11672	0.03095
AUAGGUGACCGGAGGACGGCACCUUUUUUCCAGAAAAGUAGUCGUCGAG	-14.43	0.328923	23.3665	12.5015	7.99978	4.9036	8.00828	12.3055	9.70097	0.500038	0.00035704	0.0762562	0.11673	0.07698
AUAGGAGACCGAAGGACGGCUCUUUUUUCCCCAAAAAAAUGCUGUUGAG	-10.48	0.229291	23.6576	11.9197	7.83177	4.83996	7.6616	12.0653	9.61265	0.485951	0.000236694	0.0621315	0.11676	0.06228
AUAGGGGACCGCAGGACGGCCCUUUUUUCUCAAAAAAACAGCUGUCGAG	-12.4	0.20398	26.0627	13.9528	8.64793	5.34019	9.018	12.1425	9.40115	0.479257	0.00101754	0.070916	0.11685	0.07113
UUAGGCGACCGAAGGACGGCGCCUUUUCCCUAGAAGAGCAGUUGUCGAG	-14.97	0.230937	26.5097	14.1513	9.41644	5.84998	9.27511	13.0208	9.58542	0.514862	9.94781e-05	0.0407262	0.11691	0.04203
GUAGGGGACCGAAGGGCGGCCCCUUUUUCUCCAAAAAGUUGCCGUCGAG	-15.3	0.220296	35.7298	19.7177	11.9643	7.90406	13.4948	11.9691	8.03253	0.52744	0.000941271	0.0691993	0.11693	0.06947
UUAGGCGACCGAAGGACGGCGCCUUUUUCCUAAAGAAGUAGCCGUUGAG	-14.63	0.223955	20.7197	10.5791	6.46743	3.91822	6.75721	12.4232	10.2525	0.496159	0.000236425	0.0320179	0.11694	0.03198
AUAGGAGACCGCAGGUCGGCUCCUUUUUCCCGAAAAAGCUGUUGACGAG	-12.88	0.267404	19.7531	9.77916	5.97376	3.54983	6.10365	12.38	10.4151	0.49163	0.000311653	0.0332487	0.11695	0.03329
AUAGGGGACCGAAGGACGGCCCUUUUUUCUCAAAAAAAUAGCUGUCGAG	-12.4	0.256696	26.8738	14.6007	9.07745	5.80439	9.70825	11.9101	9.05286	0.477847	0.00135646	0.0750595	0.11695	0.07328
UUAGGGGACCGCAGGACGGCCCUUUUUUUCCAGAAAAACAGUCGUCGAG	-12.41	0.219448	29.2156	15.5302	10.2508	6.48667	10.2208	12.3221	8.91771	0.505607	0.00035893	0.0818979	0.1171	0.08031
GUAGGAGACCGAAGGACGGCUCCUUUUUUCCAGAAAAGUUGUUGUCGAG	-13.4	0.310803	29.5773	14.8537	9.51134	5.77633	9.36837	12.4564	9.34004	0.516847	0.000341867	0.0667626	0.11714	0.0667
AUAGGAGACCGCAGGUCGGCUCCUUUUUUCCAAAAAAGAUGUUGACGAG	-12.61	0.244413	24.3945	12.624	8.00622	4.88088	8.03588	12.3559	9.73749	0.49266	0.00043113	0.040217	0.11725	0.0395
GUAGGCGACCGAAGGACGGCGCCUUUUUUCCGAAGAAGUAGCCGUUGAG	-14.63	0.225449	23.5343	12.0754	7.62359	4.62845	7.65451	12.2187	9.79515	0.496127	0.000471956	0.0326479	0.11733	0.03222
UUAGGGGACCGAAGGACGGCCCUUUUUUCUCAAAAAAACAGCUGUCGAG	-12.4	0.235492	27.23	14.5196	8.96301	5.65354	9.5828	12.1862	9.26634	0.479245	0.00118542	0.0760526	0.11748	0.07628
UUAGGGGACCGCAGGACGGCCCUUUUUUCCUAAAAAAACAGCUGUCGAG	-12.4	0.209969	23.8274	11.9961	7.53466	4.51481	7.54765	12.2345	9.85984	0.484603	0.000324884	0.0731093	0.11753	0.07199
UUAGGAGACCGGAGGGCGGCUCCUUUUUCCCAAAAAAGAUGUCGCUGAG	-13.98	0.210484	26.3744	13.5126	8.22553	5.03334	8.71871	12.3482	9.65743	0.492078	0.000407657	0.0709122	0.11771	0.06967
AUAGGAGACCGAAGGGCGGCUCCUUUUUCCUAAAAAAGACGUCGCUGAG	-13.24	0.2309	26.2767	13.2372	8.24725	4.99193	8.35207	12.1639	9.58596	0.50465	0.000241969	0.0638146	0.11798	0.06486
AUAGGCGACCGAAGGACGGCGCCUUUUUCCUGAAAAAGAAGCCGUUGAG	-14.53	0.22571	27.632	15.7593	9.96298	6.57162	10.8103	12.0416	8.73498	0.497212	0.000826964	0.0380272	0.11801	0.03727
AUAGGAGACCGCAGGUCGGCUCCUUUUUCCUGAAAAAGAUGUUGACGAG	-12.61	0.251145	21.7283	11.1393	6.8947	4.15164	7.02224	12.3063	10.0773	0.492151	0.000360166	0.0417759	0.11807	0.04056
UUAGGCGACCGAAGGACGGCGCCUUUUUUCCGGAAAAGCAGUCGUCGAG	-14.81	0.207408	30.7988	15.8268	10.3855	6.50398	10.321	12.8805	9.18827	0.500199	0.000562716	0.0355794	0.1181	0.03594
UUAGGUGACCGGAGGACGGCACCUUUUUCCUAAAAAAGUAGCUGUCGAG	-14.42	0.254239	20.6183	10.8165	6.53406	4.02974	7.04128	12.6427	10.3065	0.489859	0.000306499	0.0532932	0.1182	0.05378
GUAGGCGACCGAAGGACGGCGCCUUUUUCCCCGAAGAGUAGCCGUUGAG	-15.07	0.231191	27.0557	14.2996	9.82287	6.129	9.17551	12.5215	9.19625	0.528144	0.000120474	0.0356542	0.11821	0.0349
AUAGGGGACCGAAGGGCGGCCCCUUUUUUCCAGAAGAGACGUCGCCGAG	-15.89	0.273025	35.3943	18.2255	12.1911	7.99012	12.3629	12.4252	8.21756	0.515956	0.000757281	0.0602825	0.11823	0.06131
AUAGGUGACCGGAGGACGGCACCUUUUUUCCAAAAAAGCAGCUGUCGAG	-14.42	0.309691	18.8518	10.1136	6.2645	3.82534	6.49518	12.1627	10.1687	0.485199	0.000327735	0.0752415	0.11825	0.07408
UUAGGGGACCGAAGGGCGGCCCCUUUUUCCUAAAAAAGUUGUCGCCGAG	-15.38	0.258324	27.3328	13.7308	8.37942	5.05807	8.68632	12.4495	9.69571	0.512112	0.000215128	0.0690642	0.11826	0.06946
AUAGGAGACCGCAGGACGGCUCCUUUUUUCCAGAAAAGUUGUUGUCGAG	-13.4	0.292961	24.6101	12.7915	8.14837	4.91699	8.05687	12.5262	9.80461	0.500907	0.000381398	0.0673842	0.11829	0.06814
AUAGGUGACCGUAGGUCGGCACCUUUUUUCCAGGGAAGUAGUCGACGAG	-13.95	0.211011	24.3736	12.1969	7.715	4.6848	7.81711	12.5351	9.92516	0.487745	0.00052163	0.0361464	0.11843	0.03565
UUAGGAGACCGCAGGUCGGCUCCUUUUUCCUGAAGAAGUUGUUGACGAG	-13.02	0.239388	25.2284	12.2411	7.68308	4.58887	7.63005	12.4386	9.92489	0.499292	0.000360891	0.0369687	0.11855	0.03623
UUAGGUGACCGCAGGUCGGCACCUUUUUCCCGAAAAAGACGUUGACGAG	-12.59	0.232308	23.191	11.5889	7.14511	4.21142	7.18903	12.4766	10.1326	0.488757	0.000373487	0.0389511	0.11869	0.03903
GUAGGGGACCGUAGGUCGGCCCCUUUUCCCCAGAAAGGCAGUCGACGAG	-16.22	0.203455	31.8967	17.781	12.0032	8.00423	12.3075	12.6752	8.33547	0.499882	0.000585359	0.0308147	0.11869	0.03118
GUAGGGGACCGAAGGCCGGCCCCUUUUUCCUCAAAAAGAAGUCGGCGAG	-15.98	0.251787	28.2481	15.4493	9.66528	6.1971	10.3302	12.2442	9.02354	0.497211	0.000901049	0.0281365	0.11871	0.02749
UUAGGCGACCGAAGGACGGCGCCUUUUUCCCCAAAAAGAAGUCGUCGAG	-14.25	0.222041	29.4863	16.2107	10.3101	6.74561	11.096	12.2378	8.74612	0.481908	0.000834481	0.0698075	0.11872	0.06982
UUAGGCGACCGAAGGACGGCGCCUUUUUUCCAAAGAAGUAGCCGUUGAG	-14.63	0.217943	22.7679	11.719	7.31849	4.45362	7.50224	12.4353	9.99082	0.49624	0.000413266	0.0311591	0.11873	0.03156
AUAGGGGACCGCAGGACGGCCCUUUUUUCCCAAAAAAACAGCUGUCGAG	-12.4	0.215716	22.6252	11.519	7.21405	4.31652	7.24608	12.2004	9.94195	0.483106	0.000332508	0.0749961	0.11879	0.07469
AUAGGGGACCGAAGGGCGGCCCCUUUUUCUCCAAAAAGUUGCCGUCGAG	-15.3	0.227885	35.3852	19.7279	11.9819	7.9739	13.6068	11.9194	7.97277	0.526786	0.000999859	0.0708751	0.11881	0.07218
UUAGGUGACCGGAGGACGGCACCUUUUUUCCAAAAAAGUAGCCGUUGAG	-14.11	0.219693	22.4096	11.7978	7.28601	4.49387	7.68266	12.4896	9.99787	0.486258	0.000321273	0.0707321	0.11882	0.07175
AUAGGUGACCGAAGGGCGGCACCUUUUUCCCUAAAAAGAAGUCGUCGAG	-13.05	0.233642	30.7033	16.6192	10.3933	6.7767	11.2445	11.9429	8.58311	0.493021	0.00089571	0.0560857	0.11884	0.05654
AUAGGUGACCGAAGGGCGGCACCUUUUUCCUAAAAAAGUAGUCGUCGAG	-13.26	0.295131	19.664	10.2193	6.22002	3.76134	6.48019	12.2687	10.2537	0.491502	0.000323119	0.0450252	0.11886	0.04424
AUAGGUGACCGCAGGUCGGCACCUUUUUUCCGAAAAAGACGUUGACGAG	-12.59	0.227216	25.7204	12.8609	8.13441	4.84843	8.04428	12.4687	9.81015	0.493786	0.000352349	0.037936	0.11889	0.03903
GUAGGAGACCGAAGGACGGCUCUUUUUUCCCCAAAAAAAUGUUGUCGAG	-10.62	0.244471	25.4416	12.927	8.53846	5.27952	8.2653	12.2485	9.4845	0.488158	0.000381258	0.0469067	0.11899	0.04789
GUAGGGGACCGAAGGACGGCCCUUUUUUCUCAAAAAAAUAGCUGUCGAG	-12.4	0.248351	27.0035	14.5043	9.00547	5.70517	9.55306	11.956	9.12543	0.479003	0.00125101	0.0734447	0.1191	0.07321
UUAGGUGACCGCAGGUCGGCACCUUUUUCCCUAAAAAGACGUUGACGAG	-12.35	0.213019	21.0668	10.4583	6.3168	3.75522	6.56911	12.3598	10.3023	0.4786	0.000292579	0.0527626	0.11913	0.05426
GUAGGGGACCGAAGGGCGGCCCCUUUUUCCUAAAAAAGUUGCCGUCGAG	-15.38	0.286857	22.065	10.805	6.65168	3.96649	6.75616	12.1886	10.1111	0.490682	0.000259351	0.0683408	0.11915	0.0697
AUAGGAGACCGAAGGGCGGCUCCUUUUUCCCAAAAAAGACGUCGCUGAG	-13.24	0.242715	20.7654	10.7544	6.71839	4.06003	6.82907	12.1956	10.0678	0.484936	0.000276934	0.0670771	0.11915	0.06683
GUAGGCGACCGAAGGACGGCGCCUUUUUUCCAAAAAAGUAGUCGUCGAG	-14.29	0.278386	20.5853	10.5649	6.53681	3.93596	6.66967	12.1896	10.1268	0.486939	0.000291677	0.0714424	0.11928	0.07094
GUAGGGGACCGAAGGGCGGCCCCUUUUUUCCAAAAAAGUUGCCGUCGAG	-15.38	0.283207	22.2364	11.1416	6.95713	4.18505	7.0272	12.201	10.008	0.487894	0.000322661	0.0674712	0.11943	0.06811
AUAGGGGACCGAAGGCCGGCCCCUUUUUUCCAAAGAAGUUGCCGGUGAG	-15.86	0.236321	27.2922	15.0066	9.53219	6.11685	10.0324	12.1907	9.03694	0.503233	0.000929279	0.0307863	0.11947	0.03134
UUAGGAGACCGCAGGUCGGCUCCUUUUUCCCAAAAAAGAUGUUGACGAG	-12.61	0.249915	21.8427	11.3377	7.01222	4.22558	7.15142	12.3839	10.0791	0.48695	0.000474597	0.0412545	0.1195	0.04001
AUAGGCGACCGAAGGACGGCGCCUUUUUCCCCGAAGAGUAGCCGUUGAG	-15.07	0.240962	26.8049	14.3458	9.88223	6.22124	9.29456	12.4824	9.13058	0.527671	0.000129645	0.0370127	0.11963	0.03763
AUAGGCGACCGAAGGACGGCGCCUUUUUCCCAAAAAAGAAGUCGUCGAG	-14.33	0.254078	28.6868	15.9792	10.2042	6.73358	10.9687	12.0331	8.64974	0.484321	0.000803209	0.0677315	0.11965	0.06778
UUAGGUGACCGGAGGGCGGCACCUUUUUCUCCAAAAAGUAGUUGCCGAG	-14.03	0.212047	31.7092	16.6095	10.6499	6.74482	11.0195	12.6909	8.97305	0.478843	0.00201343	0.0454331	0.11978	0.04544
UUAGGUGACCGGAGGACGGCACCUUUUUCUCCAAAAAGCAGCUGUCGAG	-14.34	0.249606	22.3039	12.2209	7.34833	4.59287	8.0667	12.488	9.94759	0.476363	0.000957631	0.0709869	0.11979	0.07073
GUAGGUGACCGGAGGACGGCACCUUUUUCUCAAAAAAGCAGCUGUCGAG	-14.42	0.282315	22.8767	12.7052	7.6886	4.77222	8.25519	12.1449	9.68634	0.477651	0.00123436	0.0725027	0.11982	0.07475
GUAGGCGACCGAAGGACGGCGCCUUUUUCCUAAAGAAGUAGCCGUUGAG	-14.63	0.235015	20.6837	10.6229	6.54211	3.92976	6.68757	12.1991	10.1347	0.494192	0.000288258	0.033721	0.11994	0.03315
UUAGGAGACCGCAGGUCGGCUCCUUUUUCCCGAAAAAGUUGUUGACGAG	-12.88	0.259454	20.8458	10.5681	6.50636	3.89286	6.63969	12.4283	10.2677	0.485356	0.000418108	0.0496918	0.12009	0.04904
AUAGGGGACCGAAGGCCGGCCCCUUUUUCCUCAAAAAGAAGUCGGCGAG	-15.98	0.261532	27.8251	15.3863	9.63374	6.21828	10.3626	12.2013	8.99151	0.49691	0.000937336	0.0284927	0.1202	0.02831
UUAGGGGACCGAAGGGCGGCCCCUUUUUCCUAAAAAAGACGCCGCUGAG	-15.3	0.21708	29.2527	14.617	9.02049	5.47294	9.29345	12.3583	9.44269	0.511642	0.000261401	0.0681993	0.12022	0.06798
AUAGGCGACCGAAGGACGGCGCCUUUUUUCCGAAGAAGUAGCCGUUGAG	-14.63	0.235128	23.3251	12.1381	7.68888	4.7109	7.76779	12.1742	9.73167	0.495204	0.000517054	0.0338085	0.12038	0.03334
GUAGGUGACCGGAGGACGGCACCUUUUUUCCAAAAAAGCAGCUGUCGAG	-14.42	0.295805	19.5246	10.3322	6.3866	3.87255	6.58749	12.2133	10.1704	0.48503	0.000330863	0.0759671	0.12061	0.0767
AUAGGAGACCGAAGGACGGCUCCUUUUUUCCAGAAAAGUUGUUGUCGAG	-13.4	0.32102	29.5882	15.0074	9.63089	5.90026	9.54864	12.4166	9.25818	0.515691	0.000377928	0.0689294	0.12091	0.06927
UUAGGCGACCGAAGGACGGCGCCUUUUUCCCCAAAAAGCAGUCGUCGAG	-14.21	0.201505	21.0876	10.8896	6.62899	4.07811	7.06412	12.6132	10.2675	0.478312	0.000282379	0.0701312	0.12098	0.06985
GUAGGAGACCGAAGGACGGCUCCUUUUUUCCCGAAAAGUUGCUGUUGAG	-13.1	0.276103	25.7749	13.1039	8.24951	4.98123	8.26373	12.2493	9.63403	0.504026	0.000320811	0.0863329	0.12099	0.08654
AUAGGUGACCGGAGGGCGGCACCUUUUUUCCGAAAAAGUAGUUGCCGAG	-14.11	0.229713	38.6458	18.6843	12.7858	8.0464	12.1505	12.4957	8.22468	0.509	0.000920478	0.0403231	0.12103	0.04045
AUAGGGGACCGAAGGGCGGCCCCUUUUUCCUAAAAAAGUUGCCGUCGAG	-15.38	0.298117	21.6052	10.7253	6.61256	3.97463	6.76088	12.1394	10.0824	0.48958	0.000278945	0.0703149	0.12104	0.07037
UUAGGUGACCGGAGGACGGCACCUUUUUCCCAAAAAAGUAGCCGUUGAG	-14.11	0.224958	20.617	10.9053	6.59204	4.06106	7.10002	12.488	10.2135	0.482326	0.000321531	0.0724272	0.12105	0.07281
AUAGGGGACCGAAGGGCGGCCCCUUUUUUCCAAAAAAGUUGCCGUCGAG	-15.38	0.294127	21.8113	11.0875	6.93607	4.20659	7.05217	12.1525	9.97293	0.486638	0.000349425	0.0693742	0.12105	0.06903
GUAGGGGACCGAAGGGCGGCCCCUUUUUCCUGAAAAAGACGCUGCCGAG	-15.74	0.280571	22.8944	11.5425	7.17923	4.32233	7.29929	12.3038	9.99074	0.493768	0.000346523	0.0450321	0.12113	0.04494
UUAGGAGACCGCAGGUCGGCUCCUUUUUUCCGAAAAAGUUGUUGACGAG	-12.88	0.256508	21.7759	10.9801	6.83652	4.09697	6.90351	12.4397	10.1714	0.487804	0.000397139	0.0491275	0.1212	0.04901
UUAGGGGACCGAAGGCCGGCCCCUUUUUCUCAAAAAAGACGCUGGCGAG	-15.74	0.23312	29.5691	16.4502	10.2323	6.68547	11.2477	12.3313	8.8229	0.480161	0.00248201	0.0576861	0.1213	0.05774
UUAGGAGACCGCAGGUCGGCUCCUUUUUUCCGAAAGAGUUGUUGACGAG	-13.02	0.244941	24.5286	11.7815	7.56229	4.50204	7.33827	12.4798	9.98889	0.487292	0.00038729	0.037765	0.12131	0.03776
UUAGGAGACCGGAGGGCGGCUCCUUUUUCCCUAAAAAGUUGCUGUCGAG	-14.45	0.204627	32.1982	16.0172	10.4343	6.50855	10.2922	12.5708	9.03114	0.49005	0.000368275	0.0388416	0.1214	0.0382
UUAGGGGACCGAAGGACGGCCCUUUUUUUCCAAAAGAAUAGCUGUCGAG	-12.54	0.214108	30.1868	15.2789	10.1035	6.42672	10.0826	12.313	8.94315	0.499447	0.000550628	0.0595745	0.12144	0.05837
AUAGGAGACCGCAGGUCGGCUCCUUUUUUCCCGAGAAGUUGUUGACGAG	-13.38	0.281476	23.3552	11.7178	7.48179	4.44515	7.28027	12.5842	10.0695	0.499244	0.000406086	0.0601347	0.12147	0.06058
AUAGGGGACCGAAGGGCGGCCCCUUUUUCUCAAAAAAGUUGCCGUCGAG	-15.38	0.286555	23.3259	12.518	7.62016	4.70376	8.09155	12.0813	9.68876	0.478975	0.0010017	0.0675883	0.12155	0.06623
UUAGGGGACCGAAGGGCGGCCCCUUUUUCCUGAAAAAGUUGCCGUCGAG	-15.38	0.245767	30.4805	15.0698	9.41734	5.71945	9.5477	12.4338	9.35716	0.512711	0.00027491	0.0607164	0.12157	0.05954
AUAGGCGACCGUAGGUCGGCGCCUUUUUUCCAAAAAAGUAGCUGACGAG	-14.8	0.213045	25.8307	13.1079	8.27222	4.92149	8.25576	12.4884	9.78346	0.48459	0.00036152	0.0762319	0.12157	0.07591
GUAGGGGACCGAAGGGCGGCCCCUUUUUCUCAAAAAAGUUGCCGUCGAG	-15.38	0.276339	23.6586	12.5068	7.60378	4.65354	8.01456	12.1289	9.73766	0.480161	0.000923903	0.0658349	0.12158	0.06619
GUAGGGGACCGAAGGGCGGCCCCUUUUUUCCAAAAAAGACGCCGCUGAG	-15.3	0.232521	25.303	13.058	8.35944	5.15225	8.43288	12.1133	9.4805	0.491761	0.000360047	0.0753264	0.12162	0.07433
UUAGGAGACCGGAGGGCGGCUCCUUUUUUCCAAAAAAGACGUUGCCGAG	-14.02	0.209446	31.5846	16.1477	10.454	6.62926	10.7128	12.5745	8.9726	0.493176	0.000597802	0.0700671	0.12168	0.06978
UUAGGGGACCGAAGGGCGGCCCCUUUUUCUCCAAAAAGUUGUCGCCGAG	-15.3	0.20048	37.7329	20.9694	12.7862	8.6176	14.6919	12.1857	7.78403	0.534163	0.00090478	0.0750618	0.12171	0.07562
UUAGGAGACCGAAGGCCGGCUCCUUUUUUCCAAAAAAGUCGUCGGUGAG	-13.48	0.218818	30.7385	16.387	10.4768	6.706	10.956	12.4202	8.85711	0.495903	0.000838109	0.0654068	0.12175	0.06592
GUAGGCGACCGAAGGACGGCGCCUUUUUCCCAAAAAAGUAGUCGUCGAG	-14.29	0.285854	18.4827	9.53937	5.74704	3.44802	6.01367	12.1789	10.3654	0.482408	0.000291709	0.0733591	0.12177	0.07282
GUAGGCGACCGUAGGUCGGCGCCUUUUUUCCAAAAAAGUAGCUGACGAG	-14.8	0.20819	26.3311	13.2577	8.3747	4.97308	8.3171	12.4821	9.75451	0.484742	0.000361235	0.0763506	0.1218	0.07585
GUAGGGGACCGAAGGGCGGCCCCUUUUUCCCAAAGAAGUUGUCGCCGAG	-15.52	0.208042	38.0869	20.6723	13.0032	8.80201	14.4321	11.9776	7.58782	0.567314	0.00032549	0.0502377	0.12184	0.05038
GUAGGUGACCGGAGGACGGCACCUUUUUCUCCAAAAAGUAGCUGUCGAG	-14.34	0.265801	22.4406	12.1388	7.34068	4.51424	7.82246	12.1838	9.83478	0.476134	0.00102529	0.0661861	0.12185	0.06604
UUAGGUGACCGAAGGCCGGCACCUUUUUCCUAAAAAAGUCGUCGGUGAG	-13.17	0.202427	29.9749	15.7075	9.96642	6.25993	10.3308	12.4752	9.10763	0.489716	0.000613557	0.0705761	0.12189	0.0703
AUAGGAGACCGCAGGUCGGCUCCUUUUUUCCAAAAAAGUUGUUGACGAG	-12.88	0.259929	21.6165	11.1136	6.91426	4.1526	6.99354	12.4087	10.1281	0.487616	0.000426693	0.0492234	0.12198	0.05003
UUAGGCGACCGAAGGACGGCGCCUUUUUCCCAAAGAAGUAGCCGUUGAG	-14.63	0.223793	20.7184	10.63	6.54825	3.96754	6.78963	12.4324	10.2324	0.491962	0.000278426	0.0319955	0.12199	0.03243
UUAGGUGACCGGAGGACGGCACCUUUUUUCCGAAAAAGUAGCCGUUGAG	-14.11	0.208959	25.4808	13.276	8.35093	5.18613	8.66721	12.4911	9.65251	0.486523	0.000427614	0.0677771	0.12209	0.06778
GUAGGAGACCGAAGGGCGGCUCUUUUUUUCCCGAAAAAUUGUUGCUGAG	-10.48	0.218368	36.005	18.0455	11.918	7.69251	12.0214	12.0874	8.19743	0.521678	0.000385031	0.0758058	0.12231	0.07612
AUAGGUGACCGCAGGUCGGCACCUUUUUCCCUAAAAAGACGUUGACGAG	-12.35	0.215402	20.5755	10.3983	6.29846	3.7521	6.54983	12.3253	10.2866	0.476549	0.000295927	0.0531944	0.12234	0.05338
GUAGGCGACCGAAGGACGGCGCCUUUUCCCUAGAAGAGCAGUUGUCGAG	-14.97	0.240543	26.5715	14.2922	9.53747	5.95155	9.35531	12.8034	9.4259	0.511091	0.000133347	0.0433103	0.12244	0.04293
UUAGGCGACCGAAGGACGGCGCCUUUUCCCCGGAAAAGCAGUUGUCGAG	-14.83	0.221696	30.3243	16.8283	10.9936	7.32409	11.7921	12.8637	8.7698	0.510079	0.000282326	0.0385434	0.12248	0.03714
GUAGGCGACCGAAGGACGGCGCCUUUUUCCCGAAGAAGUAGCCGUUGAG	-14.63	0.231543	21.5995	11.0256	6.88321	4.14231	6.94209	12.2103	10.034	0.491476	0.000327055	0.0335304	0.12254	0.03384
AUAGGUGACCGGAGGACGGCACCUUUUUCCCAAAAAAGCAGCUGUCGAG	-14.42	0.317529	16.8222	9.08404	5.47912	3.34001	5.83507	12.1484	10.4042	0.481266	0.000322317	0.0771456	0.1226	0.0784
UUAGGUGACCGAAGGGCGGCACCUUUUUUCCAAAGAAGUAGUCGUCGAG	-13.4	0.242986	23.6172	12.0298	7.65393	4.68113	7.75301	12.532	9.92543	0.491658	0.000481549	0.0502236	0.12286	0.05073
UUAGGUGACCGAAGGGCGGCACCUUUUUCCCAAAGAAGUAGUCGUCGAG	-13.4	0.250058	21.4069	10.8063	6.80699	4.14259	6.94656	12.5292	10.1933	0.488858	0.000290325	0.0516852	0.12294	0.05248
AUAGGUGACCGGAGGACGGCACCUUUUUCCUAAAAAAGCAGCUGUCGAG	-14.42	0.315096	17.4796	9.43046	5.71084	3.484	6.05909	12.1377	10.3268	0.480446	0.000359747	0.0765576	0.12297	0.07485
GUAGGUGACCGGAGGGCGGCACCUUUUUCUCAAAAAAGUAGCUGUCGAG	-13.77	0.253778	26.1526	14.4654	8.85876	5.60442	9.55044	12.1105	9.25306	0.473521	0.00177174	0.0757616	0.12298	0.07433
AUAGGCGACCGAAGGACGGCGCCUUUUUCCUAAAGAAGUAGCCGUUGAG	-14.63	0.24547	20.4023	10.6408	6.57503	3.9854	6.76188	12.1534	10.084	0.493232	0.000315161	0.0349717	0.12304	0.03542
UUAGGAGACCGGAGGACGGCUCCUUUUUCUCAAAAAAGUUGUCGUCGAG	-14.83	0.245799	26.881	13.6378	8.82854	5.40989	8.74001	12.6618	9.62594	0.482753	0.000529652	0.0582726	0.12305	0.05875
UUAGGGGACCGAAGGACGGCCCUUUUUUUCCAGAAAAACAGUCGUCGAG	-12.41	0.249575	32.2087	16.9199	11.0961	7.22406	11.4492	12.2972	8.53658	0.506763	0.000517801	0.0864849	0.12313	0.08606
AUAGGAGACCGCAGGUCGGCUCCUUUUUCCCAAAAAAGUUGUUGACGAG	-12.88	0.262333	20.8436	10.8172	6.66304	3.99714	6.80222	12.3998	10.2013	0.485283	0.000462406	0.0496786	0.12315	0.04998
UUAGGAGACCGGAGGACGGCUCCUUUUUCCCAAAAAAGUUGUCGUCGAG	-14.83	0.249379	26.411	13.029	8.46388	5.14455	8.28084	12.6767	9.76606	0.488104	0.000275549	0.0591213	0.12326	0.05915
AUAGGCGACCGAAGGACGGCGCCUUUUUUCCAAAAAAGUAGUCGUCGAG	-14.29	0.290405	20.4006	10.6345	6.60362	4.01601	6.78338	12.1388	10.0614	0.485121	0.000328771	0.0745203	0.12329	0.07488
UUAGGUGACCGCAGGUCGGCACCUUUUUCCUAAAAGAGCAGUUGACGAG	-12.1	0.2159	25.6119	13.036	8.23633	4.9494	8.21898	12.2845	9.66756	0.480506	0.000544511	0.059565	0.12329	0.05897
GUAGGCGACCGAAGGACGGCGCCUUUUUUCCAGAGAAGCAGUCGUCGAG	-14.95	0.215863	30.3823	15.2147	10.1747	6.30341	9.76329	12.6992	9.19787	0.500751	0.00055029	0.0542223	0.12334	0.05428
UUAGGAGACCGGAGGACGGCUCCUUUUUUCCAAAAAAGUUGUCGUCGAG	-14.83	0.247331	26.7411	13.2004	8.70511	5.30478	8.41547	12.7152	9.70521	0.488952	0.000271316	0.0586359	0.12335	0.05854
AUAGGAGACCGGAGGACGGCUCCUUUUUCCCUAAGAAGUUGCCGUUGAG	-14.93	0.234901	18.2403	9.1407	5.5381	3.39992	5.91206	12.0722	10.3361	0.485945	0.000211089	0.0299894	0.12346	0.02994
UUAGGCGACCGAAGGACGGCGCCUUUUCCCCUGAAAAGUAGUUGUCGAG	-14.57	0.291215	26.1686	14.9426	9.44076	6.33889	10.5436	12.5095	9.08529	0.50622	0.000249158	0.0769953	0.1235	0.07765
UUAGGCGACCGAAGGACGGCGCCUUUUUCCCUAAAAAGUAGCCGUUGAG	-14.25	0.212756	19.6281	9.99429	5.92795	3.64177	6.48022	12.2978	10.328	0.475335	0.000323621	0.0560299	0.12358	0.05597
UUAGGAGACCGCAGGUCGGCUCCUUUUUCCCUAAAAAGUUGUUGACGAG	-12.64	0.237961	18.3123	9.3374	5.61891	3.41808	5.99396	12.3008	10.4414	0.473077	0.00035113	0.067724	0.12359	0.06756
UUAGGUGACCGAAGGGCGGCACCUUUUUUCCAAAGAAGCAGUCGUCGAG	-13.4	0.254721	23.4131	12.0498	7.65177	4.69539	7.80127	12.4655	9.88508	0.491442	0.000558445	0.0486181	0.12362	0.04877
AUAGGGGACCGCAGGACGGCCCUUUUUUUCCAGAAAAACAGUCGUCGAG	-12.41	0.22075	29.3758	15.7156	10.3717	6.61016	10.4079	12.2771	8.83347	0.503423	0.000406278	0.0822042	0.12364	0.08176
GUAGGCGACCGAAGGACGGCGCCUUUUUCCUAAAAAAGAAGUCGUCGAG	-14.33	0.239429	29.9598	16.4766	10.5098	6.9456	11.3098	12.0655	8.55993	0.485889	0.000893984	0.0638613	0.12367	0.06462
AUAGGGGACCGAAGGGCGGCCCCUUUUUCCCAAAGAAGUUGUCGCCGAG	-15.52	0.213972	38.0571	20.8139	13.1103	8.96096	14.6759	11.938	7.48851	0.568629	0.00033702	0.0514092	0.12371	0.051
AUAGGUGACCGGAGGACGGCACCUUUUUCCCCAAAAAGUAGCUGUCGAG	-14.34	0.294137	17.2441	9.2095	5.52102	3.3717	5.91965	12.1608	10.3946	0.478356	0.0003486	0.0721574	0.12373	0.07138
AUAGGCGACCGAAGGACGGCGCCUUUUUCUCAAAAAAGUAGUCGUCGAG	-14.29	0.278313	23.2891	12.8331	7.75328	4.82858	8.35622	12.0524	9.6119	0.477141	0.0012229	0.0714173	0.12388	0.0722
AUAGGUGACCGGAGGGCGGCACCUUUUUCCUGAAAAAGUAGUUGCCGAG	-14.11	0.270218	25.3552	12.5429	8.19561	4.95149	7.91347	12.2829	9.66571	0.489447	0.000386196	0.0473617	0.1239	0.04675
UUAGGAGACCGGAGGUCGGCUCCUUUUUUCCCAAAAAGACGUCGACGAG	-13.66	0.209059	28.2388	14.57	9.30956	5.83642	9.62852	12.6029	9.38326	0.486115	0.000487274	0.0771831	0.12393	0.07635
GUAGGGGACCGAAGGACGGCCCUUUUUUUCCAGAAAAAUAGUCGUCGAG	-12.41	0.259594	31.2525	16.7012	11.1123	7.33559	11.3636	12.111	8.3877	0.510989	0.000436295	0.0813823	0.12402	0.08259
AUAGGAGACCGAAGGACGGCUCUUUUUUCCCCAAAAAAAUGUUGUCGAG	-10.62	0.253336	25.2324	12.9666	8.58143	5.34639	8.35522	12.2086	9.43113	0.486838	0.000419249	0.0485052	0.12404	0.04896
UUAGGUGACCGAAGGACGGCACCUUUUUUCCAGGGAAGUAGUCGUCGAG	-13.95	0.229469	21.6923	10.707	6.69816	4.10707	6.93158	12.6278	10.2604	0.485807	0.000462085	0.0241355	0.12404	0.02472
UUAGGUGACCGGAGGACGGCACCUUUUUUCCAAAAGAGCAGCUGUCGAG	-14.56	0.254395	22.0685	11.5724	7.23489	4.47813	7.58287	12.5743	10.0481	0.482501	0.000518291	0.0730907	0.12405	0.07191
GUAGGCGACCGAAGGACGGCGCCUUUUUUCCAAAGAAGUAGCCGUUGAG	-14.63	0.22802	22.883	11.8656	7.46327	4.52691	7.52191	12.2197	9.84638	0.494358	0.000504833	0.0327182	0.12405	0.03239
AUAGGAGACCGAAGGACGGCUCCUUUUUUCCCGAAAAGUUGCUGUUGAG	-13.1	0.287125	25.1753	12.9599	8.17547	4.97164	8.23552	12.2003	9.61432	0.501827	0.000350241	0.0884748	0.12419	0.08888
UUAGGAGACCGCAGGUCGGCUCCUUUUUUCCGAAAAAGAUGUUGACGAG	-12.61	0.237491	25.3119	12.8905	8.21743	5.00904	8.20459	12.3881	9.68953	0.491115	0.00045582	0.0396597	0.12424	0.03866
AUAGGUGACCGGAGGACGGCACCUUUUCCCUUGAAAAGACGCUGUUGAG	-14.68	0.285006	26.9775	15.6338	9.93715	6.95131	11.3958	12.4912	8.76994	0.515813	0.000257084	0.0490026	0.12434	0.04889
AUAGGCGACCGAAGGACGGCGCCUUUUUCCCGAAGAAGUAGCCGUUGAG	-14.63	0.241771	21.3335	11.0508	6.92282	4.20341	7.0229	12.1651	9.98086	0.490369	0.000358039	0.0347637	0.12438	0.03447
AUAGGAGACCGAAGGGCGGCUCUUUUUUUCCCGAAAAAUUGUUGCUGAG	-10.48	0.229052	34.7585	17.6128	11.6279	7.51778	11.7665	12.0132	8.2477	0.519549	0.000401298	0.0768498	0.12439	0.07687
AUAGGUGACCGCAGGUCGGCACCUUUUUCCCGAAAAAGACGUUGACGAG	-12.59	0.233495	23.5197	11.8469	7.32331	4.32896	7.36394	12.4417	10.0564	0.487119	0.000419891	0.0389843	0.12439	0.03945
AUAGGCGACCGAAGGACGGCGCCUUUUCCCUAGAAGAGCAGUUGUCGAG	-14.97	0.251919	25.9968	14.1488	9.46757	5.94392	9.32809	12.762	9.40905	0.510764	0.000135873	0.0442968	0.12452	0.04601
AUAGGGGACCGCAGGACGGCCCUUUUUUCCUAAAAAAACAGCUGUCGAG	-12.4	0.213293	23.0258	11.7877	7.44381	4.47295	7.44334	12.2018	9.86443	0.481037	0.000329198	0.0741719	0.12455	0.07441
UUAGGAGACCGCAGGUCGGCUCCUUUUUCCCUAAAAAGAUGUUGACGAG	-12.37	0.228636	19.6811	10.027	6.06683	3.69928	6.43649	12.2209	10.2608	0.474025	0.000369431	0.0566246	0.12468	0.05597
AUAGGAGACCGCAGGUCGGCUCCUUUUUCCUGAAGAAGUUGUUGACGAG	-13.02	0.246484	22.5662	11.2706	7.12739	4.27511	7.08173	12.4106	10.0678	0.490978	0.000369041	0.0379067	0.1247	0.03766
UUAGGAGACCGCAGGUCGGCUCCUUUUUUCCAAAGAAGUUGUUGACGAG	-13.02	0.241382	22.9854	11.7223	7.3682	4.44939	7.4115	12.4378	9.99419	0.490639	0.000556623	0.0367389	0.12471	0.03736
AUAGGUGACCGGAGGACGGCACCUUUUUCUCCAAAAAGUAGCUGUCGAG	-14.34	0.276621	22.1831	12.1823	7.383	4.57944	7.91631	12.1307	9.77563	0.474868	0.00111744	0.0678603	0.12471	0.06804
AUAGGGGACCGAAGGGCGGCCCCUUUUUUCCAAAAAAGACGCCGCUGAG	-15.3	0.241944	24.6406	12.8749	8.25897	5.11874	8.36757	12.0681	9.47468	0.491368	0.000366604	0.0756944	0.12475	0.07725
UUAGGUGACCGAAGGGCGGCACCUUUUUUCCAAAAGAGCAGUCGUCGAG	-13.4	0.267518	21.5839	10.9088	6.86816	4.17512	7.01645	12.4828	10.1538	0.483741	0.000424387	0.0703976	0.12479	0.07122
UUAGGCGACCGAAGGACGGCGCCUUUUUCCCCAAAAAGUAGUCGUCGAG	-14.21	0.260961	18.7825	9.77576	5.81425	3.55541	6.32491	12.3599	10.4022	0.477352	0.000346505	0.078306	0.12486	0.07694
AUAGGAGACCGGAGGACGGCUCCUUUUUUCCCAAAAAGCUGCCGUUGAG	-14.87	0.253813	18.9799	9.78031	6.04821	3.67882	6.27384	12.1458	10.2335	0.477207	0.00037753	0.0742783	0.12494	0.07287
AUAGGCGACCGAAGGACGGCGCCUUUUUUCCAAAGAAGUAGCCGUUGAG	-14.63	0.237808	22.6724	11.9315	7.53126	4.61048	7.63628	12.1755	9.78253	0.493358	0.000553986	0.0338811	0.12497	0.03364
GUAGGGGACCGAAGGACGGCCCUUUUUUCCUGAAAAAAUAGCUGUCGAG	-12.4	0.218302	35.3462	18.313	11.5599	7.46342	12.1692	11.9511	8.24383	0.520583	0.000412623	0.0674843	0.12502	0.06661
GUAGGUGACCGGAGGACGGCACCUUUUUUCCCAAAAAGUAGCUGUCGAG	-14.26	0.263534	19.7063	10.3856	6.37358	3.89375	6.67309	12.1687	10.1375	0.476804	0.000397921	0.0749413	0.12502	0.07484
UUAGGUGACCGGAGGGCGGCACCUUUUUCCCUAAAAAGUAGUUGCCGAG	-13.87	0.203882	30.4321	14.8299	9.36107	5.75314	9.53194	12.4941	9.3705	0.48917	0.000475209	0.0527851	0.12509	0.0532
AUAGGGGACCGUAGGUCGGCCCCUUUUCCCCAGAAGAGCCGUCGACGAG	-16.31	0.234697	29.8685	16.6717	10.8244	7.39133	11.9627	12.7929	8.70078	0.501549	0.000263422	0.0844952	0.12512	0.08416
AUAGGGGACCGAAGGGCGGCCCCUUUUUCCUGAAAAAGACGCUGCCGAG	-15.74	0.300564	20.0006	10.3592	6.37539	3.87289	6.61285	12.1867	10.1569	0.490615	0.000363669	0.0463194	0.12521	0.04739
AUAGGUGACCGGAGGGCGGCACCUUUUUCUCAAAAAAGUAGCUGUCGAG	-13.77	0.263538	25.9392	14.5406	8.91817	5.69611	9.69152	12.0563	9.18009	0.472195	0.00192752	0.0775752	0.12521	0.07643
AUAGGCGACCGUAGGUCGGCGCCUUUUUCCCAAAAAAGUAGCUGACGAG	-14.8	0.219284	23.7281	12.0876	7.46817	4.40299	7.56553	12.4798	10.0384	0.479742	0.00036294	0.0784645	0.12525	0.07757
AUAGGAGACCGAAGGGCGGCUCUUUUUUUCCCGAAAAACUGUUGCUGAG	-10.48	0.235163	33.8897	17.3405	11.2557	7.25971	11.6086	12.0148	8.37756	0.514473	0.000462434	0.0797719	0.12534	0.07942
UUAGGGGACCGCAGGUCGGCCCCUUUUUUCCAAAAAAGAUGCUGACGAG	-14.3	0.205791	26.7874	14.0913	9.03536	5.60292	9.18141	12.2907	9.34388	0.490135	0.000435548	0.077575	0.12535	0.07783
GUAGGGGACCGAAGGACGGCCCUUUUUUUCCAAAAAAACAGCUGUCGAG	-12.4	0.247603	26.9944	13.959	9.06415	5.68373	9.07993	12.0503	9.18331	0.49034	0.000438661	0.0823182	0.1254	0.08177
UUAGGCGACCGAAGGACGGCGCCUUUUUUCCGGAAAAGAAGUCGUCGAG	-14.85	0.258278	34.7076	17.8912	11.7716	7.66187	12.0832	12.5849	8.46154	0.509074	0.000764156	0.0369392	0.12545	0.03765
GUAGGUGACCGGAGGGCGGCACCUUUUUCCUAAAAAAGUAGUUGCCGAG	-14.11	0.268394	24.0412	11.8673	7.60506	4.54041	7.42404	12.322	9.89077	0.489528	0.000371932	0.0466252	0.12551	0.04664
AUAGGCGACCGAAGGACGGCGCCUUUUUUCCAGAGAAGCAGUCGUCGAG	-14.95	0.225205	30.154	15.2473	10.2246	6.38205	9.864	12.6583	9.13811	0.499617	0.000599897	0.055539	0.12554	0.05578
AUAGGUGACCGAAGGGCGGCACCUUUUUCCCUAAAAAGCAGUCGUCGAG	-13.02	0.264297	24.0555	12.519	7.52011	4.61176	7.98808	12.0032	9.69574	0.492014	0.000413971	0.0691003	0.12557	0.06943
AUAGGCGACCGAAGGACGGCGCCUUUUUCCCAAAAAAGUAGUCGUCGAG	-14.29	0.298522	18.2368	9.57323	5.78746	3.50778	6.09847	12.1272	10.3097	0.480456	0.000328696	0.0766031	0.12561	0.07569
UUAGGGGACCGCAGGUCGGCCCCUUUUUCCUAAAAAAGUAGCUGACGAG	-14.58	0.223106	22.6688	11.8514	7.2201	4.31205	7.47031	12.3951	10.0415	0.489019	0.000510836	0.0599745	0.12571	0.06128
GUAGGCGACCGAAGGACGGCGCCUUUUUCCCAAAGAAGUAGCCGUUGAG	-14.63	0.234713	20.718	10.6942	6.64075	3.99178	6.73443	12.2101	10.1092	0.489518	0.000342043	0.0336786	0.1258	0.03376
UUAGGUGACCGGAGGACGGCACCUUUUUCCCGAAAAAGUAGCCGUUGAG	-14.11	0.213637	23.5418	12.5029	7.74003	4.79483	8.14823	12.4865	9.84583	0.481613	0.000453694	0.0692947	0.12588	0.0697
AUAGGUGACCGGAGGGCGGCACCUUUUUCCUAAAAAAGACGUCGCUGAG	-13.96	0.269627	19.8112	10.2581	6.29628	3.80998	6.54713	12.0858	10.1379	0.483068	0.000346854	0.0680913	0.12589	0.06808
UUAGGUGACCGGAGGGCGGCACCUUUUUCUCAAAAAAGCAGCUGUCGAG	-13.77	0.242018	25.6883	14.3518	8.72543	5.55744	9.62179	12.3777	9.41013	0.471792	0.00174146	0.0834411	0.12591	0.08355
UUAGGUGACCGGAGGACGGCACCUUUUUUCCCAAAAAGCAGCUGUCGAG	-14.26	0.245774	20.0926	10.807	6.59923	4.12833	7.16748	12.4805	10.1761	0.476842	0.000410452	0.0798241	0.12595	0.0802
UUAGGGGACCGAAGGGCGGCCCCUUUUUUCCGAAAAAGACGCCGCUGAG	-15.3	0.211371	28.457	14.3819	9.17468	5.70083	9.38779	12.3107	9.30493	0.49054	0.000475474	0.0671441	0.12599	0.06628
GUAGGAGACCGGAGGGCGGCUCCUUUUUUCCAAAAAAGAUGUCGCUGAG	-13.98	0.226025	26.9335	13.9036	8.87934	5.51783	9.04763	12.0978	9.29	0.490646	0.000465896	0.0766108	0.12605	0.07738
AUAGGAGACCGCAGGUCGGCUCCUUUUUCCCAAAAAAGAUGUUGACGAG	-12.61	0.251485	22.1587	11.62	7.20756	4.35844	7.34774	12.3432	9.99236	0.485243	0.000535322	0.0413806	0.12608	0.04146
UUAGGAGACCGCAGGUCGGCUCCUUUUUCCCCAAAGAGUUGUUGACGAG	-12.94	0.244648	21.3787	10.7823	6.69379	4.01405	6.7819	12.4371	10.2115	0.481675	0.000457973	0.056963	0.12609	0.05718
UUAGGAGACCGCAGGUCGGCUCCUUUUUCCCGAAAGAGUUGUUGACGAG	-13.02	0.246208	24.0539	11.6322	7.42179	4.41789	7.24683	12.4594	10.0207	0.484044	0.000442374	0.0379603	0.12612	0.03858
UUAGGAGACCGCAGGUCGGCUCCUUUUUUCCCAAAAAGAUGUUGACGAG	-12.45	0.226036	23.9669	12.3468	7.79021	4.77675	7.92932	12.3059	9.76457	0.482654	0.000470004	0.0690221	0.1262	0.06871
UUAGGUGACCGGAGGACGGCACCUUUUUCCUGAAAAAGUAGCUGUCGAG	-14.42	0.242475	23.1516	12.1295	7.53164	4.66085	7.89196	12.6338	9.9865	0.487149	0.000412867	0.0538	0.12621	0.05372
GUAGGCGACCGAAGGACGGCGCCUUUUUCCCCAAAAAGAAGUCGUCGAG	-14.25	0.231007	29.4912	16.396	10.4405	6.93052	11.3126	12.02	8.54471	0.478784	0.000996834	0.0725129	0.12623	0.07254
AUAGGGGACCGAAGGACGGCCCUUUUUUUCCAGAAAAAUAGUCGUCGAG	-12.41	0.267345	31.1807	16.8147	11.2021	7.47691	11.5726	12.0639	8.29351	0.509313	0.000483998	0.0837414	0.12627	0.08291
GUAGGCGACCGAAGGACGGCGCCUUUUUCCCCAAGAAGCAGCUGUCGAG	-14.86	0.200032	21.9602	11.2598	7.09058	4.31656	7.17766	12.4964	10.0899	0.484006	0.000352381	0.0383786	0.12631	0.03818
AUAGGAGACCGCAGGUCGGCUCCUUUUUUCCGAAAAAGUUGUUGACGAG	-12.88	0.258344	22.0853	11.239	7.01764	4.21656	7.07794	12.4016	10.0925	0.485914	0.00044866	0.049291	0.12634	0.04908
UUAGGCGACCGAAGGACGGCGCCUUUUUCUCCAAAAAGUAGUCGUCGAG	-14.21	0.249837	22.3506	11.8946	7.12283	4.38665	7.72336	12.3046	9.95895	0.47457	0.000862624	0.074968	0.12639	0.07461
GUAGGUGACCGGAGGACGGCACCUUUUUCCUAAAAAAGCAGCUGUCGAG	-14.42	0.300932	18.1578	9.65408	5.83666	3.53317	6.1545	12.1879	10.3274	0.480266	0.000363143	0.0772869	0.12657	0.07807
AUAGGAGACCGCAGGUCGGCUCCUUUUUUCCAAAGAAGUUGUUGACGAG	-13.02	0.242838	23.3597	12.0209	7.57969	4.59322	7.61818	12.4044	9.9056	0.489582	0.000615888	0.0368409	0.12659	0.03673
AUAGGUGACCGGAGGGCGGCACCUUUUUCCUAAAAAAGUAGUUGCCGAG	-14.11	0.279356	23.8074	11.8863	7.64065	4.59328	7.48657	12.2692	9.83798	0.48832	0.000405796	0.0482097	0.12669	0.04781
GUAGGGGACCGAAGGACGGCCCUUUUUUCUCAAAAAAACAGCUGUCGAG	-12.4	0.24736	27.4885	14.8596	9.19521	5.86412	9.85475	11.9422	9.03906	0.473863	0.00155138	0.0822377	0.12679	0.08224
UUAGGUGACCGGAGGGCGGCACCUUUUUUCCAGAAAAGUAGUCGUCGAG	-13.78	0.27039	26.3303	14.1654	9.0425	5.66447	9.33562	12.5909	9.46321	0.494889	0.000495957	0.088569	0.12685	0.08851
GUAGGUGACCGAAGGGCGGCACCUUUUUUCCAAAGAAGUAGUCGUCGAG	-13.4	0.257176	23.6843	12.1773	7.80708	4.76546	7.78172	12.2973	9.76591	0.489153	0.000599784	0.0530209	0.12688	0.05242
UUAGGCGACCGAAGGACGGCGCCUUUUUCCCCAAGAAGUAGCUGUCGAG	-14.86	0.245404	19.9795	10.2726	6.34433	3.87193	6.62026	12.5089	10.3185	0.486493	0.000349069	0.0403142	0.12694	0.0412
GUAGGGGACCGUAGGUCGGCCCCUUUUCCCCAGAAGAGCCGUCGACGAG	-16.31	0.22978	30.3204	16.8361	10.9278	7.49246	12.1033	12.7873	8.64744	0.500581	0.000278752	0.0839704	0.12697	0.08339
GUAGGUGACCGGAGGGCGGCACCUUUUUUCCAAAAAAGUAGCUGUCGAG	-13.77	0.270084	22.2944	11.6393	7.30568	4.45224	7.43087	12.1937	9.87074	0.482118	0.000410432	0.0806296	0.12698	0.08157
GUAGGUGACCGAAGGCCGGCACCUUUUUUCCAAAAAAGUCGUCGGUGAG	-13.17	0.202269	32.0258	17.3405	11.1222	7.2865	11.7701	12.2769	8.49522	0.493931	0.00102641	0.0703332	0.12704	0.07049
UUAGGAGACCGCAGGUCGGCUCCUUUUUCCCAAAGAAGUUGUUGACGAG	-13.02	0.24466	21.8971	11.1792	6.98506	4.2048	7.0532	12.428	10.1116	0.488143	0.000445858	0.0372378	0.12718	0.03735
AUAGGGGACCGAAGGACGGCCCUUUUUUUCCAAAAAAACAGCUGUCGAG	-12.4	0.257048	26.6021	13.8954	9.04186	5.70852	9.10566	12.0055	9.14851	0.489809	0.000454724	0.0828447	0.12736	0.08413
UUAGGUGACCGGAGGGCGGCACCUUUUUUCCAAAAAAGCAGCUGUCGAG	-13.77	0.255068	22.3885	11.8968	7.3976	4.59615	7.81833	12.4726	9.93822	0.480572	0.000451644	0.0879403	0.12752	0.08677
AUAGGGGACCGCAGGACGGCCCUUUUUUCUCCAAAAAAUAGCUGUCGAG	-12.32	0.200192	25.5722	13.53	8.30707	5.10947	8.72934	12.0931	9.49181	0.474083	0.0010738	0.073554	0.12755	0.07355
AUAGGAGACCGCAGGUCGGCUCCUUUUUUCCGAAAGAGUUGUUGACGAG	-13.02	0.246773	24.8267	12.0219	7.73088	4.61455	7.501	12.4436	9.91454	0.485681	0.000435388	0.03789	0.12762	0.03716
UUAGGUGACCGGAGGACGGCACCUUUUUUCCAGAGAAGUAGCCGUUGAG	-14.77	0.23909	26.2951	13.9691	8.94074	5.51638	9.05756	12.7267	9.60516	0.503323	0.000553105	0.0272733	0.12763	0.02669
AUAGGUGACCGGAGGACGGCACCUUUUUUCCCAAAAAGUAGCUGUCGAG	-14.26	0.274741	19.3574	10.3543	6.37101	3.92418	6.70707	12.1124	10.0941	0.475541	0.000431204	0.0769711	0.12765	0.07669
UUAGGAGACCGAAGGACGGCUCUUUUUUCCCCAAAAAAUUGCUGUUGAG	-10.48	0.225412	22.7139	11.3127	6.92873	4.21682	7.26479	12.288	10.0356	0.478724	0.000357414	0.0706512	0.1277	0.06983
AUAGGUGACCGGAGGACGGCACCUUUUUUCCAGAAAAGCAGUCGUCGAG	-14.43	0.338477	23.7924	13.0033	8.32391	5.18712	8.46149	12.2327	9.52281	0.493709	0.000512895	0.08893	0.12775	0.08639
AUAGGUGACCGCAGGUCGGCACCUUUUUCCUAAAAGAGCAGUUGACGAG	-12.1	0.216893	25.8218	13.2605	8.39093	5.06497	8.3922	12.2437	9.58936	0.478876	0.000602064	0.0596347	0.12781	0.05875
GUAGGGGACCGAAGGACGGCCCUUUUUUUCCAAAAGAAUAGCUGUCGAG	-12.54	0.225841	30.2156	15.4404	10.2432	6.57046	10.2126	12.0858	8.75767	0.496063	0.000684385	0.0632972	0.12785	0.06281
GUAGGUGACCGAAGGCCGGCACCUUUUUCCUAAAAAAGUCGUCGGUGAG	-13.17	0.212963	29.9657	15.8838	10.1035	6.39815	10.4744	12.2538	8.92783	0.486225	0.000768193	0.074053	0.12818	0.07331
UUAGGAGACCGGAGGACGGCUCCUUUUUCCCCAAAAAGUUGUCGUCGAG	-14.75	0.248447	23.455	11.7665	7.24337	4.42633	7.58264	12.566	10.0698	0.478478	0.000432998	0.0784597	0.1282	0.07828
UUAGGUGACCGAAGGGCGGCACCUUUUUCCUGAAAAAGUAGUCGUCGAG	-13.26	0.245854	26.0296	13.2221	8.27749	5.06922	8.47402	12.5256	9.7282	0.488898	0.000574562	0.048302	0.12834	0.04836
AUAGGUGACCGGAGGACGGCACCUUUUUUCCAGAAAAGCAGCCGUUGAG	-14.63	0.306327	22.5453	12.1996	7.84956	4.80364	7.8186	12.2938	9.74507	0.492744	0.00039016	0.0942477	0.12844	0.09513
AUAGGAGACCGCAGGUCGGCUCCUUUUUCCCGAAAAAGUUGUUGACGAG	-12.88	0.261292	21.176	10.8392	6.69637	4.01537	6.81853	12.3902	10.1874	0.483453	0.000472939	0.0498535	0.12855	0.05072
UUAGGCGACCGAAGGACGGCGCCUUUUCCCUAGAAAAGUAGUUGUCGAG	-14.83	0.288729	26.3012	15.4647	9.57681	6.48337	10.9648	12.5373	9.02698	0.520645	0.000276473	0.0370427	0.12867	0.03752
UUAGGAGACCGCAGGUCGGCUCCUUUUUUCCCAAAGAGUUGUUGACGAG	-12.86	0.234013	21.926	10.9297	6.81624	4.10889	6.9177	12.4059	10.1485	0.479806	0.000461431	0.0622251	0.12872	0.06204
AUAGGUGACCGGAGGGCGGCACCUUUUUCUCCAAAAAGUAGUUGCCGAG	-14.03	0.236541	32.4624	17.3469	11.2092	7.28054	11.6974	12.3514	8.53542	0.472944	0.00293103	0.0505393	0.12878	0.04902
GUAGGUGACCGGAGGACGGCACCUUUUUCCUAAAAAAGUAGCUGUCGAG	-14.42	0.279872	20.7884	10.9485	6.68312	4.04365	6.94175	12.2592	10.1078	0.484336	0.000454726	0.0593148	0.12881	0.0587
UUAGGCGACCGAAGGACGGCGCCUUUUUCCUGAAGAAGUAGCCGUUGAG	-14.63	0.217779	22.5773	11.4597	7.10653	4.31702	7.3205	12.4104	10.0467	0.493431	0.00033172	0.0314326	0.12887	0.03146
AUAGGAGACCGCAGGUCGGCUCCUUUUUCCCUAAAAAGAUGUUGACGAG	-12.37	0.230899	19.6073	10.141	6.1543	3.75901	6.51998	12.177	10.209	0.472061	0.000403174	0.0570227	0.12888	0.05706
UUAGGGGACCGAAGGACGGCCCUUUUUUUCCAGAAAAACAGCCGUUGAG	-12.61	0.226772	32.047	16.5459	10.919	6.95443	10.9446	12.3951	8.72032	0.501082	0.000521949	0.0989413	0.129	0.09956
AUAGGGGACCGCAGGUCGGCCCCUUUUUCCUAAAAAAGUAGCUGACGAG	-14.58	0.224779	22.891	12.1008	7.38744	4.43218	7.65472	12.3492	9.95849	0.487265	0.000574809	0.0602558	0.12903	0.05951
AUAGGAGACCGGAGGGCGGCUCCUUUUUUCCAGAAAAGAUGUCGUCGAG	-14.43	0.307978	28.7189	15.0118	9.8028	6.17063	9.83718	12.3591	9.09421	0.501105	0.000502425	0.0837441	0.12907	0.0846
GUAGGAGACCGAAGGCCGGCUCCUUUUUUCCAAAAAAGUCGUCGGUGAG	-13.48	0.229134	30.9675	16.7049	10.7046	6.95158	11.2583	12.2146	8.63149	0.493471	0.00101883	0.0683174	0.12923	0.06879
AUAGGAGACCGAAGGACGGCUCCUUUUUCCUAAAAAAGUUGCUGUUGAG	-12.74	0.211177	34.498	19.5427	11.9394	7.98441	13.5027	11.912	7.96381	0.559415	0.000245554	0.0850895	0.12928	0.08594
UUAGGAGACCGCAGGUCGGCUCCUUUUUCCCGAAAAAGAUGUUGACGAG	-12.61	0.24482	22.9981	11.8058	7.36839	4.44989	7.45844	12.3739	9.96199	0.48368	0.000545374	0.0408836	0.12933	0.03983
AUAGGUGACCGAAGGACGGCACCUUUUUUCCAGGGAAGUAGUCGUCGAG	-13.95	0.252897	21.6061	10.8532	6.88631	4.21273	6.96805	12.3669	10.0771	0.483281	0.000625428	0.0264176	0.12938	0.02672
GUAGGGGACCGAAGGACGGCCCUUUUUUCCUAAAAAAAUAGCUGUCGAG	-12.4	0.213002	37.4097	20.1137	12.3697	8.19182	13.7605	11.8988	7.85349	0.544373	0.000485037	0.0630059	0.12939	0.06326
GUAGGCGACCGAAGGACGGCGCCUUUUUUCCGGAAAAGCAGUCGUCGAG	-14.81	0.216585	31.0289	16.039	10.5522	6.63647	10.4447	12.6567	9.0101	0.496126	0.000722496	0.0382516	0.12948	0.0391
AUAGGAGACCGCAGGUCGGCUCCUUUUUCCCAAAGAAGUUGUUGACGAG	-13.02	0.246388	22.2162	11.442	7.17232	4.32899	7.23037	12.3936	10.0323	0.486843	0.000491767	0.0373796	0.12953	0.03694
AUAGGAGACCGCAGGUCGGCUCCUUUUUCCCUAAAAAGUUGUUGACGAG	-12.64	0.240452	18.2009	9.43639	5.7004	3.47135	6.06414	12.2603	10.3945	0.470895	0.000381468	0.0682612	0.12954	0.0682
GUAGGAGACCGAAGGACGGCUCCUUUUUCCUAAAAAAGUUGCUGUUGAG	-12.74	0.205089	34.6257	19.3923	11.8399	7.8357	13.2634	11.9546	8.05945	0.556747	0.000244758	0.084172	0.12965	0.08465
AUAGGCGACCGUAGGUCGGCGCCUUUUUUCCAGAAAAGUAGUCGACGAG	-14.81	0.242336	28.0264	14.771	9.44594	5.8064	9.54515	12.5038	9.3487	0.494515	0.000517257	0.0879173	0.12969	0.08623
UUAGGAGACCGGAGGACGGCUCCUUUUUUCCCAAGAAGUUGCCGUUGAG	-15.01	0.207184	20.46	10.4529	6.35089	3.93802	6.86203	12.5276	10.2948	0.484047	0.000365214	0.0461904	0.12987	0.04723
GUAGGAGACCGAAGGGCGGCUCUUUUUUUCCCGAAAAACUGUUGCUGAG	-10.48	0.218632	37.3773	18.6726	12.0584	7.79956	12.4628	12.03	8.11521	0.514984	0.000630825	0.0767571	0.12993	0.07743
AUAGGAGACCGGAGGACGGCUCCUUUUUCCCUAAAAAGCUGCCGUUGAG	-14.79	0.240229	21.4331	10.8416	6.63614	4.03796	6.92692	12.0677	10.0149	0.474801	0.000472352	0.0725371	0.13004	0.07243
AUAGGAGACCGAAGGACGGCUCUUUUUCCUCCGAAAGAAUGUUGUUGAG	-10.78	0.202748	38.9336	20.467	13.2509	9.95702	15.9973	12.1215	7.08224	0.514361	0.000936747	0.0354809	0.13004	0.03553
AUAGGCGACCGAAGGACGGCGCCUUUUUCCCCAAGAAGCAGCUGUCGAG	-14.86	0.209539	21.4841	11.1625	7.05209	4.32728	7.1762	12.4563	10.0645	0.483588	0.000367734	0.0386862	0.13009	0.03956
UUAGGGGACCGAAGGGCGGCCCCUUUUUCUCAAAAAAGUUGUCGCCGAG	-15.38	0.260385	24.4272	12.893	7.78734	4.79955	8.37553	12.3404	9.77041	0.477539	0.00098397	0.0696169	0.13011	0.07157
UUAGGUGACCGCAGGUCGGCACCUUUUUCCUAAAAAAGCAGUUGACGAG	-11.96	0.23206	22.0126	11.4143	6.90769	4.12333	7.18185	12.2795	10.0781	0.478855	0.00048674	0.0798678	0.13014	0.07941
UUAGGGGACCGAAGGCCGGCCCCUUUUUUCCGAAAAAGUUGCUGGCGAG	-15.89	0.233695	30.4029	16.6215	10.5829	6.87239	11.2724	12.5682	8.84788	0.495286	0.00127592	0.0481644	0.13021	0.04657
GUAGGUGACCGGAGGACGGCACCUUUUUUCCAAAAAAGUAGCCGUUGAG	-14.11	0.240453	22.5223	11.912	7.42609	4.53658	7.62359	12.1189	9.79117	0.480409	0.000463313	0.0777327	0.13023	0.07698
AUAGGGGACCGAAGGACGGCCCUUUUUUCUCAAAAAAACAGCUGUCGAG	-12.4	0.256268	27.1979	14.8742	9.21609	5.92558	9.94836	11.8982	8.98631	0.47334	0.00163639	0.0825935	0.13027	0.08357
UUAGGGGACCGAAGGGCGGCCCCUUUUUUCCAAAAAAGUUGUCGCCGAG	-15.38	0.265384	23.3314	11.8004	7.29327	4.4396	7.57942	12.4121	9.98626	0.484844	0.000394624	0.0709535	0.13034	0.07238
AUAGGAGACCGGAGGGCGGCUCCUUUUUUCCAAAAAAGAUGUCGCUGAG	-13.98	0.234693	26.6897	13.9331	8.91746	5.58514	9.13924	12.0428	9.22884	0.489467	0.00050495	0.0787679	0.13036	0.07938
UUAGGUGACCGGAGGACGGCACCUUUUUCCUAAAAGAGCAGCUGUCGAG	-14.56	0.252954	21.8646	11.4853	7.17946	4.4472	7.52761	12.5436	10.0482	0.477483	0.000554928	0.0726752	0.13061	0.07228
AUAGGAGACCGCAGGUCGGCUCCUUUUUUCCCAAAGAGUUGUUGACGAG	-12.86	0.235754	22.2342	11.1795	6.99241	4.22391	7.0837	12.3691	10.0726	0.478014	0.000517828	0.0625589	0.13075	0.06217
AUAGGAGACCGCAGGUCGGCUCCUUUUUUCCGAAAAAGAUGUUGACGAG	-12.61	0.238958	25.5937	13.1419	8.38977	5.13735	8.39508	12.3475	9.60507	0.489284	0.000514512	0.03974	0.13075	0.03905
GUAGGUGACCGAAGGGCGGCACCUUUUUCCCUAAAAAGUAGUCGUCGAG	-13.02	0.240013	25.3893	12.8737	7.79744	4.75407	8.1602	12.0992	9.67256	0.485943	0.00047946	0.0547417	0.13089	0.05581
AUAGGUGACCGAAGGGCGGCACCUUUUUUCCAAAGAAGUAGUCGUCGAG	-13.4	0.266281	23.5399	12.2476	7.87751	4.84969	7.89561	12.2548	9.70253	0.488061	0.000655531	0.0548862	0.13093	0.0563
UUAGGUGACCGGAGGGCGGCACCUUUUUCUCCAAAAAGUAGCUGUCGAG	-13.69	0.228187	25.242	13.83	8.38084	5.29247	9.20488	12.42	9.56377	0.469407	0.00152413	0.0790299	0.13101	0.07757
AUAGGCGACCGAAGGACGGCGCCUUUUUUCCGGAAAAGCAGUCGUCGAG	-14.81	0.225717	30.8337	16.1016	10.6148	6.72982	10.5773	12.6138	8.942	0.494622	0.000798504	0.0385658	0.13108	0.03904
GUAGGGGACCGAAGGACGGCCCUUUUUUUCCAGAAGAAUUGCCGUUGAG	-12.44	0.206854	33.5413	17.5171	11.7749	7.86386	11.9937	12.0918	8.11398	0.512549	0.000532817	0.059277	0.13114	0.05945
AUAGGUGACCGAAGGGCGGCACCUUUUUCCCAAAGAAGUAGUCGUCGAG	-13.4	0.275307	21.0934	10.8654	6.9289	4.22092	6.94977	12.2425	10.0108	0.484532	0.000396811	0.0567465	0.13119	0.05778
AUAGGGGACCGAAGGGCGGCCCCUUUUUCCCAAAAGAGUUGUCGCCGAG	-15.52	0.201706	39.9931	22.053	13.9833	9.98541	16.1679	11.9582	6.98638	0.583749	0.000328814	0.0662638	0.13131	0.06668
AUAGGAGACCGCAGGUCGGCUCCUUUUUUCCCAAAAAGAUGUUGACGAG	-12.45	0.227538	24.2228	12.5828	7.95304	4.89644	8.10563	12.2644	9.684	0.48072	0.000528122	0.0693463	0.13131	0.06895
AUAGGCGACCGAAGGACGGCGCCUUUUUCUCCAAAAAGCAGUCGUCGAG	-14.21	0.213563	23.7552	12.6441	7.7603	4.80612	8.20376	12.2689	9.73138	0.470847	0.000870085	0.0740646	0.13136	0.07243
AUAGGUGACCGGAGGGCGGCACCUUUUUUCCAAAAAAGUAGCUGUCGAG	-13.77	0.281335	21.9586	11.6197	7.31039	4.49073	7.47805	12.1368	9.82305	0.480751	0.000445005	0.082814	0.13143	0.0848
UUAGGCGACCGAAGGACGGCGCCUUUUUCCCCAAGAAGUAGCCGUUGAG	-14.55	0.214358	20.8208	10.8562	6.67679	4.07767	6.99181	12.3659	10.1441	0.481533	0.000395271	0.0569661	0.1315	0.05727
AUAGGCGACCGAAGGACGGCGCCUUUUUCCCAAAGAAGUAGCCGUUGAG	-14.63	0.245111	20.4418	10.717	6.67944	4.05146	6.81238	12.1651	10.0568	0.488322	0.000375176	0.0349216	0.1316	0.03578
GUAGGCGACCGAAGGACGGCGCCUUUUUCUCCAAAAAGCAGUCGUCGAG	-14.21	0.204029	24.19	12.7162	7.78937	4.78753	8.185	12.3129	9.76271	0.47121	0.000833523	0.0739773	0.13171	0.07371
AUAGGCGACCGAAGGACGGCGCCUUUUUCCCCAAAAAGCAGUCGUCGAG	-14.21	0.221856	20.6317	10.8505	6.66493	4.09266	6.9951	12.311	10.1092	0.472749	0.000400982	0.0769407	0.13183	0.07621
GUAGGCGACCGAAGGACGGCGCCUUUUUCCCUAAAAAGUAGCCGUUGAG	-14.25	0.224035	19.0085	9.83887	5.87321	3.57337	6.2907	12.0627	10.2446	0.470744	0.000409403	0.0592632	0.13188	0.05853
UUAGGCGACCGAAGGACGGCGCCUUUUCCCUAGAAGAGUAGUUGUCGAG	-14.97	0.294793	26.4905	14.9478	9.36655	6.1026	10.2172	12.6088	9.25311	0.515822	0.000316849	0.0443056	0.13191	0.04318
AUAGGGGACCGCAGGUCGGCCCCUUUUUUCCAAAAAAGAUGCUGACGAG	-14.3	0.207401	26.8725	14.2637	9.14697	5.70787	9.34344	12.2369	9.26454	0.48788	0.000492979	0.0779202	0.13192	0.07894
UUAGGAGACCGCAGGUCGGCUCCUUUUUCCCCAAAAAGAUGUUGACGAG	-12.53	0.24431	21.0849	10.9146	6.70079	4.04506	6.90957	12.3434	10.1492	0.479088	0.000490978	0.0653249	0.13194	0.06564
UUAGGGGACCGAAGGGCGGCCCCUUUUUCCUAAAGAAGUUGUCGCCGAG	-15.52	0.233504	30.7898	15.5223	9.82422	6.06464	10.0252	12.4337	9.18453	0.506945	0.000430462	0.0562763	0.13196	0.05624
GUAGGCGACCGAAGGACGGCGCCUUUUUCCCCAAGAAGUAGCUGUCGAG	-14.86	0.257921	20.0964	10.3883	6.479	3.91556	6.58511	12.2802	10.1823	0.483916	0.000431112	0.042716	0.13214	0.04214
UUAGGAGACCGAAGGACGGCUCUUUUUUUCCCAAAAAACUGUUGUCGAG	-10.54	0.226322	28.4623	13.8881	8.86746	5.46122	8.94935	12.3304	9.43459	0.488399	0.000443579	0.0708154	0.13223	0.07102
AUAGGAGACCGCAGGUCGGCUCCUUUUUCCCGAAAGAGUUGUUGACGAG	-13.02	0.247942	24.3861	11.8935	7.60532	4.53935	7.42264	12.423	9.94183	0.482416	0.000497013	0.0380694	0.13245	0.03882
AUAGGUGACCGGAGGGCGGCACCUUUUUCCCAAAAAAGUAGCUGUCGAG	-13.77	0.289381	19.8416	10.5587	6.49161	3.96183	6.76452	12.1223	10.0802	0.476149	0.000445235	0.0851825	0.13245	0.0856
AUAGGUGACCGAAGGGCGGCACCUUUUUUCCAAAGAAGCAGUCGUCGAG	-13.4	0.278462	23.4914	12.3612	7.93709	4.91387	8.01787	12.1937	9.63993	0.488031	0.00075367	0.0529865	0.13245	0.05271
GUAGGCGACCGAAGGACGGCGCCUUUUUCCCCAAAAAGCAGUCGUCGAG	-14.21	0.211586	21.1956	11.0026	6.74302	4.1068	7.03226	12.3552	10.1242	0.473117	0.000392961	0.0767173	0.13253	0.07682
UUAGGAGACCGGAGGGCGGCUCCUUUUUCCCAAAAAAGUUGUCGCUGAG	-14.25	0.212197	27.4348	14.2232	8.80783	5.40151	9.17372	12.4361	9.51729	0.485614	0.000640308	0.0869942	0.13265	0.08647
AUAGGUGACCGAAGGGCGGCACCUUUUUCCCUAAAAAGUAGUCGUCGAG	-13.02	0.248393	25.3351	12.9909	7.88104	4.84137	8.29332	12.0519	9.60524	0.485324	0.000523199	0.0566424	0.1327	0.05654
GUAGGUGACCGUAGGUCGGCACCUUUUUCUCAAAAAAGUAGUCGGCGAG	-13.26	0.221465	28.3856	15.3778	9.46985	5.94532	10.1251	12.3067	9.18067	0.47071	0.0017722	0.0857629	0.13277	0.08419
UUAGGAGACCGCAGGUCGGCUCCUUUUUCCCCAAAAAGUUGUUGACGAG	-12.8	0.248104	21.4383	11.1376	6.88926	4.15214	7.03589	12.4232	10.1355	0.477147	0.000548544	0.0716844	0.13279	0.07087
AUAGGUGACCGUAGGUCGGCACCUUUUUUCCAAAAAAGCCGUCGACGAG	-13.48	0.243584	26.0801	13.4179	8.57578	5.19434	8.53987	12.4495	9.6276	0.478575	0.000491388	0.0879953	0.13297	0.08722
GUAGGGGACCGAAGGGCGGCCCCUUUUUCUCCAAAAAGUUGUCGCCGAG	-15.3	0.214666	36.8859	20.6284	12.5594	8.48269	14.4306	11.9503	7.73379	0.52434	0.00118992	0.0807272	0.13312	0.08047
UUAGGCGACCGAAGGACGGCGCCUUUUUUCCCAAAAAGUAGUCGUCGAG	-14.13	0.241526	21.6444	11.2787	6.92934	4.26996	7.33836	12.3043	10.0172	0.474907	0.000463136	0.0827671	0.13315	0.08242
AUAGGGGACCGAAGGACGGCCCUUUUUUUCCAAAAGAAUAGCUGUCGAG	-12.54	0.23347	30.0713	15.5052	10.3013	6.66347	10.3471	12.0419	8.68922	0.494969	0.00073871	0.064808	0.13315	0.06663
AUAGGCGACCGAAGGACGGCGCCUUUUUCCCUAAAAAGUAGCCGUUGAG	-14.25	0.234091	18.7044	9.84139	5.89228	3.6187	6.3528	12.0134	10.1974	0.469178	0.000453138	0.0614788	0.13316	0.05999
AUAGGGGACCGAAGGACGGCCCUUUUUUCCUAAAAAAAUAGCUGUCGAG	-12.4	0.218763	37.496	20.3362	12.5165	8.37491	14.0597	11.8582	7.74165	0.545748	0.000509331	0.0639835	0.13324	0.0643
UUAGGAGACCGCAGGUCGGCUCCUUUUUUCCAGAAAAGACGUUGACGAG	-12.39	0.235113	31.4825	16.7631	10.9694	7.10521	11.2662	12.4393	8.66703	0.498255	0.000581762	0.0792716	0.13326	0.07842
GUAGGGGACCGAAGGGCGGCCCCUUUUUCCUAAAAAAGUUGUCGCCGAG	-15.38	0.287441	22.429	11.2761	6.87354	4.13067	7.11275	12.1519	10.0106	0.485206	0.000378162	0.0769886	0.1334	0.07762
UUAGGGGACCGCAGGACGGCCCUUUUUUCCUAAAAAAAUAGCUGUCGAG	-12.4	0.202899	25.8983	13.2304	8.30022	5.04002	8.40613	12.2047	9.58236	0.48344	0.000553771	0.0640954	0.13344	0.06346
UUAGGAGACCGAAGGCCGGCUCCUUUUUCCUAAAAAAGUCGUCGGUGAG	-13.48	0.2185	33.5106	16.9581	10.8327	6.76978	11.0673	12.4233	8.82676	0.499014	0.000569164	0.0653159	0.13347	0.066
AUAGGGGACCGAAGGACGGCCCUUUUUUCCUGAAAAAAUAGCUGUCGAG	-12.4	0.234546	32.8978	16.8968	10.7666	6.9065	11.1716	11.9087	8.50109	0.501616	0.000547728	0.071724	0.13349	0.07225
GUAGGAGACCGGAGGACGGCUCCUUUUCCUUAGAAAAGCUGUUGUCGAG	-15.37	0.201535	36.0581	19.746	13.9198	11.2073	15.5281	12.9819	6.8873	0.51173	0.000136825	0.0441784	0.13352	0.04369
AUAGGUGACCGGAGGACGGCACCUUUUUCCUAAAAAAGUAGCUGUCGAG	-14.42	0.291661	20.4785	10.9426	6.69357	4.08279	6.99298	12.2041	10.0607	0.483044	0.000496949	0.0609472	0.13356	0.06122
UUAGGAGACCGAAGGACGGCUCUUUUUUUCCCAAAAAAUUGUUGUCGAG	-10.54	0.218653	29.5987	14.7759	9.49666	5.9213	9.59855	12.3764	9.22755	0.491759	0.000463219	0.0745019	0.13364	0.07482
AUAGGCGACCGAAGGACGGCGCCUUUUUCCCCAAGAAGUAGCUGUCGAG	-14.86	0.269488	19.8184	10.4082	6.51706	3.97516	6.66162	12.2382	10.1315	0.482778	0.000469908	0.0441758	0.13365	0.04445
UUAGGUGACCGGAGGGCGGCACCUUUUUCCUAAAAAAGCAGCUGUCGAG	-13.77	0.259137	21.5773	11.3673	6.91856	4.28611	7.454	12.4421	10.078	0.4759	0.000505206	0.0893475	0.13369	0.08884
AUAGGUGACCGGAGGACGGCACCUUUUUCUCCAAAAAGCAGCUGUCGAG	-14.34	0.282941	22.9333	12.7717	7.76781	4.87466	8.38968	12.0654	9.59538	0.468934	0.00152529	0.0802676	0.13373	0.07906
AUAGGAGACCGCAGGUCGGCUCCUUUUUCCCCAAAGAGUUGUUGACGAG	-12.94	0.246369	21.7208	11.0547	6.88716	4.13897	6.96106	12.4011	10.1311	0.479907	0.000513822	0.0572455	0.13375	0.0581
AUAGGUGACCGAAGGCCGGCACCUUUUUCCUAAAAAAGUCGUCGGUGAG	-13.17	0.219922	29.8781	15.9902	10.1901	6.51179	10.6428	12.2111	8.84965	0.484887	0.000838981	0.0764391	0.1338	0.07694
UUAGGAGACCGGAGGACGGCUCCUUUUUUCCAGAAAAGUCGCCGUUGAG	-14.51	0.244095	29.0188	15.3246	9.66531	6.07784	10.1249	12.5188	9.22048	0.494276	0.000508202	0.10026	0.13385	0.09976
AUAGGAGACCGAAGGCCGGCUCCUUUUUUCCAAAAAAGUCGUCGGUGAG	-13.48	0.236076	30.9612	16.8565	10.8241	7.10236	11.4785	12.1759	8.53676	0.492359	0.0011035	0.0703667	0.13389	0.07224
AUAGGAGACCGAAGGGCGGCUCCUUUUUUCCCAAAAAGACGUCGCUGAG	-13.08	0.213594	25.4166	13.2087	8.42035	5.24558	8.63985	12.0704	9.41242	0.480905	0.00048916	0.080494	0.13397	0.08092
GUAGGUGACCGGAGGACGGCACCUUUUUUCCGAAAAAGUAGCCGUUGAG	-14.11	0.228061	25.6826	13.4418	8.51413	5.2738	8.68343	12.1263	9.42624	0.480706	0.000609528	0.0742065	0.13397	0.07343
UUAGGAGACCGCAGGUCGGCUCCUUUUUUCCCAAAAAGUUGUUGACGAG	-12.72	0.236536	22.1824	11.3983	7.09091	4.30231	7.25447	12.378	10.0379	0.474538	0.000580882	0.0780482	0.13412	0.07754
GUAGGCGACCGAAGGACGGCGCCUUUUUCCUGAAGAAGUAGCCGUUGAG	-14.63	0.228194	22.6116	11.5479	7.20808	4.35606	7.29348	12.1889	9.91642	0.491344	0.00040482	0.0330245	0.13416	0.03381
AUAGGUGACCGUAGGUCGGCACCUUUUUCUCAAAAAAGUAGUCGGCGAG	-13.26	0.224904	28.0706	15.3175	9.42946	5.93234	10.1205	12.3194	9.1935	0.470905	0.00177563	0.0855049	0.13423	0.08557
GUAGGUGACCGUAGGUCGGCACCUUUUUUCCAAAAAAGCCGUCGACGAG	-13.48	0.239755	26.4934	13.5358	8.65553	5.23111	8.57952	12.4385	9.60369	0.478569	0.00049438	0.088343	0.1345	0.08809
GUAGGUGACCGGAGGACGGCACCUUUUUCCCAAAAAAGUAGCCGUUGAG	-14.11	0.246724	20.6612	10.9724	6.69908	4.06186	6.98261	12.1077	10.0229	0.47586	0.000473291	0.0797597	0.13453	0.07992
UUAGGAGACCGAAGGGCGGCUCUUUUUUUCCAGAAAAAUUGUUGUCGAG	-10.57	0.20145	44.5225	22.991	15.056	10.515	16.5648	12.4089	6.94699	0.537933	0.000717744	0.0782857	0.13477	0.07924
UUAGGCGACCGAAGGACGGCGCCUUUUUUCCAGAGAAGUAGUCGUCGAG	-14.95	0.276479	27.6715	14.1785	9.23394	5.68123	9.13781	12.6284	9.47357	0.496489	0.000779877	0.070915	0.13479	0.07109
UUAGGAGACCGGAGGACGGCUCCUUUUUUCCCAAAAAGUUGUCGUCGAG	-14.67	0.23482	24.3321	12.3217	7.76139	4.78689	8.0157	12.56	9.88654	0.472563	0.000536885	0.0846878	0.13491	0.0834
AUAGGCGACCGUAGGUCGGCGCCUUUUUUCCGAAAAAGUAGCUGACGAG	-14.8	0.205719	27.9502	14.217	9.03878	5.45161	9.0508	12.4607	9.50454	0.480307	0.000543903	0.073968	0.1351	0.07345
AUAGGGGACCGAAGGACGGCCCUUUUUUUCCAGAAGAAUUGCCGUUGAG	-12.44	0.214713	32.9745	17.4014	11.7063	7.87236	12.0058	12.0319	8.07975	0.51096	0.000577088	0.0604456	0.13511	0.0604
AUAGGAGACCGGAGGACGGCUCCUUUUCCUUAGAAAAGCUGUUGUCGAG	-15.37	0.208995	35.693	19.658	13.8701	11.2326	15.5535	12.9463	6.85687	0.511501	0.000138595	0.0448077	0.13516	0.04542
GUAGGUGACCGUAGGUCGGCACCUUUUUCUCAAAAAAGCCGUCGACGAG	-13.48	0.232963	28.3857	14.9212	9.29872	5.73178	9.63018	12.351	9.3096	0.47392	0.00128985	0.0858405	0.13519	0.08562
AUAGGUGACCGUAGGUCGGCACCUUUUUCUCAAAAAAGCCGUCGACGAG	-13.48	0.236428	28.0632	14.8549	9.25519	5.71779	9.62501	12.3632	9.32268	0.474211	0.00129009	0.0854102	0.13527	0.0858
UUAGGAGACCGGAGGACGGCUCCUUUUUUCCCAAAGAGUUGCCGUUGAG	-15.01	0.211804	21.9167	10.891	6.79803	4.16233	7.05589	12.6004	10.219	0.47533	0.000422777	0.0679796	0.1353	0.06782
GUAGGAGACCGGAGGACGGCUCCUUUUUUCCAAAAAAGUUGUCGUCGAG	-14.83	0.270701	27.3019	13.5465	9.04189	5.47485	8.47795	12.3823	9.45373	0.483488	0.000379829	0.0641636	0.1354	0.06595
AUAGGAGACCGCAGGUCGGCUCCUUUUUCCCCAAAAAGAUGUUGACGAG	-12.53	0.245929	21.3983	11.1866	6.89059	4.17149	7.09485	12.302	10.0652	0.477095	0.00055391	0.0656306	0.13544	0.06687
AUAGGGGACCGCAGGACGGCCCUUUUUUCUCCAAAAAACAGCUGUCGAG	-12.32	0.200476	25.7963	13.757	8.40212	5.19078	8.91988	12.0787	9.44398	0.469434	0.00132663	0.0810705	0.13548	0.08112
AUAGGGGACCGAAGGGCGGCCCCUUUUUCCUAAAAAAGUUGUCGCCGAG	-15.38	0.297901	22.2791	11.3313	6.92452	4.19459	7.20433	12.1053	9.95534	0.483939	0.000412347	0.0794134	0.13557	0.07952
AUAGGUGACCGAAGGGCGGCACCUUUUUUCCAAAAGAGCAGUCGUCGAG	-13.4	0.293548	21.5185	11.1119	7.07896	4.31935	7.12529	12.1966	9.93862	0.47789	0.000607718	0.0770237	0.13562	0.07786
AUAGGCGACCGAAGGACGGCGCCUUUUUCCUGAAGAAGUAGCCGUUGAG	-14.63	0.238187	22.3615	11.5837	7.25317	4.42261	7.38443	12.1432	9.86029	0.490306	0.000442832	0.0342264	0.1357	0.03369
GUAGGCGACCGAAGGACGGCGCCUUUUUCCCCAAAAAGUAGUCGUCGAG	-14.21	0.274642	18.663	9.8004	5.8653	3.54804	6.23597	12.1073	10.2797	0.473194	0.000443221	0.0823424	0.13572	0.08194
GUAGGAGACCGAAGGACGGCUCUUUUUUUCCCAAAAAAUUGCUGUUGAG	-10.4	0.209132	28.299	14.0602	9.03216	5.60861	9.06498	12.0258	9.2086	0.488624	0.000446382	0.0766643	0.13575	0.07603
UUAGGAGACCGAAGGACGGCUCCUUUUUUCCCGAAAAGAUGCUGUUGAG	-12.83	0.221284	34.0294	17.6218	11.4132	7.39434	11.9185	12.3391	8.47236	0.507961	0.000529183	0.10467	0.13583	0.10414
AUAGGGGACCGAAGGGCGGCCCCUUUUUCCUAAAAAAGACGCCGCUGAG	-15.3	0.251271	23.2534	11.9625	7.38208	4.50423	7.66797	12.009	9.75239	0.484095	0.000482722	0.0786162	0.13589	0.07822
UUAGGUGACCGCAGGUCGGCACCUUUUUCCUAAAGAAGCAGUUGACGAG	-12.1	0.206877	26.2934	13.8861	8.81711	5.43819	8.98006	12.2529	9.40734	0.483891	0.00065188	0.0570441	0.13591	0.05659
GUAGGAGACCGAAGGACGGCUCUUUUUUCCCUAAAAAAUUGCUGUUGAG	-10.32	0.207712	27.7283	13.6575	8.42853	5.17775	8.73048	11.9076	9.36493	0.480003	0.000561545	0.0670411	0.13593	0.06733
AUAGGAGACCGCAGGUCGGCUCCUUUUUCCCGAAAAAGAUGUUGACGAG	-12.61	0.246286	23.3328	12.0907	7.56476	4.58573	7.66054	12.3324	9.87333	0.481771	0.000616998	0.0409588	0.13609	0.04078
UUAGGUGACCGGAGGGCGGCACCUUUUUUCCCAAAAAGUAGCUGUCGAG	-13.61	0.226677	22.8147	12.1029	7.4504	4.6632	8.01289	12.4171	9.87697	0.471599	0.000590583	0.0896564	0.13617	0.08872
UUAGGUGACCGAAGGGCGGCACCUUUUUCCCAAAAAAGUAGUCGCUGAG	-13.33	0.224188	23.7257	11.9115	7.55371	4.56131	7.60174	12.5019	9.9703	0.474366	0.000477814	0.0907279	0.13619	0.08928
GUAGGCGACCGAAGGACGGCGCCUUUUUCUCCAAAAAGUAGUCGUCGAG	-14.21	0.261645	22.4585	12.0946	7.27185	4.47331	7.79507	12.0599	9.79331	0.47058	0.00109326	0.0784456	0.1362	0.07783
GUAGGAGACCGGAGGACGGCUCCUUUUUCUCAAAAAAGUUGUCGUCGAG	-14.83	0.268011	27.6921	14.1369	9.239	5.64341	8.92783	12.3258	9.3412	0.477168	0.000755278	0.0635258	0.13641	0.0634
GUAGGGGACCGAAGGACGGCCCUUUUUUUCCAGAAAAACAGUCGUCGAG	-12.41	0.263301	31.5301	16.8431	11.0807	7.34238	11.5334	12.0816	8.36964	0.500192	0.000639352	0.0927913	0.13641	0.09383
AUAGGAGACCGGAGGGCGGCUCCUUUUUCCCAAAAAAGAUGUCGCUGAG	-13.98	0.241449	25.2715	13.2281	8.12154	4.98753	8.50668	11.9259	9.46919	0.483077	0.000617797	0.0810354	0.13645	0.08075
UUAGGUGACCGAAGGGCGGCACCUUUUUUCCAAAAAAGUAGUCGCUGAG	-13.33	0.220961	24.8033	12.41	7.94839	4.81345	7.93224	12.5133	9.84991	0.476158	0.000487877	0.0894223	0.13656	0.08929
UUAGGGGACCGAAGGGCGGCCCCUUUUUUCCAAAGAAGUUGUCGCCGAG	-15.52	0.233059	29.2393	15.0535	9.65923	6.05304	9.89716	12.418	9.18246	0.488413	0.00105057	0.05617	0.13668	0.05524
AUAGGUGACCGCAGGUCGGCACCUUUUUCCUAAAAAAGCAGUUGACGAG	-11.96	0.233328	22.1742	11.6239	7.05097	4.22443	7.3361	12.2351	10.0054	0.476679	0.00054271	0.080057	0.13672	0.08057
AUAGGGGACCGAAGGGCGGCCCCUUUUUCUCCAAAAAGUUGUCGCCGAG	-15.3	0.220727	36.8746	20.7928	12.6767	8.64916	14.6979	11.9103	7.63058	0.524691	0.001249	0.0824852	0.13675	0.08245
GUAGGUGACCGAAGGGCGGCACCUUUUUCCUGAAAAAGUAGUCGUCGAG	-13.26	0.26194	25.0137	13.0238	8.2053	5.02913	8.31061	12.3001	9.6355	0.482723	0.000743861	0.0513136	0.13679	0.05007
GUAGGAGACCGGAGGACGGCUCCUUUUUCCCAAAAAAGUUGUCGUCGAG	-14.83	0.273814	26.6831	13.2354	8.71462	5.25206	8.2457	12.3388	9.54338	0.481982	0.000385114	0.0649013	0.13681	0.06492
AUAGGGGACCGAAGGGCGGCCCCUUUUUUCCGAAAAAGACGCCGCUGAG	-15.3	0.232559	27.0561	14.192	9.09558	5.74987	9.37674	12.0195	9.13481	0.485444	0.000644103	0.073501	0.13683	0.0724
GUAGGCGACCGAAGGACGGCGCCUUUUUCCCCAAGAAGUAGCCGUUGAG	-14.55	0.224597	20.855	10.9489	6.78736	4.11925	6.96305	12.1434	10.0121	0.478536	0.000485511	0.0598868	0.13688	0.05956
UUAGGAGACCGGAGGACGGCUCCUUUUCCCUGGAAAAGUUGUCGUUGAG	-14.72	0.211684	34.9926	18.8402	12.2918	8.75792	14.0101	12.4803	7.86118	0.501206	0.00042542	0.0970681	0.13689	0.09731
AUAGGUGACCGGAGGACGGCACCUUUUUUCCGAAAAAGUAGCCGUUGAG	-14.11	0.23687	25.5546	13.5107	8.57752	5.35722	8.80093	12.0696	9.35621	0.479229	0.000671956	0.0765262	0.13692	0.07557
UUAGGAGACCGGAGGGCGGCUCCUUUUUUCCAAAAAAGUUGUCGCUGAG	-14.25	0.217256	25.2581	12.921	8.09675	4.9675	8.37576	12.4947	9.7636	0.479027	0.000670547	0.0890682	0.13696	0.08941
UUAGGCGACCGGAGGUCGGCGCCUUUUUUCCAAAAAAGUAGCUGACGAG	-14.8	0.220118	26.9976	14.0647	8.96166	5.52266	9.16387	12.5206	9.499	0.47728	0.000576281	0.0939163	0.13699	0.09334
UUAGGUGACCGAAGGGCGGCACCUUUUUCCUAAAGAAGCAGUCGUCGAG	-13.4	0.255304	24.2435	12.0044	7.66485	4.6553	7.67672	12.4395	9.8921	0.487585	0.000383439	0.0487272	0.137	0.04753
AUAGGUGACCGCAGGUCGGCACCUUUUUCCUAAAGAAGCAGUUGACGAG	-12.1	0.207805	26.4455	14.0841	8.95553	5.55382	9.15094	12.2144	9.33031	0.482491	0.000701754	0.0571024	0.1371	0.05746
AUAGGGGACCGAAGGACGGCCCUUUUUUUCCAGAAAAACAGUCGUCGAG	-12.41	0.272128	31.2673	16.8601	11.1116	7.43054	11.657	12.0349	8.30217	0.499037	0.000684939	0.094064	0.13714	0.09284
UUAGGAGACCGAAGGACGGCUCUUUUUUUCCGGAAAAAUUGUCGUUGAG	-10.57	0.211987	37.1013	19.1967	12.5733	8.38372	13.2603	12.3789	7.99761	0.507459	0.00103528	0.0445542	0.13717	0.04498
AUAGGUGACCGGAGGACGGCACCUUUUUUCCAAAAAAGUAGCCGUUGAG	-14.11	0.250129	22.2533	11.9314	7.4568	4.59337	7.69954	12.0604	9.73354	0.478722	0.000511032	0.0802887	0.13724	0.08164
GUAGGGGACCGAAGGGCGGCCCCUUUUUUCCGAAAAAGACGCCGCUGAG	-15.3	0.223648	27.6821	14.3509	9.18119	5.77206	9.42287	12.0649	9.14643	0.485907	0.000628344	0.0731827	0.13726	0.07195
GUAGGGGACCGAAGGGCGGCCCCUUUUUCCUAAAAAAGACGCCGCUGAG	-15.3	0.241597	23.8241	12.1141	7.46273	4.52659	7.71635	12.0525	9.76296	0.484156	0.000477506	0.0782706	0.13734	0.07913
AUAGGAGACCGAAGGACGGCUCUUUUUUCCCUAAAAAAUUGCUGUUGAG	-10.32	0.215981	27.26	13.5604	8.37183	5.17259	8.71511	11.8626	9.34502	0.48015	0.000580986	0.0674053	0.13736	0.06735
UUAGGAGACCGCAGGUCGGCUCCUUUUUUCCGAAGAAGUUGUUGACGAG	-13.02	0.237915	24.0666	12.2068	7.71886	4.678	7.74373	12.4278	9.87491	0.486221	0.000696611	0.0367378	0.13737	0.03643
UUAGGGGACCGAAGGGCGGCCCCUUUUUCCUAAAAAAGUUGCCGCUGAG	-15.45	0.210776	31.5019	16.1534	10.213	6.27885	10.354	12.5124	9.11679	0.5102	0.000399296	0.0933468	0.13756	0.09368
UUAGGUGACCGAAGGGCGGCACCUUUUUCCUAAAAGAGCAGUCGUCGAG	-13.4	0.256091	25.2746	12.5858	8.03496	4.89215	8.05989	12.4434	9.77565	0.47971	0.000641283	0.0673906	0.13767	0.06793
AUAGGAGACCGGAGGGCGGCUCCUUUUUCCCUAAAAAGUUGCUGUCGAG	-14.45	0.245656	27.1943	13.6476	9.26748	5.76032	8.69699	12.2148	9.22726	0.472956	0.00038066	0.0464772	0.13773	0.04615
UUAGGUGACCGGAGGACGGCACCUUUUUCCCAAAGAAGUAGCUGUCGAG	-14.56	0.231424	23.7972	12.5728	7.96097	4.95392	8.25283	12.5914	9.81873	0.481892	0.000570847	0.0568758	0.1378	0.05667
UUAGGUGACCGGAGGACGGCACCUUUUUCCCCAAAAAGUAGCCGUUGAG	-14.03	0.218307	20.3685	10.9795	6.55974	4.07242	7.21973	12.3947	10.1611	0.469713	0.000538391	0.0929579	0.13792	0.09324
AUAGGAGACCGAAGGACGGCUCUUUUUUUCCCAAAAAAUUGCUGUUGAG	-10.4	0.217709	27.6525	13.8759	8.92685	5.57605	9.00424	11.9753	9.19962	0.487147	0.000472821	0.0777937	0.13793	0.07787
UUAGGCGACCGAAGGACGGCGCCUUUUUUCCGGAAAAGUAGUCGUCGAG	-14.81	0.281837	27.997	14.8031	9.44175	5.87652	9.63313	12.601	9.36226	0.493884	0.000919194	0.0400249	0.13793	0.04042
AUAGGUGACCGUAGGUCGGCACCUUUUUCCCAAAAAAGCCGUCGACGAG	-13.48	0.251397	23.7739	12.2512	7.67051	4.59726	7.74187	12.423	9.91286	0.473057	0.000502566	0.0908178	0.13794	0.09041
AUAGGAGACCGAAGGACGGCUCUUUUUCCCUUGAAAAAAUGUUGUUGAG	-10.33	0.202901	28.7787	16.8794	10.684	9.19379	15.1326	12.1177	7.46194	0.511314	0.000370963	0.0514349	0.13796	0.05156
GUAGGGGACCGAAGGGCGGCCCCUUUUUCUCAAAAAAGUUGUCGCCGAG	-15.38	0.274858	24.6066	13.1944	7.99867	4.95164	8.55408	12.0912	9.56978	0.472804	0.00129001	0.0736203	0.13805	0.07316
UUAGGAGACCGCAGGUCGGCUCCUUUUUCCCUAAAGAGUUGUUGACGAG	-12.78	0.228165	20.5756	10.074	6.25629	3.77832	6.40592	12.3218	10.2717	0.47274	0.000406685	0.0521841	0.13817	0.05159
AUAGGAGACCGGAGGGCGGCUCCUUUUUUCCAAAAAAGACGUUGCCGAG	-14.02	0.236266	31.7369	16.5003	10.7595	6.96676	11.0801	12.1802	8.6067	0.486439	0.000893226	0.0787419	0.13821	0.07877
AUAGGAGACCGCAGGUCGGCUCCUUUUUCCCCAAAAAGUUGUUGACGAG	-12.8	0.249708	21.7863	11.4246	7.09092	4.28606	7.23044	12.3862	10.0501	0.474994	0.000619001	0.0720181	0.13839	0.07171
AUAGGAGACCGAAGGACGGCUCUUUUUCCCUAGAAAGAAUGUUGUUGAG	-10.73	0.206029	34.2518	18.7148	12.8563	9.09597	13.7278	12.3188	7.61142	0.506538	0.000133763	0.0275943	0.13844	0.0266
UUAGGGGACCGAAGGGCGGCCCCUUUUUCCUCAAAAAGACGCUGCCGAG	-15.66	0.223606	33.3114	17.8092	10.8287	6.83668	11.729	12.3409	8.75209	0.522985	0.000696728	0.0402189	0.13846	0.03983
UUAGGAGACCGCAGGUCGGCUCCUUUUUUCCGGGAAAGUUGUUGACGAG	-13.16	0.2136	27.0871	14.1585	9.07948	5.66864	9.2337	12.4261	9.37871	0.474902	0.00128298	0.0372296	0.13879	0.03739
UUAGGGGACCGAAGGGCGGCCCCUUUUUUCCAAAAAAGACGUCGCCGAG	-15.23	0.236001	29.8616	15.4011	9.97579	6.31241	10.2158	12.3447	9.01613	0.488226	0.000524835	0.0863018	0.13881	0.08722
UUAGGUGACCGAAGGGCGGCACCUUUUUCCUGAAAAAGAAGUCGUCGAG	-13.29	0.233462	30.8583	16.7642	10.5945	6.95761	11.4846	12.3019	8.67215	0.488586	0.00130461	0.047304	0.13885	0.04663
AUAGGUGACCGGAGGACGGCACCUUUUUCCCAAAAAAGUAGCCGUUGAG	-14.11	0.256886	20.3503	10.9663	6.71144	4.1026	7.0351	12.0486	9.97302	0.474082	0.000521291	0.0824576	0.1389	0.08153
GUAGGGGACCGAAGGGCGGCCCCUUUUUUCCAAAAAAGUUGUCGCCGAG	-15.38	0.281441	23.3034	11.9357	7.41698	4.50936	7.60552	12.1629	9.82676	0.480188	0.00051724	0.0753834	0.13895	0.07599
AUAGGCGACCGAAGGACGGCGCCUUUUUCUCCAAAAAGUAGUCGUCGAG	-14.21	0.272547	22.3211	12.2092	7.36152	4.57635	7.95381	12.0082	9.71593	0.46854	0.00122275	0.0816161	0.13898	0.08043
AUAGGAGACCGGAGGACGGCUCCUUUUUUCCCAAGAAGUUGCCGUUGAG	-15.01	0.237278	20.3875	10.5546	6.53228	4.00043	6.78874	12.1289	10.0642	0.479438	0.000543972	0.0528062	0.139	0.05295
UUAGGUGACCGCAGGUCGGCACCUUUUUUCCCGAAAAGUAGUUGACGAG	-12.32	0.239334	26.7033	13.5804	8.64575	5.17647	8.51789	12.5219	9.67272	0.483661	0.000615494	0.101851	0.13908	0.10183
AUAGGAGACCGGAGGACGGCUCCUUUUUCUCAAAAAAGUUGUCGUCGAG	-14.83	0.278767	27.4589	14.1773	9.27767	5.70999	9.02087	12.2738	9.28191	0.47549	0.000833686	0.0658901	0.1391	0.06634
AUAGGGGACCGCAGGACGGCCCUUUUUUCCUAAAAAAAUAGCUGUCGAG	-12.4	0.205525	25.3495	13.1596	8.28928	5.05349	8.39566	12.1736	9.56007	0.48017	0.000583366	0.0648541	0.13913	0.06595
AUAGGAGACCGGAGGACGGCUCCUUUUUUCCAAAAAAGUUGUCGUCGAG	-14.83	0.28161	27.1274	13.5879	9.08552	5.54051	8.56403	12.3309	9.39521	0.482019	0.00041924	0.0665621	0.13952	0.06722
GUAGGUGACCGUAGGUCGGCACCUUUUUUCCAAAAAAGUAGUCGGCGAG	-13.26	0.215847	29.7249	15.9572	10.1337	6.43577	10.588	12.3733	8.96876	0.482858	0.00107402	0.0835874	0.13958	0.08358
AUAGGCGACCGAAGGACGGCGCCUUUUUCCCCAAAAAGUAGUCGUCGAG	-14.21	0.286691	18.4333	9.84773	5.91415	3.61445	6.33227	12.0545	10.22	0.471066	0.000499017	0.0858517	0.13961	0.08662
UUAGGGGACCGAAGGACGGCCCCUUUUUUCCAGAAAAGUAGCCGUUGAG	-14.79	0.251052	25.985	14.4074	9.13696	5.82658	9.66768	12.2378	9.20563	0.489309	0.000570038	0.104628	0.13961	0.10442
AUAGGAGACCGGAGGACGGCUCCUUUUCCCUAGAAAAGCUGUUGUCGAG	-15.37	0.210737	34.9039	19.3629	13.7027	11.1203	15.3538	12.9483	6.914	0.510043	0.000124854	0.0451811	0.13967	0.04517
AUAGGAGACCGGAGGACGGCUCCUUUUUCCCAAAAAAGUUGUCGUCGAG	-14.83	0.285088	26.4461	13.2465	8.73744	5.30172	8.3084	12.2863	9.49228	0.480379	0.000423118	0.067384	0.13971	0.06808
GUAGGAGACCGAAGGACGGCUCUUUUUUCCCCAAAAAAUUGCUGUUGAG	-10.48	0.23758	23.1676	11.6089	7.16537	4.34358	7.38192	12.0507	9.85354	0.473908	0.000479858	0.0762618	0.13974	0.0767
AUAGGUGACCGAAGGGCGGCACCUUUUUCCUGAAAAAGUAGUCGUCGAG	-13.26	0.271284	24.8068	13.0804	8.25935	5.10549	8.41976	12.2564	9.57544	0.481042	0.000819923	0.0531259	0.1399	0.05226
AUAGGAGACCGCAGGUCGGCUCCUUUUUUCCAGAAAAGACGUUGACGAG	-12.39	0.235812	31.7096	16.9921	11.1162	7.26375	11.509	12.3948	8.56552	0.495667	0.000663211	0.0792062	0.14011	0.08007
AUAGGAGACCGGAGGUCGGCUCCUUUUUUCCCAAAAAGACGUCGACGAG	-13.66	0.237537	28.1434	14.8325	9.56729	6.07709	9.83475	12.2109	9.06692	0.479251	0.000717926	0.0874082	0.14052	0.08695
GUAGGAGACCGAAGGGCGGCUCUUUUUUUCCAGAAAAAUUGUUGUCGAG	-10.57	0.211285	44.1695	22.9302	15.0113	10.669	16.7315	12.2235	6.77725	0.532143	0.000880801	0.081913	0.14068	0.08054
AUAGGAGACCGAAGGACGGCUCUUUUUUCCCCAAAGAAAUGUUGUCGAG	-10.76	0.205976	34.0046	17.8251	12.0617	8.13277	12.3426	12.1081	7.98766	0.482521	0.00112472	0.0392751	0.14077	0.03837
GUAGGUGACCGGAGGACGGCACCUUUUUCCUGAAAAAGUAGCUGUCGAG	-14.42	0.266137	23.4176	12.3204	7.71645	4.72385	7.86752	12.2541	9.76511	0.48125	0.000611362	0.0596142	0.14082	0.06064
UUAGGAGACCGGAGGGCGGCUCCUUUUUCCCAAAAAAGUUGUCGUCGAG	-14.18	0.232059	31.2127	15.6917	10.0356	6.18472	10.0655	12.5173	9.16629	0.484406	0.000584363	0.075954	0.14084	0.07573
AUAGGAGACCGAAGGACGGCUCUUUUUUCCCCAAAAAAUUGCUGUUGAG	-10.48	0.247301	22.5639	11.4469	7.07766	4.32069	7.33148	12.0067	9.84301	0.472945	0.000502628	0.0773782	0.14087	0.07712
UUAGGGGACCGAAGGACGGCCCUUUUUUUCCAAAAGAACAGCUGUCGAG	-12.54	0.219636	30.0446	15.2288	9.94136	6.30143	10.0531	12.284	8.99128	0.486011	0.000830972	0.0756359	0.14088	0.07585
AUAGGAGACCGCAGGUCGGCUCCUUUUUUCCCAAAAAGUUGUUGACGAG	-12.72	0.238093	22.509	11.6704	7.2809	4.43107	7.44268	12.3398	9.95435	0.47234	0.000654785	0.0784203	0.14092	0.07891
GUAGGUGACCGUAGGUCGGCACCUUUUUCCUAAAAAAGCCGUCGACGAG	-13.48	0.243657	25.4801	12.9791	8.2137	4.92313	8.1686	12.4018	9.73935	0.471545	0.000539095	0.089788	0.14095	0.08884
AUAGGAGACCGCAGGUCGGCUCCUUUUUCCCUAAAGAGUUGUUGACGAG	-12.78	0.230429	20.5547	10.2014	6.35689	3.84355	6.49269	12.2836	10.22	0.471021	0.000440983	0.0525514	0.14097	0.05209
AUAGGCGACCGAAGGACGGCGCCUUUUUCCCCAAGAAGUAGCCGUUGAG	-14.55	0.234457	20.5882	10.9806	6.83235	4.18468	7.04961	12.0976	9.95644	0.477093	0.000532283	0.0621992	0.141	0.06167
GUAGGGGACCGAAGGACGGCCCUUUUUUUCCAGAAAAACAGCCGUUGAG	-12.61	0.24013	31.0339	16.3025	10.8057	6.97456	10.8743	12.18	8.60273	0.493646	0.000628798	0.105825	0.14103	0.10651
AUAGGAGACCGCAGGUCGGCUCCUUUUUUCCGAAGAAGUUGUUGACGAG	-13.02	0.2392	24.4658	12.5201	7.94062	4.83252	7.96654	12.395	9.78125	0.484997	0.000771618	0.0367832	0.14115	0.03717
UUAGGAGACCGGAGGACGGCUCCUUUUUCCCUAAAAAGUUGUCGUCGAG	-14.59	0.202689	34.4449	17.3166	10.9669	6.85388	11.2245	12.5009	8.8235	0.480069	0.000854636	0.0720232	0.1412	0.07038
UUAGGAGACCGGAGGGCGGCUCCUUUUUUCCAAAAAAGUUGUCGUCGAG	-14.18	0.23431	30.0291	14.9956	9.81141	6.05606	9.6549	12.6034	9.27365	0.480629	0.000581413	0.0766907	0.14121	0.07691
GUAGGAGACCGAAGGACGGCUCUUUUUUUCCCAAAAAACUGUUGUCGAG	-10.54	0.240031	28.275	13.921	8.93117	5.51049	8.93142	12.0971	9.2933	0.483471	0.000563274	0.0754213	0.14122	0.07631
UUAGGAGACCGCAGGUCGGCUCCUUUUUCCCGAAGAAGUUGUUGACGAG	-13.02	0.241435	22.9322	11.6216	7.30792	4.41052	7.35196	12.4164	10.0029	0.483581	0.000565221	0.0372812	0.1413	0.03812
AUAGGAGACCGAAGGACGGCUCUUUUUUUCCCAAAAAACUGUUGUCGAG	-10.54	0.248183	28.2194	14.0219	9.0175	5.60941	9.07124	12.0554	9.22302	0.482136	0.000614348	0.0774746	0.14134	0.07625
AUAGGCGACCGAAGGACGGCGCCUUUUUUCCCAAAAAGCAGUCGUCGAG	-14.13	0.204405	23.5266	12.3322	7.77211	4.82876	8.02981	12.2663	9.71877	0.47046	0.000530714	0.0809566	0.1414	0.08286
AUAGGUGACCGGAGGACGGCACCUUUUUCCUGAAAAAGUAGCUGUCGAG	-14.42	0.277184	23.1205	12.3219	7.73257	4.77116	7.93082	12.1988	9.71383	0.479853	0.000666513	0.0612609	0.14155	0.0599
AUAGGUGACCGUAGGUCGGCACCUUUUUCCUAAAAAAGCCGUCGACGAG	-13.48	0.247596	25.0485	12.8505	8.12712	4.88318	8.12329	12.4141	9.76547	0.471706	0.000532819	0.0894517	0.14161	0.08936
AUAGGAGACCGCAGGUCGGCUCCUUUUUCCCGAAGAAGUUGUUGACGAG	-13.02	0.243007	23.2753	11.8985	7.50509	4.54419	7.54351	12.3823	9.91903	0.48209	0.000624951	0.0373687	0.14162	0.03717
AUAGGUGACCGUAGGUCGGCACCUUUUUUCCAAAAAAGUAGUCGGCGAG	-13.26	0.219246	29.3818	15.8851	10.0848	6.41643	10.5753	12.3829	8.98322	0.482785	0.00108374	0.0833535	0.14169	0.08541
GUAGGGGACCGAAGGGCGGCCCCUUUUUCCUGAAAAAGUUGCCGUCGAG	-15.38	0.274234	25.0228	12.4694	7.86784	4.75955	7.87929	12.1542	9.69734	0.48105	0.000517425	0.0681589	0.14185	0.06922
UUAGGUGACCGAAGGGCGGCACCUUUUUCCUCAAAAAGUAGUCGUCGAG	-13.18	0.255377	21.2788	11.2361	6.67828	4.08534	7.25176	12.4655	10.1901	0.482008	0.000583287	0.0453339	0.14197	0.04554
GUAGGAGACCGAAGGACGGCUCUUUUUUCCCUAAAAAAUUGUUGUCGAG	-10.46	0.230961	28.8115	14.4123	8.91267	5.4987	9.2292	12.0287	9.26501	0.478184	0.000701864	0.0720082	0.14203	0.07197
UUAGGGGACCGAAGGGCGGCCCCUUUUUCCUGAAAAAGUUGCCGCUGAG	-15.45	0.201316	34.2243	17.7062	11.2859	7.06606	11.5224	12.5373	8.73563	0.515251	0.000457155	0.0897122	0.14214	0.08923
UUAGGUGACCGGAGGACGGCACCUUUUUCCCUAAAAAGUAGCUGUCGAG	-14.18	0.223082	21.581	11.3824	6.89976	4.33153	7.54942	12.4628	10.0656	0.46422	0.000613364	0.0699263	0.14215	0.07029
UUAGGAGACCGAAGGACGGCUCUUUUUUCCCCAAAAAACUGUUGUCGAG	-10.62	0.244352	25.6661	12.9883	8.15707	4.99964	8.35615	12.3991	9.69975	0.474628	0.000708825	0.0669488	0.14242	0.06659
AUAGGGGACCGAAGGGCGGCCCCUUUUUCCUGAAAAAGUUGCCGUCGAG	-15.38	0.285541	24.1785	12.2635	7.75265	4.72717	7.81669	12.1037	9.68827	0.478395	0.000567035	0.0702795	0.14268	0.07033
AUAGGUGACCGGAGGGCGGCACCUUUUUCUCAAAAAAGCAGCUGUCGAG	-13.77	0.271528	26.1767	14.9724	9.16738	5.96936	10.1716	11.9628	8.99672	0.463226	0.00269269	0.0933253	0.14269	0.09502
UUAGGUGACCGGAGGACGGCACCUUUUUCCCUAAAAAGCAGCUGUCGAG	-14.18	0.23785	19.839	10.6644	6.38964	4.02841	7.13269	12.391	10.1813	0.463511	0.000615624	0.0864993	0.14275	0.08682
UUAGGAGACCGCAGGUCGGCUCCUUUUUCCCUAAGAAGUUGUUGACGAG	-12.78	0.216352	21.5906	11.0988	6.92575	4.24465	7.15092	12.2994	10.0274	0.472395	0.000578993	0.0504996	0.14296	0.05085
GUAGGCGACCGAAGGACGGCGCCUUUUUUCCCAAAAAGUAGUCGUCGAG	-14.13	0.253688	21.5616	11.3445	7.00434	4.29915	7.30439	12.0584	9.8796	0.470931	0.000581181	0.0868623	0.14302	0.08694
AUAGGUGACCGGAGGACGGCACCUUUUUCCCGAAAAAGUAGCCGUUGAG	-14.11	0.242853	23.4339	12.674	7.92139	4.91441	8.21102	12.0551	9.57036	0.473407	0.000725227	0.0784591	0.14302	0.07818
AUAGGGGACCGAAGGACGGCCCUUUUUUUCCAGAAAAACAGCCGUUGAG	-12.61	0.248249	30.7812	16.3304	10.8447	7.0596	10.9897	12.1363	8.53837	0.491968	0.000682885	0.107989	0.14308	0.10664
GUAGGCGACCGAAGGACGGCGCCUUUUCCCUAGAAGAGUAGUUGUCGAG	-14.97	0.304896	26.6685	15.2703	9.57488	6.3549	10.5498	12.4059	9.02548	0.510843	0.000447088	0.045711	0.14324	0.04582
GUAGGCGACCGAAGGACGGCGCCUUUUUUCCAGAGAAGUAGUCGUCGAG	-14.95	0.288269	27.9544	14.4659	9.46421	5.86679	9.32158	12.4165	9.27486	0.492514	0.000981887	0.0738077	0.14337	0.07464
UUAGGGGACCGCAGGUCGGCCCCUUUUUCCUAAAAAAGAUGCUGACGAG	-14.3	0.218588	22.7997	12.0029	7.3711	4.45244	7.66225	12.2256	9.8866	0.474619	0.000625656	0.0824034	0.14338	0.08221
UUAGGCGACCGAAGGACGGCGCCUUUUUUCCCGAAGAGUAGCCGUUGAG	-14.99	0.252262	21.1006	10.37	6.66306	3.96781	6.47647	12.6741	10.3531	0.498578	0.000167345	0.0443419	0.1434	0.04433
UUAGGUGACCGGAGGUCGGCACCUUUUUUCCAAAAAAGCCGUCGACGAG	-13.48	0.226544	30.1663	15.7857	10.412	6.52369	10.3067	12.5137	8.99502	0.472281	0.000699001	0.102516	0.14359	0.10089
AUAGGAGACCGCAGGUCGGCUCCUUUUUUCCGGGAAAGUUGUUGACGAG	-13.16	0.214161	27.5573	14.5218	9.33353	5.86801	9.52457	12.3962	9.26411	0.473086	0.00143341	0.0372055	0.14367	0.03739
UUAGGCGACCGAAGGACGGCGCCUUUUUCCCCAAAGAGUAGCUGUCGAG	-14.86	0.249668	18.3809	9.19787	5.73208	3.5091	5.93027	12.575	10.5329	0.481913	0.000231012	0.0390904	0.14373	0.0384
AUAGGAGACCGAAGGACGGCUCUUUUUUCCCUAAAAAAUUGUUGUCGAG	-10.46	0.238902	28.7494	14.5322	8.99778	5.59269	9.37189	11.9863	9.19678	0.477235	0.000768295	0.0744166	0.14377	0.07436
UUAGGUGACCGGAGGUCGGCACCUUUUUCUCAAAAAAGUAGUCGGCGAG	-13.26	0.220231	29.1252	16.1941	10.0396	6.5075	11.0293	12.4246	8.95855	0.463992	0.00245005	0.099859	0.14402	0.10054
UUAGGAGACCGGAGGGCGGCUCCUUUUUCUCAAAAAAGUUGUCGUCGAG	-14.18	0.233033	29.6826	15.3191	9.84507	6.13543	9.96533	12.545	9.20481	0.471731	0.00110753	0.0762726	0.14407	0.07669
AUAGGUGACCGGAGGACGGCACCUUUUUUCCAGAGAAGUAGCCGUUGAG	-14.77	0.269206	26.6141	14.4497	9.35117	5.85522	9.41698	12.3509	9.24784	0.496521	0.000872857	0.0305902	0.14419	0.03026
AUAGGGGACCGAAGGGCGGCCCCUUUUUCUCAAAAAAGUUGUCGCCGAG	-15.38	0.28444	24.4647	13.2818	8.06773	5.03933	8.68856	12.0451	9.5029	0.471256	0.00140565	0.0758269	0.14424	0.07673
UUAGGUGACCGGAGGACGGCACCUUUUUCCUAAAAAAGUAGCCGUUGAG	-14.11	0.216652	23.4339	12.619	7.66287	4.75402	8.25777	12.4389	9.84246	0.478898	0.000656355	0.0697564	0.14425	0.07092
UUAGGUGACCGAAGGGCGGCACCUUUUUUCCCAAGAAGUAGUCGUCGAG	-13.24	0.219623	25.4963	13.1759	8.33956	5.19538	8.6531	12.3782	9.59139	0.477913	0.000979613	0.0628302	0.14425	0.06199
AUAGGUGACCGGAGGACGGCACCUUUUUUCCCAAAAAGCAGCUGUCGAG	-14.26	0.280973	20.0708	11.0068	6.82321	4.2444	7.19784	12.0432	9.8994	0.469042	0.000651629	0.0910297	0.14429	0.09336
AUAGGGGACCGAAGGGCGGCCCCUUUUUUCCAAAAAAGUUGUCGCCGAG	-15.38	0.291533	23.1434	11.9949	7.47277	4.58146	7.70814	12.1165	9.76752	0.478618	0.000566255	0.0777179	0.14442	0.07904
GUAGGAGACCGAAGGACGGCUCUUUUUUUCCCAAAAAAUUGUUGUCGAG	-10.54	0.232038	29.3035	14.7825	9.53256	5.96496	9.5795	12.1471	9.09107	0.486993	0.000582538	0.0789446	0.14474	0.08073
UUAGGUGACCGAAGGGCGGCACCUUUUUCCUCAAAAAGCAGUCGUCGAG	-13.18	0.265001	21.0079	11.2624	6.70131	4.11606	7.30315	12.4085	10.1462	0.478775	0.000681919	0.0538902	0.14476	0.05401
UUAGGAGACCGAAGGACGGCUCCUUUUUUCCGAAAAAGUUGCUGUUGAG	-12.74	0.212901	30.1106	15.6746	9.75766	6.1291	10.3072	12.169	9.01995	0.495757	0.00065486	0.0869265	0.14484	0.087
AUAGGCGACCGAAGGACGGCGCCUUUUCCCUAGAAGAGUAGUUGUCGAG	-14.97	0.316642	26.3708	15.2915	9.60555	6.45014	10.6942	12.3657	8.95777	0.509531	0.000480022	0.0474789	0.14502	0.0476
UUAGGUGACCGAAGGGCGGCACCUUUUUCCUAAAGAAGUAGUCGUCGAG	-13.4	0.240126	25.145	12.6154	7.94255	4.85584	8.11023	12.4851	9.81462	0.485935	0.000554413	0.0496306	0.1451	0.04889
AUAGGUGACCGGAGGGCGGCACCUUUUUCCCUAAAAAGUAGUUGCCGAG	-13.87	0.243043	26.0312	12.7924	8.25043	5.04936	8.19119	12.099	9.52482	0.466948	0.000700914	0.0627158	0.14518	0.06217
GUAGGCGACCGAAGGACGGCGCCUUUUUUCCCAAGAAGUAGCCGUUGAG	-14.47	0.205795	23.8964	12.7133	8.00819	4.97112	8.24312	12.1037	9.56631	0.477307	0.000938889	0.0626667	0.14522	0.06262
GUAGGCGACCGAAGGACGGCGCCUUUUUCCUCAAAAAGCAGCUGUCGAG	-14.72	0.204714	24.3225	12.903	7.93892	4.85137	8.22733	12.5172	9.83292	0.480426	0.000760064	0.0341439	0.14527	0.03431
UUAGGAGACCGCAGGUCGGCUCCUUUUUUCCAGGAGAGUUGUUGACGAG	-13.3	0.205489	30.6472	14.9234	9.80481	6.02011	9.52666	12.4651	9.2225	0.469391	0.00141099	0.0582216	0.1453	0.0599
AUAGGUGACCGGAGGACGGCACCUUUUUUCCAAAAGAGCAGCUGUCGAG	-14.56	0.289867	22.3139	11.8952	7.54934	4.67057	7.71796	12.1532	9.74134	0.47465	0.000825588	0.0830246	0.14537	0.08385
UUAGGGGACCGAAGGACGGCCCUUUUUUUCCAGAAGAACAGCCGUUGAG	-12.75	0.218619	33.4057	17.0557	11.2724	7.23215	11.3508	12.3957	8.58178	0.494907	0.000840682	0.0917348	0.14549	0.09177
AUAGGUGACCGCAGGUCGGCACCUUUUUUCCCGAAAAGUAGUUGACGAG	-12.32	0.239993	27.0602	13.8733	8.84872	5.32989	8.74503	12.4847	9.57739	0.480791	0.000703138	0.101979	0.14553	0.10123
UUAGGUGACCGGAGGGCGGCACCUUUUUCCUAAAAAAGUAGCUGUCGAG	-13.77	0.240844	23.9182	12.6813	7.73808	4.80209	8.29572	12.5074	9.85264	0.478719	0.000687676	0.0711033	0.14557	0.07145
GUAGGGGACCGAAGGGCGGCCCCUUUUUCCUAAAGAAGUUGUCGCCGAG	-15.52	0.256238	26.9847	13.8244	8.80827	5.45384	8.94307	12.1575	9.35181	0.485195	0.000681476	0.0618749	0.14562	0.06178
GUAGGGGACCGAAGGGCGGCCCCUUUUUCCUCAAAAAGACGCUGCCGAG	-15.66	0.232412	34.0837	18.2435	11.1735	7.10987	12.0621	12.1763	8.5332	0.517457	0.000874049	0.043445	0.14563	0.04279
GUAGGAGACCGAAGGCCGGCUCCUUUUUCCUAAAAAAGUCGUCGGUGAG	-13.48	0.235126	30.9916	16.1065	10.374	6.52929	10.5534	12.2087	8.8397	0.484613	0.000794393	0.0701082	0.14586	0.07146
GUAGGUGACCGAAGGGCGGCACCUUUUUUCCAAAAAAGUAGUCGCUGAG	-13.33	0.234426	24.1336	12.3117	7.93166	4.80698	7.82854	12.2801	9.73655	0.471614	0.0006256	0.0949154	0.14606	0.09515
AUAGGCGACCGUAGGUCGGCGCCUUUUUCCUAAAAAAGUAGCUGACGAG	-14.8	0.203862	28.8616	15.1551	9.45058	5.7825	9.78024	12.4541	9.3358	0.4794	0.000964635	0.0729497	0.14607	0.07201
AUAGGAGACCGAAGGCCGGCUCCUUUUUCCUAAAAAAGUCGUCGGUGAG	-13.48	0.242488	31.0213	16.2648	10.4994	6.66692	10.7505	12.1696	8.75133	0.483287	0.000865762	0.0722826	0.14607	0.07041
AUAGGAGACCGAAGGACGGCUCUUUUUUUCCCAAAAAAUUGUUGUCGAG	-10.54	0.23981	29.2361	14.8939	9.62307	6.07277	9.73512	12.1055	9.01638	0.485385	0.000642354	0.0814592	0.1461	0.08145
GUAGGAGACCGAAGGACGGCUCCUUUUUCCUAAAAAAGUUGUUGUCGAG	-12.88	0.215566	38.8758	21.6522	13.4042	9.11861	15.1488	12.1981	7.53976	0.55897	0.000331419	0.0933126	0.14623	0.09419
AUAGGUGACCGGAGGGCGGCACCUUUUUUCCAGAAAAGUAGUCGUCGAG	-13.78	0.304397	26.5622	14.5977	9.39476	6.00488	9.72305	12.1723	9.08371	0.485558	0.00081485	0.0994385	0.14632	0.09885
AUAGGAGACCGAAGGACGGCUCUUUUUCCCUUGAAAAAUUGUUGUUGAG	-10.33	0.205496	29.5714	17.2089	10.9113	9.30262	15.2591	12.1461	7.42173	0.507444	0.000453786	0.0568441	0.14633	0.05729
UUAGGUGACCGAAGGACGGCACCUUUUUUCCCGAAAAGACGCUGUUGAG	-12.81	0.247557	28.2847	15.0847	9.70743	6.17144	10.0507	12.3961	9.11233	0.486472	0.000646051	0.109157	0.14633	0.11022
UUAGGAGACCGAAGGACGGCUCUUUUUUCCCCAAAAAAUUGUUGUCGAG	-10.62	0.241913	26.0659	13.4205	8.39846	5.18074	8.68189	12.4092	9.61424	0.4723	0.000813577	0.0721767	0.14645	0.07071
AUAGGUGACCGGAGGGCGGCACCUUUUUUCCAAAAAAGCAGCUGUCGAG	-13.77	0.289847	22.5575	12.2093	7.68862	4.79364	7.97685	12.0411	9.62371	0.472022	0.000720894	0.0996215	0.1465	0.09954
UUAGGUGACCGAAGGGCGGCACCUUUUCCCUUGAAGAGUAGUUGCUGAG	-13.75	0.240702	31.4061	16.111	10.8854	6.87201	10.6794	12.8912	9.00961	0.507339	0.000265904	0.0649084	0.14678	0.06499
UUAGGUGACCGGAGGACGGCACCUUUUUCCUAAAGAAGCAGCUGUCGAG	-14.56	0.238823	24.0974	13.109	8.30496	5.23265	8.71846	12.4954	9.63137	0.476933	0.000824978	0.0654529	0.14683	0.06596
GUAGGGGACCGAAGGGCGGCCCCUUUUUUCCAAAGAAGUUGUCGCCGAG	-15.52	0.24527	29.4247	15.3469	9.88435	6.26105	10.127	12.1943	8.96661	0.485263	0.00130222	0.0592278	0.14683	0.05932
UUAGGGGACCGAAGGGCGGCCCCUUUUUCCUGAAAAAGACGCCGCUGAG	-15.3	0.2029	33.1523	16.9192	10.5582	6.58647	11.0311	12.2979	8.85574	0.509329	0.000575233	0.0644122	0.14697	0.06382
GUAGGCGACCGAAGGACGGCGCCUUUUUCCCUAAGAAGUAGCCGUUGAG	-14.39	0.203404	21.7869	11.4385	7.09453	4.37788	7.40126	12.0387	9.83039	0.472705	0.00057833	0.0440467	0.14702	0.04493
AUAGGAGACCGGAGGACGGCUCCUUUUUCCCCAAAAAGUUGUCGUCGAG	-14.75	0.283975	23.739	12.0819	7.53735	4.57597	7.6608	12.1477	9.78588	0.470257	0.000686237	0.0894934	0.14713	0.0904
UUAGGCGACCGAAGGACGGCGCCUUUUUCCCUAAGAAGUAGCUGUCGAG	-14.7	0.220087	21.9806	11.2303	6.96976	4.31664	7.3366	12.3843	10.0338	0.472172	0.000600578	0.0441501	0.14716	0.0436
UUAGGUGACCGAAGGGCGGCACCUUUUUCCUCAAAAAGAAGUCGUCGAG	-13.21	0.237001	27.7271	15.3617	9.52691	6.13499	10.3667	12.3051	9.08506	0.479883	0.00123406	0.0448094	0.14747	0.04363
UUAGGAGACCGAAGGACGGCUCCUUUUUUCCAGAAAAGAUGUUGUCGAG	-13.13	0.2435	37.2137	19.3658	12.679	8.37854	13.2785	12.5536	8.08751	0.513176	0.000767613	0.0968931	0.14747	0.09621
AUAGGUGACCGAAGGGCGGCACCUUUUUCUCCAAAAAGUCGCUGCUGAG	-13.33	0.214479	27.8391	14.4767	9.06353	5.62893	9.40441	12.2309	9.30099	0.465783	0.00162984	0.0795329	0.14748	0.07915
AUAGGAGACCGUAGGUCGGCUCCUUUUUCUCCAAAAAGCCGUCGACGAG	-13.71	0.207002	29.8753	15.2175	9.61015	5.82578	9.69439	12.4844	9.3293	0.468657	0.00123897	0.0827789	0.14751	0.08349
AUAGGCGACCGAAGGACGGCGCCUUUUUUCCCAAAAAGUAGUCGUCGAG	-14.13	0.264377	21.4043	11.4372	7.08611	4.39399	7.44231	12.0058	9.80593	0.468863	0.000652964	0.0904134	0.14756	0.09019
UUAGGUGACCGGAGGACGGCACCUUUUUUCCCAAAAAGUAGCCGUUGAG	-13.95	0.202009	22.9643	12.4123	7.62165	4.78288	8.23595	12.3329	9.77503	0.466431	0.000717309	0.0982346	0.14759	0.0992
AUAGGAGACCGCAGGUCGGCUCCUUUUUCCCUAAGAAGUUGUUGACGAG	-12.78	0.218277	21.606	11.2563	7.04916	4.33109	7.26676	12.2647	9.96683	0.470897	0.00061901	0.0508047	0.14763	0.05086
GUAGGAGACCGAAGGACGGCUCUUUUUUUCCGGAAAAAUUGUCGUUGAG	-10.57	0.222145	36.7245	19.2491	12.6214	8.57738	13.4775	12.1904	7.80649	0.501549	0.00130471	0.04654	0.14765	0.04718
GUAGGAGACCGAAGGACGGCUCUUUUUUCCCUAAAAAACUGUUGUCGAG	-10.46	0.226899	30.6237	14.95	9.44191	5.82385	9.55168	11.9984	9.08729	0.474771	0.000767101	0.0722391	0.1477	0.07269
AUAGGAGACCGAAGGACGGCUCCUUUUUCCUAAAAAAGUUGUUGUCGAG	-12.88	0.220848	38.9293	21.8828	13.5565	9.33695	15.4991	12.1631	7.41308	0.561039	0.000342972	0.0955832	0.14774	0.09673
GUAGGUGACCGAAGGGCGGCACCUUUUUCCCAAAAAAGUAGUCGCUGAG	-13.33	0.237978	23.0476	11.8034	7.53141	4.54391	7.48256	12.2657	9.86092	0.469565	0.000618689	0.0963536	0.14775	0.09601
AUAGGUGACCGGAGGACGGCACCUUUUUCCUAAAAGAGCAGCUGUCGAG	-14.56	0.288386	22.0384	11.777	7.47056	4.62111	7.63798	12.1149	9.74688	0.469132	0.000885417	0.0825986	0.14777	0.08206
UUAGGUGACCGGAGGACGGCACCUUUUUCUCCAAAAAGUAGCCGUUGAG	-14.03	0.206562	24.5297	13.4434	8.1159	5.10741	8.92179	12.3365	9.61457	0.465365	0.00136915	0.0879568	0.14786	0.08782
GUAGGCGACCGAAGGACGGCGCCUUUUUUCCCGAAGAGUAGCCGUUGAG	-14.99	0.265454	20.968	10.303	6.67382	3.92656	6.31739	12.4509	10.2621	0.496131	0.000205117	0.0467522	0.14807	0.04589
AUAGGCGACCGAAGGACGGCGCCUUUUUUCCAGAGAAGUAGUCGUCGAG	-14.95	0.299344	27.9604	14.6498	9.6154	6.02917	9.5516	12.3749	9.17289	0.490383	0.00110357	0.0766272	0.14814	0.07615
GUAGGCGACCGAAGGACGGCGCCUUUUUUCCGGAAAAGUAGUCGUCGAG	-14.81	0.293481	28.2623	15.1172	9.67225	6.08079	9.86556	12.3894	9.15431	0.48969	0.00116087	0.0415691	0.14815	0.04149
UUAGGUGACCGGAGGACGGCACCUUUUUCCUGAAAAAGUAGCCGUUGAG	-14.11	0.20699	25.5621	13.707	8.50984	5.32516	9.01328	12.4301	9.55247	0.478494	0.00075617	0.0671051	0.14817	0.06686
AUAGGUGACCGAAGGGCGGCACCUUUUUCCUAAAGAAGCAGUCGUCGAG	-13.4	0.281973	23.1468	11.8276	7.65309	4.6773	7.56882	12.1694	9.74606	0.480957	0.000520096	0.0536518	0.1484	0.0533
UUAGGUGACCGGAGGUCGGCACCUUUUUCUCAAAAAAGCCGUCGACGAG	-13.48	0.220404	31.8332	17.0237	10.9234	6.97017	11.3085	12.4315	8.73067	0.466691	0.00175949	0.0997381	0.14857	0.10144
AUAGGCGACCGAAGGACGGCGCCUUUUUUCCCAAGAAGUAGCCGUUGAG	-14.47	0.214414	23.7042	12.797	8.08844	5.0694	8.37998	12.0589	9.49473	0.476042	0.00102677	0.0649604	0.14864	0.06495
AUAGGGGACCGAAGGGCGGCCCCUUUUUCCUAAAGAAGUUGUCGCCGAG	-15.52	0.265106	26.8785	13.9105	8.88535	5.54653	9.07358	12.1149	9.28417	0.484197	0.000731234	0.0636933	0.14874	0.06444
UUAGGUGACCGGAGGACGGCACCUUUUUUCCAAAGAAGUAGCUGUCGAG	-14.56	0.215596	28.1448	15.2731	9.78844	6.25644	10.247	12.5885	9.16604	0.481605	0.00149416	0.0529857	0.1488	0.05259
AUAGGAGACCGAAGGGCGGCUCUUUUUUUCCAGAAAAAUUGUUGUCGAG	-10.57	0.216206	44.2131	23.0692	15.1163	10.8671	17.0299	12.1899	6.66144	0.531269	0.000949419	0.0837944	0.14897	0.086
AUAGGUGACCGAAGGGCGGCACCUUUUUUCCAAAAAAGUAGUCGCUGAG	-13.33	0.242676	23.9186	12.3469	7.97844	4.87283	7.91364	12.2383	9.68276	0.469755	0.000686602	0.0978873	0.14899	0.09712
AUAGGUGACCGGAGGGCGGCACCUUUUUCUCCAAAAAGUAGCUGUCGAG	-13.69	0.257109	25.632	14.3749	8.78458	5.63649	9.64016	11.9994	9.18144	0.460937	0.0023674	0.0888547	0.14916	0.0883
GUAGGAGACCGAAGGACGGCUCCUUUUUUCCCGAAAAGAUGCUGUUGAG	-12.83	0.23213	33.6213	17.624	11.4531	7.56813	12.086	12.1359	8.28391	0.498549	0.00072393	0.111282	0.14918	0.11051
UUAGGGGACCGAAGGGCGGCCCCUUUUUCCUAAAAAAGACGUCGCCGAG	-15.23	0.233092	33.216	17.0923	10.6603	6.6682	11.1707	12.3189	8.82537	0.50626	0.000537578	0.0852416	0.14926	0.08547
AUAGGGGACCGAAGGACGGCCCUUUUUUUCCAAAAAAAUAGCCGUUGAG	-12.09	0.204395	30.3823	16.2306	10.6492	7.06416	11.113	11.798	8.36694	0.484484	0.000811424	0.0963207	0.14927	0.09572
AUAGGCGACCGAAGGACGGCGCCUUUUUCCUCAAAAAGCAGCUGUCGAG	-14.72	0.213957	24.0059	12.9157	7.96582	4.90702	8.30421	12.4789	9.78592	0.479743	0.000817627	0.0337568	0.14933	0.03437
UUAGGUGACCGGAGGACGGCACCUUUUUCUCAAAAAAGUAGUCGUCGAG	-13.91	0.219539	27.8836	16.1216	9.82041	6.47692	11.1606	12.2232	8.87315	0.459031	0.00301153	0.103498	0.14934	0.10413
AUAGGCGACCGAAGGACGGCGCCUUUUUCCCUAAGAAGUAGCCGUUGAG	-14.39	0.212304	21.5151	11.4673	7.13592	4.44322	7.48978	11.9919	9.77435	0.471566	0.000628409	0.0456512	0.1494	0.04617
UUAGGUGACCGAAGGGCGGCACCUUUUUCUCCAAAAAGUAGUCGCUGAG	-13.25	0.202613	28.5882	15.0868	9.52951	5.96846	9.93945	12.4445	9.23803	0.461364	0.00202175	0.0957892	0.14947	0.0934
UUAGGGGACCGAAGGGCGGCCCCUUUUUUCCGAAAAAGUUGCCGCUGAG	-15.45	0.217967	26.9378	13.7687	8.75099	5.40514	8.94486	12.3642	9.47952	0.471894	0.00087095	0.097194	0.14948	0.09652
UUAGGUGACCGGAGGACGGCACCUUUUUUCCAAAAAAGUAGUCGUCGAG	-13.91	0.233174	24.9478	13.7278	8.60647	5.46643	9.18622	12.3592	9.44638	0.469237	0.000835404	0.109926	0.14966	0.10916
UUAGGAGACCGAAGGACGGCUCCUUUUUUCCAAAAAAGUUGCUGUUGAG	-12.74	0.211912	30.5748	15.9988	9.93221	6.25322	10.5373	12.1628	8.9548	0.496458	0.000737475	0.0856258	0.14989	0.08652
UUAGGAGACCGCAGGUCGGCUCCUUUUUCCCUAAGAAGCUGUUGACGAG	-12.78	0.217465	21.9052	10.792	6.8188	4.1331	6.87042	12.2724	10.0697	0.473103	0.000464158	0.0338266	0.1499	0.03287
UUAGGGGACCGAAGGGCGGCCCCUUUUUUCCAAAAAAGUUGCCGCUGAG	-15.45	0.223505	25.1625	12.8926	8.14593	4.98968	8.32818	12.3737	9.692	0.472592	0.000733324	0.0989816	0.14998	0.10081
GUAGGGGACCGAAGGACGGCCCUUUUUUUCCAGAGAAAUAGCCGUUGAG	-12.75	0.202939	35.0262	19.0747	12.7204	8.91335	13.7162	12.1498	7.61824	0.505581	0.0014484	0.0342665	0.14999	0.0341
AUAGGGGACCGCAGGUCGGCCCCUUUUUCCUAAAAAAGAUGCUGACGAG	-14.3	0.220333	22.9126	12.2101	7.50833	4.55996	7.82915	12.1683	9.80417	0.472113	0.000710934	0.0827828	0.15016	0.08327
AUAGGCGACCGAAGGACGGCGCCUUUUUUCCCGAAGAGUAGCCGUUGAG	-14.99	0.277499	20.6816	10.2934	6.69057	3.96919	6.36794	12.4078	10.2193	0.494892	0.000226862	0.0486784	0.15017	0.04981
AUAGGUGACCGAAGGGCGGCACCUUUUUCCCAAAAAAGUAGUCGCUGAG	-13.33	0.246479	22.8097	11.8241	7.56809	4.60086	7.55452	12.2238	9.81145	0.467739	0.000676406	0.0994213	0.15022	0.09925
GUAGGAGACCGGAGGACGGCUCCUUUUUUCCCAAAAAGUUGUCGUCGAG	-14.67	0.257643	24.7027	12.5756	8.00922	4.89572	8.02831	12.2039	9.65408	0.46593	0.000759024	0.0930495	0.15026	0.09259
UUAGGGGACCGAAGGGCGGCCCCUUUUUCCUGAAAAAGUUGUCGCCGAG	-15.38	0.232469	33.9808	17.5029	10.9517	6.89235	11.4872	12.3994	8.75355	0.50131	0.000866117	0.0761389	0.1504	0.07561
GUAGGAGACCGAAGGACGGCUCUUUUUUCCCAAAAAAAAUGUCGUUGAG	-10.05	0.207689	29.0222	15.0105	9.8287	6.28371	9.94625	11.8836	8.79996	0.472533	0.000657799	0.0836903	0.15041	0.08403
AUAGGUGACCGAAGGGCGGCACCUUUUUUCCCAAAAAGUCGCUGCUGAG	-13.25	0.212749	25.7936	12.913	8.1253	4.96449	8.27488	12.1656	9.60058	0.467631	0.000734292	0.0900956	0.1506	0.09162
UUAGGCGACCGAAGGACGGCGCCUUUUCCCUGGAAGAGUAGCUGUUGAG	-14.83	0.238867	30.6456	16.93	10.9185	7.45624	12.0905	12.613	8.5784	0.508271	0.00051846	0.0482411	0.1506	0.04918
AUAGGGGACCGAAGGGCGGCCCCUUUUUUCCAAAAAAGACGUCGCCGAG	-15.23	0.256787	29.7401	15.6777	10.1997	6.58955	10.5497	12.0672	8.73884	0.482236	0.000728437	0.0935803	0.15068	0.09273
GUAGGCGACCGAAGGACGGCGCCUUUUUCCCCAAAGAGUAGCUGUCGAG	-14.86	0.263617	18.2372	9.11006	5.73113	3.44945	5.74182	12.3329	10.4417	0.479463	0.000285573	0.0416037	0.15076	0.04131
AUAGGAGACCGAAGGACGGCUCUUUUUUUCCGGAAAAAUUGUCGUUGAG	-10.57	0.228182	36.6897	19.3833	12.7247	8.7527	13.7386	12.1516	7.69943	0.499764	0.00143257	0.0477593	0.15089	0.04789
AUAGGAGACCGCAGGUCGGCUCCUUUUUUCCAGGAGAGUUGUUGACGAG	-13.3	0.206488	31.0037	15.2076	10.0067	6.17712	9.74944	12.4372	9.13002	0.468182	0.00153435	0.0581827	0.15098	0.05883
AUAGGGGACCGAAGGGCGGCCCCUUUUUUCCAAAGAAGUUGUCGCCGAG	-15.52	0.253322	29.3579	15.4647	9.9837	6.38124	10.2986	12.1541	8.88642	0.484271	0.00139849	0.0608634	0.15113	0.06201
AUAGGUGACCGGAGGACGGCACCUUUUUCCCAAAGAAGUAGCUGUCGAG	-14.56	0.263404	23.8976	12.8616	8.25756	5.15854	8.40016	12.1768	9.50911	0.475307	0.000855259	0.0645484	0.15114	0.06447
GUAGGUGACCGAAGGGCGGCACCUUUUUCCUCAAAAAGUAGUCGUCGAG	-13.18	0.270298	21.426	11.4509	6.84453	4.16614	7.31164	12.2195	10.0267	0.478338	0.000757619	0.0479392	0.15136	0.04914
AUAGGUGACCGAAGGGCGGCACCUUUUUCCUAAAAGAGCAGUCGUCGAG	-13.4	0.28289	23.9513	12.3572	7.97813	4.90294	7.94785	12.1679	9.63247	0.470283	0.000918018	0.0742269	0.15138	0.07393
GUAGGGGACCGAAGGACGGCCCUUUUUUUCCAAAAGAACAGCUGUCGAG	-12.54	0.230876	30.2514	15.4925	10.1462	6.50289	10.275	12.0547	8.77592	0.481284	0.00106088	0.0811942	0.15139	0.08216
UUAGGCGACCGAAGGACGGCGCCUUUUUUCCAAAGAAGUAGUCGUCGAG	-14.43	0.222675	29.1015	15.2747	9.89019	6.29478	10.1891	12.3606	9.03291	0.479839	0.00140758	0.0774558	0.15162	0.07772
AUAGGGGACCGAAGGACGGCCCUUUUUUUCCAAAAGAACAGCUGUCGAG	-12.54	0.239143	29.9751	15.4925	10.1662	6.56541	10.3588	12.0113	8.72294	0.4804	0.00112036	0.0821607	0.15166	0.0816
GUAGGAGACCGGAGGGCGGCUCCUUUUUUCCAAAAAAGUUGUCGCUGAG	-14.25	0.237534	25.2226	13.0512	8.25503	5.05949	8.37666	12.1479	9.54423	0.471511	0.000944508	0.0975808	0.1517	0.09629
AUAGGAGACCGGAGGACGGCUCCUUUUUUCCCAAAGAGUUGCCGUUGAG	-15.01	0.242179	21.9936	11.0542	7.03432	4.26244	7.02463	12.21	9.97378	0.467608	0.000665817	0.0776268	0.15173	0.07582
GUAGGGGACCGAAGGGCGGCCCCUUUUUUCCAAAAAAGACGUCGCCGAG	-15.23	0.247641	30.0956	15.7174	10.201	6.54514	10.4982	12.1109	8.78289	0.483026	0.000698084	0.0924557	0.15175	0.094
UUAGGUGACCGGAGGUCGGCACCUUUUUUCCAAAAAAGUAGUCGGCGAG	-13.26	0.213626	30.6433	16.8668	10.7926	7.08525	11.5887	12.5057	8.71025	0.477884	0.00146054	0.0968642	0.15178	0.09672
GUAGGCGACCGAAGGACGGCGCCUUUUUUCCAAAAGAGUAGCCGUUGAG	-14.63	0.203958	24.6358	12.7564	8.55217	5.37757	8.23066	12.4316	9.527	0.473225	0.000409537	0.030292	0.15185	0.03004
GUAGGGGACCGAAGGACGGCCCCUUUUUUCCAGAAAAGUAGCCGUUGAG	-14.79	0.262883	26.1173	14.679	9.33344	6.04477	9.93608	11.9992	8.97722	0.483386	0.000760141	0.109989	0.15213	0.10946
AUAGGCGACCGGAGGUCGGCGCCUUUUUUCCAAAAAAGUAGCUGACGAG	-14.8	0.246306	27.2493	14.4639	9.29278	5.80014	9.4605	12.1424	9.17113	0.468932	0.000883884	0.104765	0.15226	0.10277
UUAGGCGACCGAAGGACGGCGCCUUUUUCCUCAAAAAGAAGCUGUCGAG	-14.76	0.231711	27.9109	15.4281	9.58648	6.12056	10.29	12.433	9.15621	0.482143	0.0012656	0.0326262	0.15233	0.03345
AUAGGUGACCGUAGGUCGGCACCUUUUUCUCCAAAAAGCCGUCGACGAG	-13.4	0.232661	26.2434	14.0029	8.63058	5.33129	9.10499	12.3138	9.49127	0.464205	0.00140178	0.09721	0.15237	0.0986
AUAGGAGACCGCAGGUCGGCUCCUUUUUCCCUAAGAAGCUGUUGACGAG	-12.78	0.219714	21.8899	10.8975	6.90395	4.18975	6.94278	12.2366	10.0234	0.472061	0.000492524	0.0340744	0.15244	0.03522
AUAGGCGACCGAAGGACGGCGCCUUUUUCCCCAAAGAGUAGCUGUCGAG	-14.86	0.275976	17.8471	9.04688	5.71019	3.46972	5.75995	12.2892	10.4097	0.478509	0.000308839	0.043077	0.15253	0.04337
UUAGGGGACCGAAGGGCGGCCCCUUUUUCCUCAAAAAGUUGCCGUCGAG	-15.3	0.202821	36.9801	20.355	12.36	8.21154	14.0886	12.1364	7.96241	0.52857	0.000954631	0.0619794	0.15255	0.06281
UUAGGCGACCGAAGGACGGCGCCUUUUUCCUCAAAAAGUAGCUGUCGAG	-14.72	0.24951	22.8426	12.2967	7.43367	4.55529	7.91327	12.5266	9.98563	0.482021	0.000852638	0.0333487	0.15266	0.03341
AUAGGUGACCGGAGGACGGCACCUUUUUUCCGAAGAAGUAGCCGUUGAG	-14.25	0.206837	30.1412	16.3266	10.5821	6.97134	11.1632	12.0759	8.5523	0.481462	0.00163867	0.0544775	0.15267	0.05453
AUAGGCGACCGUAGGUCGGCGCCUUUUUCCUGAAAAAGUAGCUGACGAG	-14.8	0.200213	29.619	15.4087	9.69278	5.95954	9.98362	12.4163	9.22837	0.47703	0.00100915	0.0719737	0.15268	0.07253
UUAGGUGACCGAAGGGCGGCACCUUUUUCCUAAAAAAGUAGUCGCUGAG	-13.33	0.214371	27.7858	13.9493	8.83588	5.38894	8.94457	12.4682	9.53963	0.474784	0.000795324	0.0867595	0.15281	0.08662
UUAGGAGACCGCAGGUCGGCUCCUUUUUUCCAAAGAAGCUGUUGACGAG	-13.02	0.235838	25.8479	12.6853	8.23305	4.925	7.90949	12.4396	9.75728	0.486639	0.000519386	0.0239173	0.15291	0.02442
AUAGGGGACCGAAGGGCGGCCCCUUUUUCCUCAAAAAGACGCUGCCGAG	-15.66	0.246482	32.5642	17.7244	10.7951	6.89076	11.7532	12.0675	8.58835	0.515602	0.000960444	0.0442001	0.15303	0.04444
AUAGGAGACCGGAGGACGGCUCCUUUUUUCCCAAAAAGUUGUCGUCGAG	-14.67	0.267835	24.5431	12.6462	8.0741	4.976	8.13858	12.151	9.58751	0.463997	0.000839584	0.0963945	0.15305	0.09608
AUAGGAGACCGAAGGACGGCUCUUUUUUCCCUAAAAAACUGUUGUCGAG	-10.46	0.234725	30.5545	15.0472	9.51386	5.90997	9.67951	11.9562	9.02312	0.473959	0.000829033	0.0742562	0.15316	0.07448
GUAGGAGACCGAAGGACGGCUCUUUUUUCCCCAAAAAACUGUUGUCGAG	-10.62	0.257921	26.0033	13.2801	8.39061	5.15063	8.49827	12.1691	9.50921	0.470349	0.000900564	0.0709643	0.1532	0.07234
UUAGGGGACCGAAGGGCGGCCCCUUUUUCCUAAAAGAGUUGUCGCCGAG	-15.52	0.216795	34.3798	17.2261	11.1604	7.00938	11.2244	12.4625	8.72655	0.495388	0.000762812	0.0714311	0.15323	0.07298
UUAGGGGACCGAAGGGCGGCCCCUUUUUUCCAAAAGAGUUGUCGCCGAG	-15.52	0.244067	27.0674	13.5773	8.66783	5.34643	8.80173	12.39	9.5218	0.47269	0.000913405	0.0804166	0.15325	0.08004
UUAGGUGACCGGAGGACGGCACCUUUUUCCCAAAAAAGUAGUCGUCGAG	-13.91	0.241613	22.6423	12.5295	7.66729	4.82083	8.3199	12.3513	9.76522	0.462795	0.000870046	0.113904	0.1534	0.11235
AUAGGCGACCGAAGGACGGCGCCUUUUUUCCAAAAGAGUAGCCGUUGAG	-14.63	0.213151	24.3357	12.7372	8.5585	5.41819	8.28205	12.387	9.48439	0.472114	0.000450176	0.0314317	0.15382	0.03136
UUAGGUGACCGAAGGGCGGCACCUUUUUCCCCAAAAAGUAGUCGCUGAG	-13.25	0.217042	23.9597	12.1205	7.6066	4.62328	7.8012	12.415	9.89584	0.463728	0.000777231	0.102611	0.15382	0.10178
UUAGGCGACCGAAGGGCGGCGCCUUUUUUCCAAAAAAGUAGCUGUCGAG	-14.15	0.238043	25.19	13.6029	8.52048	5.36677	9.00837	12.2041	9.41866	0.467964	0.000921998	0.112033	0.15395	0.11245
UUAGGAGACCGCAGGUCGGCUCCUUUUUCCCAAAGAAGCUGUUGACGAG	-13.02	0.238956	24.7642	12.1795	7.89251	4.70416	7.57213	12.4406	9.86823	0.48445	0.000407297	0.0242334	0.15401	0.02443
UUAGGUGACCGCAGGUCGGCACCUUUUUUCCCGAAAAGCAGUUGACGAG	-12.32	0.24872	27.4038	13.8052	8.79082	5.26985	8.6572	12.4541	9.59211	0.47879	0.000865139	0.0999244	0.15403	0.09974
UUAGGUGACCGGAGGGCGGCACCUUUUUCCUGAAAAAGUAGCUGUCGAG	-13.77	0.228074	26.6921	14.1004	8.81105	5.53085	9.29005	12.4885	9.47881	0.475291	0.000918762	0.0712725	0.15406	0.07033
UUAGGUGACCGCAGGUCGGCACCUUUUUUCCCGAGAAGUAGUUGACGAG	-12.46	0.215813	30.6224	15.8931	10.29	6.4209	10.3379	12.4899	9.03451	0.479786	0.00133015	0.0980574	0.15417	0.09701
AUAGGAGACCGGAGGGCGGCUCCUUUUUCCCAAAAAAGUUGUCGCUGAG	-14.25	0.24262	26.5437	14.0436	8.78305	5.42043	9.04698	12.0372	9.3084	0.474873	0.000978727	0.0991503	0.15424	0.09841
AUAGGAGACCGAAGGACGGCUCUUUUUUCCCAAAAAAAAUGUCGUUGAG	-10.05	0.214885	28.7355	15.0195	9.84935	6.34966	10.0396	11.8347	8.7425	0.470551	0.000720682	0.0865145	0.15427	0.08665
UUAGGGGACCGAAGGACGGCCCCUUUUUUCCAGAAGAGUAGCCGUUGAG	-14.93	0.239377	28.3033	15.4529	9.89664	6.38222	10.4472	12.2904	8.95412	0.486005	0.000973549	0.0832149	0.15433	0.08289
UUAGGCGACCGAAGGACGGCGCCUUUUUCCCAAAGAAGUAGUCGUCGAG	-14.43	0.234183	25.7123	13.4601	8.62766	5.38247	8.83322	12.3326	9.47505	0.471969	0.000924562	0.0814586	0.15434	0.08072
AUAGGAGACCGGAGGACGGCUCCUUUUUUCCAGAAAAGUCGCCGUUGAG	-14.51	0.273505	29.3378	15.7989	10.03	6.45952	10.5941	12.1304	8.83544	0.484537	0.000817501	0.112008	0.15439	0.11273
AUAGGAGACCGAAGGACGGCUCUUUUUUCCCCAAAAAACUGUUGUCGAG	-10.62	0.266977	25.8356	13.348	8.45559	5.23461	8.6137	12.1302	9.44782	0.468737	0.000980559	0.072977	0.15445	0.07311
AUAGGUGACCGAAGGGCGGCACCUUUUUUCCCAAGAAGUAGUCGUCGAG	-13.24	0.239608	25.5108	13.4867	8.62014	5.43746	8.91082	12.106	9.33429	0.47383	0.00130889	0.0684126	0.15447	0.06875
UUAGGUGACCGCAGGUCGGCACCUUUUUCCCAAAAGAGCAGUUGACGAG	-12.1	0.208885	27.4284	14.6263	9.20488	5.7117	9.48079	12.2744	9.28137	0.468594	0.00145066	0.0576269	0.15453	0.05669
AUAGGAGACCGGAGGACGGCUCCUUUUUCCCUAAAGAGUUGCCGUUGAG	-14.93	0.232755	22.563	10.9645	7.1572	4.31164	6.89024	12.21	9.9492	0.476148	0.000262164	0.0321545	0.15462	0.03116
GUAGGAGACCGGAGGGCGGCUCCUUUUUUCCAAAAAAGUUGUCGUCGAG	-14.18	0.255095	30.5921	15.3938	10.1597	6.28887	9.83071	12.2767	8.99391	0.473969	0.000799763	0.0834265	0.15463	0.08324
AUAGGUGACCGAAGGGCGGCACCUUUUUCCUCAAAAAGUAGUCGUCGAG	-13.18	0.280095	21.222	11.5109	6.89623	4.23501	7.41482	12.1744	9.9697	0.476744	0.000835343	0.0496057	0.15487	0.04973
AUAGGCGACCGAAGGACGGCGCCUUUUUUCCGGAAAAGUAGUCGUCGAG	-14.81	0.304566	28.2534	15.3083	9.82053	6.24994	10.1159	12.3461	9.04807	0.487299	0.00131066	0.0431271	0.15487	0.04331
GUAGGUGACCGAAGGGCGGCACCUUUUUCCUAAAGAAGUAGUCGUCGAG	-13.4	0.255964	24.1469	12.3915	7.85556	4.80165	7.92407	12.2534	9.72588	0.480421	0.000697254	0.052769	0.15508	0.05403
GUAGGUGACCGAAGGGCGGCACCUUUUUCCUCAAAAAGAAGUCGUCGAG	-13.21	0.248291	28.0455	15.7261	9.77516	6.38377	10.6916	12.0815	8.84888	0.476565	0.00152743	0.0468756	0.15524	0.04677
AUAGGGGACCGUAGGUCGGCCCCUUUUCCCUAGAAGAGCCGUCGACGAG	-16.31	0.227083	30.987	17.53	11.3833	7.95627	12.8267	12.7928	8.41826	0.494569	0.000568436	0.0817973	0.15524	0.08231
AUAGGGGACCGUAGGUCGGCCCUUUUUUUCCCGAAAAACAGCUGACGAG	-12.76	0.200237	32.6374	17.754	11.5799	7.69209	12.2882	12.3103	8.30912	0.48789	0.000838565	0.112874	0.15526	0.11398
GUAGGCGACCGAAGGACGGCGCCUUUUUCCCAAAAGAGUAGCCGUUGAG	-14.63	0.205312	24.0524	12.5924	8.40682	5.28847	8.13033	12.4152	9.56336	0.469547	0.000472028	0.030493	0.15532	0.03097
GUAGGGGACCGAAGGGCGGCCCCUUUUUCCUAAAAAAGUUGCCGCUGAG	-15.45	0.237685	25.2803	13.0329	8.22114	5.02168	8.339	12.1471	9.56272	0.473677	0.000784516	0.105913	0.15552	0.10559
UUAGGUGACCGCAGGUCGGCACCUUUUUUCCAAAAGAGCAGUUGACGAG	-12.1	0.207642	28.2049	14.7869	9.36796	5.81062	9.57985	12.3013	9.24536	0.474026	0.00126686	0.0572841	0.15555	0.0575
AUAGGAGACCGAAGGACGGCUCCUUUUUUCCCGAAAAGAUGCUGUUGAG	-12.83	0.241099	32.948	17.4494	11.3562	7.55817	12.0627	12.0828	8.2623	0.495745	0.000788173	0.113764	0.15566	0.11617
AUAGGUGACCGGAGGGCGGCACCUUUUUCCUAAAAAAGCAGCUGUCGAG	-13.77	0.296007	21.1767	11.4775	7.07869	4.38312	7.46132	12.003	9.80995	0.465486	0.000820712	0.101743	0.15586	0.10367
AUAGGUGACCGAAGGGCGGCACCUUUUUCCUAAAGAAGUAGUCGUCGAG	-13.4	0.265093	23.986	12.4521	7.9155	4.87918	8.03154	12.2095	9.66515	0.479078	0.000760731	0.0546391	0.15596	0.0534
AUAGGUGACCGGAGGGCGGCACCUUUUUUCCCAAAAAGUAGCUGUCGAG	-13.61	0.257826	22.8278	12.3562	7.69844	4.83402	8.13922	11.9778	9.57187	0.463066	0.000929035	0.101757	0.15606	0.1027
GUAGGAGACCGAAGGCCGGCUCCUUUUUCCUAAAAAAGACGUCGGUGAG	-13.51	0.212267	30.3514	16.4538	10.4429	6.77749	11.1193	12.1762	8.69934	0.475588	0.00128805	0.0917136	0.15609	0.09049
GUAGGAGACCGGAGGGCGGCUCCUUUUUCUCAAAAAAGUUGUCGUCGAG	-14.18	0.252309	30.5937	15.9146	10.2913	6.4582	10.3153	12.2143	8.87807	0.46522	0.00155467	0.0825156	0.15612	0.08106
AUAGGGGACCGAAGGACGGCCCUUUUUUUCCAGAGAAAUAGCCGUUGAG	-12.75	0.208578	34.8878	19.1639	12.7924	9.07409	13.9535	12.1092	7.51756	0.504108	0.0015721	0.0350082	0.15616	0.03548
AUAGGAGACCGUAGGUCGGCUCCUUUUUCCCAAAAAAGCCGUCGACGAG	-13.79	0.204436	31.3368	16.3852	11.1886	6.90868	10.4727	12.7141	8.90272	0.471669	0.000415292	0.070816	0.1562	0.07079
AUAGGAGACCGGAGGGCGGCUCCUUUUUUCCCAAAAAGAUGUCGCUGAG	-13.82	0.212317	27.3108	14.6979	9.41253	6.0846	9.95118	11.922	8.91869	0.470063	0.00099271	0.102154	0.1563	0.10213
UUAGGUGACCGGAGGACGGCACCUUUUUCCUAAAGAAGUAGCUGUCGAG	-14.56	0.225208	25.7186	13.6225	8.61577	5.40161	8.9872	12.5627	9.58054	0.478055	0.000867144	0.0553105	0.15632	0.05546
AUAGGAGACCGCAGGUCGGCUCCUUUUUUCCAAAGAAGCUGUUGACGAG	-13.02	0.237514	26.1462	12.9278	8.40536	5.0435	8.07773	12.4062	9.68134	0.485908	0.000568101	0.0240056	0.15637	0.0242
AUAGGUGACCGGAGGACGGCACCUUUUUCCCCAAAAAGUAGCCGUUGAG	-14.03	0.248592	20.2134	11.1335	6.73997	4.16568	7.23725	11.954	9.89419	0.460136	0.000871101	0.105639	0.15651	0.10471
UUAGGUGACCGGAGGUCGGCACCUUUUUCCUAAAAAAGCCGUCGACGAG	-13.48	0.226974	30.1479	15.7286	10.3361	6.45988	10.225	12.4462	8.99314	0.463978	0.000782801	0.102724	0.15658	0.10218
AUAGGAGACCGGAGGGCGGCUCCUUUUUUCCAAAAAAGUUGUCGCUGAG	-14.25	0.246527	25.0481	13.1212	8.32203	5.14178	8.48823	12.096	9.47712	0.469596	0.00103898	0.100747	0.15676	0.10059
GUAGGCGACCGAAGGACGGCGCCUUUUUCCCUAAGAAGUAGCUGUCGAG	-14.7	0.23143	21.7352	11.2604	7.04685	4.34216	7.27468	12.155	9.9064	0.468579	0.000737709	0.0467628	0.15689	0.04625
AUAGGGGACCGAAGGACGGCCCCUUUUUUCCAGAAAAGUAGCCGUUGAG	-14.79	0.271485	25.9106	14.7374	9.38937	6.14422	10.0833	11.9479	8.90185	0.481438	0.000831884	0.112803	0.15729	0.11251
GUAGGAGACCGAAGGACGGCUCUUUUUUCCCCAAAAAAUUGUUGUCGAG	-10.62	0.255481	26.3194	13.6969	8.61418	5.32894	8.82722	12.1817	9.42637	0.467993	0.00102703	0.0761111	0.15734	0.07656
UUAGGCGACCGAAGGACGGCGCCUUUUUCCUAAAAAAGUAGUCGUCGAG	-14.29	0.255249	23.2724	12.4254	7.51488	4.62524	8.04818	12.3466	9.86069	0.476755	0.00084945	0.0656814	0.15758	0.06482
AUAGGAGACCGAAGGGCGGCUCCUUUUUCCCUAAAAAGUCGCUGCUGAG	-13.48	0.227874	23.9049	12.0452	7.56683	4.63614	7.74771	12.0741	9.71896	0.461097	0.000811904	0.0919057	0.15761	0.09402
AUAGGAGACCGUAGGUCGGCUCCUUUUUUCCCAAAAAGCCGUCGACGAG	-13.63	0.200142	28.4681	14.6661	9.52644	5.78994	9.38333	12.5326	9.37133	0.46331	0.000793833	0.0914022	0.15769	0.09248
GUAGGUGACCGAAGGACGGCACCUUUUUUCCCGAAAAGACGCUGUUGAG	-12.81	0.257735	28.819	15.5331	10.0257	6.48385	10.4513	12.1799	8.84804	0.480098	0.000877171	0.116205	0.15774	0.11571
AUAGGAGACCGGAGGGCGGCUCCUUUUUCCCUAAAAAGAUGCUGUCGAG	-14.18	0.234708	29.3262	15.4136	9.5487	6.00721	10.0957	11.9886	8.99068	0.469761	0.00124425	0.0902541	0.158	0.09083
GUAGGUGACCGGAGGACGGCACCUUUUUCCUAAAAAAGUAGCCGUUGAG	-14.11	0.236357	23.6388	12.8461	7.85667	4.85418	8.31084	12.0696	9.60772	0.47245	0.000948182	0.0764117	0.15802	0.0766
UUAGGUGACCGGAGGACGGCACCUUUUUUCCAAAGAAGCAGCUGUCGAG	-14.56	0.223061	27.9651	15.5924	9.98339	6.48552	10.6355	12.5057	9.01007	0.47697	0.00195787	0.0611697	0.15813	0.06198
GUAGGAGACCGAAGGACGGCUCCUUUUUUCCGAAAAAGUUGCUGUUGAG	-12.74	0.224193	29.9198	15.7447	9.83266	6.24428	10.4093	11.9416	8.84867	0.487371	0.000891249	0.0928854	0.15827	0.09178
GUAGGUGACCGGAGGACGGCACCUUUUUUCCAAAGAAGUAGCUGUCGAG	-14.56	0.233318	28.7507	15.7448	10.1644	6.58391	10.608	12.2582	8.83712	0.477255	0.00200737	0.0577336	0.15836	0.05708
UUAGGCGACCGAAGGACGGCGCCUUUUCCCCUGAAGAGUAGUUGUCGAG	-14.71	0.287608	27.6241	15.2996	9.86266	6.47309	10.5429	12.5696	9.04827	0.490005	0.000559506	0.0963294	0.1584	0.09577
AUAGGAGACCGAAGGGCGGCUCCUUUUUCCCUAAAAAGACGUCGCUGAG	-13	0.204368	24.9822	12.9825	8.11754	5.06171	8.48586	11.9668	9.45257	0.459507	0.000909667	0.0842875	0.15847	0.08498
AUAGGUGACCGUAGGUCGGCACCUUUUUUCCCAAAAAGCCGUCGACGAG	-13.32	0.22279	26.1379	13.8629	8.75832	5.4264	9.0397	12.3173	9.44544	0.461585	0.00097452	0.106306	0.15849	0.10659
UUAGGAGACCGAAGGACGGCUCCUUUUUCCCGAAAAAGUUGCUGUUGAG	-12.74	0.229891	23.5456	12.5624	7.67376	4.76091	8.22239	12.2019	9.72047	0.466554	0.000894906	0.0938636	0.15852	0.0955
AUAGGAGACCGCAGGUCGGCUCCUUUUUCCCAAAGAAGCUGUUGACGAG	-13.02	0.240931	24.9962	12.3813	8.03726	4.80138	7.70828	12.4068	9.8027	0.483459	0.000443672	0.024351	0.15855	0.0237
GUAGGUGACCGGAGGACGGCACCUUUUUCCUAAAGAAGUAGCCGUUGAG	-14.25	0.214958	26.3343	14.3238	9.05712	5.73752	9.46986	12.0743	9.1684	0.477497	0.00103438	0.0564891	0.15863	0.05666
GUAGGCGACCGAAGGACGGCGCCUUUUUCCUCAAAAAGAAGCUGUCGAG	-14.76	0.240636	28.3477	15.8232	9.85948	6.37064	10.6074	12.2283	8.92884	0.479182	0.00154551	0.0342469	0.15869	0.0339
GUAGGCGACCGAAGGACGGCGCCUUUUUCCUCAAAAAGUAGCUGUCGAG	-14.72	0.260956	23.1702	12.6123	7.66837	4.69403	8.05484	12.3057	9.80581	0.478716	0.00107591	0.0353248	0.15871	0.03396
GUAGGUGACCGGAGGACGGCACCUUUUUUCCAAAGAAGUAGCCGUUGAG	-14.25	0.205218	28.7487	15.7893	10.1518	6.61378	10.6945	12.1093	8.74775	0.477969	0.00171802	0.0539309	0.15875	0.05357
AUAGGCGACCGAAGGACGGCGCCUUUUUCCCUAAGAAGUAGCUGUCGAG	-14.7	0.241691	21.4666	11.2872	7.08784	4.40713	7.36135	12.1114	9.85213	0.467325	0.000801448	0.0483595	0.15877	0.04765
GUAGGUGACCGGAGGGCGGCACCUUUUUCCUAAAAAAGUAGCUGUCGAG	-13.77	0.263698	23.8937	12.8641	7.91012	4.89039	8.32029	12.1317	9.62066	0.471009	0.00101459	0.0787262	0.15881	0.079
UUAGGGGACCGAAGGGCGGCCCCUUUUUUCCAAAAGAGUUGCCGUCGAG	-15.52	0.213944	32.8507	16.9251	12.0683	7.75041	11.0963	12.6298	8.43967	0.467475	0.000511364	0.0557881	0.15891	0.05556
UUAGGGGACCGAAGGGCGGCCCCUUUUUUCCAAAGAAGUUGCCGCUGAG	-15.59	0.204832	28.6209	14.4667	9.29638	5.77205	9.43403	12.3704	9.29917	0.476318	0.00112234	0.0742108	0.1591	0.07447
UUAGGCGACCGAAGGGCGGCGCCUUUUUCCCAAAAAAGUAGCUGUCGAG	-14.15	0.246762	23.0945	12.446	7.59987	4.7216	8.15402	12.1869	9.73267	0.461906	0.000959323	0.116136	0.15922	0.11625
AUAGGAGACCGAAGGACGGCUCUUUUUUCCCCAAAAAAUUGUUGUCGAG	-10.62	0.264354	26.1532	13.7784	8.68721	5.42167	8.95742	12.142	9.36014	0.466078	0.00112795	0.0786291	0.15935	0.07799
GUAGGGGACCGAAGGGCGGCCCCUUUUUUCCAAAAAAGUUGCCGCUGAG	-15.45	0.236566	24.6138	12.9056	8.19924	5.05289	8.33622	12.1369	9.54199	0.466967	0.000957216	0.105412	0.15935	0.1058
GUAGGCGACCGAAGGACGGCGCCUUUUUUCCAAAGAAGUAGUCGUCGAG	-14.43	0.23184	29.2468	15.5096	10.074	6.48309	10.3886	12.1447	8.83081	0.476657	0.0016941	0.0804486	0.15972	0.0809
UUAGGAGACCGCAGGACGGCUCCUUUUUCCUAAAAAAGUUGUUGUCGAG	-12.88	0.234438	28.5369	14.9307	9.16381	5.66318	9.60254	12.2011	9.26895	0.475743	0.00108189	0.109219	0.15982	0.11043
AUAGGUGACCGAAGGGCGGCACCUUUUUCCUCAAAAAGAAGUCGUCGAG	-13.21	0.256216	27.9299	15.8445	9.86833	6.5144	10.8898	12.0385	8.76203	0.475036	0.00165653	0.0482863	0.15987	0.04905
AUAGGUGACCGAAGGGCGGCACCUUUUCCCUUGAAGAGUAGUUGCUGAG	-13.75	0.262416	30.222	15.9921	10.8573	6.995	10.7542	12.646	8.82549	0.499508	0.000392805	0.070535	0.15989	0.07087
GUAGGAGACCGAAGGGCGGCUCUUUUUUUCCCGAAGAAUUGUUGCUGAG	-10.62	0.201001	38.8752	19.0324	12.7135	8.33107	12.8405	12.0926	7.88078	0.503346	0.000977216	0.0752301	0.15991	0.076
GUAGGUGACCGGAGGACGGCACCUUUUUCCCUAAAAAGUAGCUGUCGAG	-14.18	0.245513	21.4198	11.4369	7.00242	4.33774	7.43466	12.0759	9.86907	0.456567	0.0008984	0.0778358	0.15992	0.07963
UUAGGAGACCGCAGGUCGGCUCCUUUUUCCCGGAAAAGUUGUUGACGAG	-13.4	0.248451	29.9468	16.7725	11.2086	7.3054	11.2793	12.6885	8.69155	0.503818	0.00084289	0.0222577	0.1602	0.02224
AUAGGAGACCGAAGGCCGGCUCCUUUUUCCUAAAAAAGACGUCGGUGAG	-13.51	0.219316	30.1672	16.5151	10.5025	6.87846	11.2658	12.1342	8.62787	0.47448	0.00137808	0.0937222	0.16041	0.0938
GUAGGGGACCGAAGGGCGGCCCCUUUUUUCCGAAAAAGUUGCCGCUGAG	-15.45	0.230392	26.4056	13.8019	8.81301	5.49157	8.99009	12.1319	9.32017	0.466294	0.00112553	0.103279	0.16054	0.10354
AUAGGGGACCGAAGGGCGGCCCCUUUUUCCUAAAAAAGUUGCCGCUGAG	-15.45	0.24631	24.9025	13.0176	8.23248	5.06604	8.39273	12.1044	9.51916	0.472316	0.000840915	0.108714	0.16061	0.10941
AUAGGUGACCGAAGGGCGGCACCUUUUUCCUCAAAAAGCAGUCGUCGAG	-13.18	0.290238	21.0146	11.5843	6.94906	4.29195	7.50722	12.1181	9.91305	0.472985	0.000977786	0.0588773	0.16061	0.0588
AUAGGUGACCGGAGGACGGCACCUUUUUCCUAAAGAAGUAGCCGUUGAG	-14.25	0.223201	26.1018	14.3759	9.10923	5.82365	9.592	12.0192	9.09778	0.476134	0.00112062	0.0582465	0.16067	0.05794
AUAGGGGACCGAAGGGCGGCCCCUUUUUUCCAAAAAAGUUGCCGCUGAG	-15.45	0.245174	24.1846	12.8754	8.19998	5.0935	8.38555	12.0924	9.49944	0.465222	0.0010337	0.10821	0.16068	0.10749
AUAGGUGACCGCAGGUCGGCACCUUUUUUCCCGAAAAGCAGUUGACGAG	-12.32	0.249569	27.6857	14.0661	8.97225	5.41092	8.86576	12.4178	9.50346	0.476161	0.000964093	0.100099	0.16084	0.1003
UUAGGAGACCGAAGGACGGCUCCUUUUUCCCAAAAAAGUUGCUGUUGAG	-12.74	0.230105	23.6495	12.6843	7.72658	4.7987	8.30844	12.2072	9.70427	0.464025	0.00106142	0.0929771	0.16095	0.0912
GUAGGUGACCGAAGGGCGGCACCUUUUUCUCCAAAAAGUAGUCGCUGAG	-13.25	0.213307	28.124	15.2063	9.63457	6.1085	10.078	12.2316	9.06154	0.45638	0.0025596	0.101074	0.16101	0.10139
UUAGGAGACCGGAGGGCGGCUCCUUUUUUCCCAAAAAGUUGUCGUCGAG	-14.02	0.221104	27.6995	14.3051	9.03999	5.66386	9.42072	12.4424	9.38929	0.460809	0.00112597	0.110433	0.16102	0.11082
AUAGGUGACCGCAGGUCGGCACCUUUUUUCCAAAAGAGCAGUUGACGAG	-12.1	0.207859	28.5734	15.0993	9.5785	5.98691	9.84704	12.2632	9.13816	0.472008	0.00141089	0.0571486	0.16111	0.05805
AUAGGAGACCGGAGGGCGGCUCCUUUUUUCCAAAAAAGUUGUCGUCGAG	-14.18	0.264781	30.4789	15.4796	10.2289	6.38269	9.96484	12.224	8.92063	0.472177	0.000882541	0.0864149	0.16121	0.08701
AUAGGAGACCGAAGGACGGCUCCUUUUUUCCGAAAAAGUUGCUGUUGAG	-12.74	0.232742	29.4104	15.6468	9.78242	6.25648	10.4232	11.8873	8.81541	0.485551	0.000957695	0.0946755	0.16142	0.09452
AUAGGCGACCGAAGGACGGCGCCUUUUUCCCAAAAGAGUAGCCGUUGAG	-14.63	0.214608	23.7317	12.5651	8.40746	5.32521	8.1761	12.3702	9.52248	0.468364	0.000517445	0.0316465	0.16153	0.03266
UUAGGAGACCGAAGGACGGCUCCUUUUUUCCAGAAAAGUUGUCGUUGAG	-12.75	0.218892	38.3714	19.485	12.7412	8.34693	13.182	12.2734	7.96323	0.503378	0.000878791	0.0922924	0.16155	0.09222
AUAGGUGACCGAAGGACGGCACCUUUUUUCCCGAAAAGACGCUGUUGAG	-12.81	0.267161	28.4645	15.4832	10.0164	6.52448	10.4984	12.1378	8.80666	0.478904	0.000923492	0.117532	0.16179	0.11756
AUAGGUGACCGGAGGACGGCACCUUUUUCCUAAAAAAGUAGCCGUUGAG	-14.11	0.245654	23.4005	12.8951	7.90219	4.92555	8.41571	12.0113	9.54288	0.47062	0.00104515	0.0788558	0.162	0.07841
GUAGGUGACCGGAGGACGGCACCUUUUUCCUGAAAAAGUAGCCGUUGAG	-14.11	0.225316	25.7966	13.9451	8.70827	5.45593	9.11238	12.0638	9.30393	0.472059	0.00108668	0.0732756	0.16201	0.07285
AUAGGUGACCGGAGGACGGCACCUUUUUUCCAAAGAAGUAGCUGUCGAG	-14.56	0.241979	28.5648	15.8312	10.2423	6.70208	10.7755	12.2094	8.75368	0.47592	0.00216925	0.0592981	0.16203	0.05897
AUAGGAGACCGAAGGGCGGCUCUUUUUUUCCCGAAGAAUUGUUGCUGAG	-10.62	0.210597	37.6592	18.6456	12.4579	8.18128	12.6205	12.0227	7.92071	0.501246	0.00101601	0.0767668	0.16225	0.07732
AUAGGUGACCGGAGGACGGCACCUUUUUCCCUAAAAAGUAGCUGUCGAG	-14.18	0.25578	21.1024	11.4277	7.01167	4.37888	7.4885	12.0192	9.82019	0.454962	0.000975624	0.0799549	0.16231	0.08008
AUAGGAGACCGGAGGGCGGCUCCUUUUUCCCAAAAAAGUUGUCGUCGAG	-14.18	0.264244	31.0344	15.8367	10.2428	6.36487	10.1438	12.1346	8.88485	0.474516	0.0008781	0.0862399	0.16236	0.08751
AUAGGUGACCGCAGGUCGGCACCUUUUUUCCCGAGAAGUAGUUGACGAG	-12.46	0.215641	31.0638	16.2365	10.5298	6.63102	10.6457	12.4586	8.91377	0.477483	0.00148548	0.0978477	0.16243	0.09792
AUAGGUGACCGGAGGGCGGCACCUUUUUCCUAAAAAAGUAGCUGUCGAG	-13.77	0.274307	23.6248	12.8945	7.94294	4.953	8.41122	12.0752	9.56109	0.469405	0.00110606	0.0807485	0.16248	0.07988
GUAGGCGACCGAAGGACGGCGCCUUUUUCCUAAAAAAGUAGUCGUCGAG	-14.29	0.267183	23.3576	12.6328	7.66717	4.72266	8.13664	12.1066	9.69197	0.472663	0.00107654	0.0685693	0.16257	0.06797
AUAGGGGACCGAAGGACGGCCCUUUUUUUCCAGAAGAACAGCCGUUGAG	-12.75	0.238673	32.2867	16.916	11.2416	7.38524	11.4732	12.1399	8.37735	0.48577	0.00111234	0.0998453	0.16269	0.10067
AUAGGUGACCGGAGGACGGCACCUUUUUCCCUAAAAAGCAGCUGUCGAG	-14.18	0.272691	19.3006	10.7036	6.50521	4.07752	7.06887	11.9431	9.93278	0.453418	0.000982405	0.0988864	0.16276	0.09913
GUAGGGGACCGAAGGGCGGCCCCUUUUUCCUCAAAAAGUUGCCGUCGAG	-15.3	0.215365	36.6267	20.2363	12.2786	8.20769	14.0389	11.913	7.85266	0.520567	0.00122664	0.0663544	0.16276	0.06702
AUAGGUGACCGCAGGUCGGCACCUUUUUCCCAAAAGAGCAGUUGACGAG	-12.1	0.208896	27.8386	14.973	9.44112	5.90719	9.77506	12.2365	9.16466	0.466673	0.00160849	0.0574337	0.16291	0.05748
AUAGGCGACCGAAGGACGGCGCCUUUUUCCUCAAAAAGAAGCUGUCGAG	-14.76	0.250016	28.2388	15.9713	9.97443	6.51868	10.8318	12.1885	8.83491	0.477805	0.00168174	0.0350779	0.16298	0.03554
GUAGGUGACCGGAGGACGGCACCUUUUUUCCCAAAAAGUAGCCGUUGAG	-13.95	0.220198	23.1814	12.6243	7.82134	4.89557	8.28904	11.9634	9.53391	0.459296	0.00102398	0.107628	0.16317	0.10862
AUAGGCGACCGAAGGACGGCGCCUUUUUCCUCAAAAAGUAGCUGUCGAG	-14.72	0.271938	23.0254	12.7391	7.76819	4.80306	8.21902	12.2652	9.73109	0.477179	0.00119158	0.0362547	0.16319	0.03634
AUAGGUGACCGGAGGACGGCACCUUUUUCCUAAAGAAGCAGCUGUCGAG	-14.56	0.270256	24.3737	13.5356	8.68749	5.54285	9.02753	12.0915	9.2743	0.469695	0.00122611	0.0738467	0.16323	0.07362
UUAGGAGACCGGAGGACGGCUCCUUUUUCCCCAAAAAGAUGUCGUCGAG	-14.48	0.229565	26.1969	14.0664	8.69828	5.46427	9.32324	12.3817	9.45871	0.461249	0.00124866	0.115704	0.16326	0.11472
AUAGGAGACCGGAGGGCGGCUCCUUUUUCUCAAAAAAGUUGUCGUCGAG	-14.18	0.261979	30.3337	15.969	10.3377	6.54384	10.4413	12.1613	8.80874	0.462956	0.00171722	0.0855004	0.16331	0.08614
UUAGGAGACCGAAGGGCGGCUCCUUUUUCCCUAAAAAGUCGUUGCCGAG	-13.75	0.204113	34.7928	19.0257	11.7627	7.5812	12.7249	12.6368	8.52778	0.486627	0.00125632	0.113193	0.16348	0.1135
GUAGGUGACCGAAGGGCGGCACCUUUUUCCUAAAAAAGUAGUCGCUGAG	-13.33	0.229757	25.7182	13.3032	8.46261	5.18295	8.53565	12.2353	9.52618	0.4657	0.00104029	0.0930296	0.1636	0.09083
UUAGGUGACCGAAGGGCGGCACCUUUUUUCCCAAAAAGUAGUCGCUGAG	-13.17	0.200165	27.1264	13.7529	8.73584	5.38373	8.93674	12.3592	9.48772	0.461009	0.00104264	0.108072	0.16362	0.10911
AUAGGUGACCGAAGGGCGGCACCUUUUUCUCCAAAAAGUAGUCGCUGAG	-13.25	0.220224	27.9951	15.3093	9.72244	6.22001	10.2384	12.1949	8.98743	0.454617	0.00277464	0.103848	0.16378	0.10448
GUAGGUGACCGGAGGACGGCACCUUUUUCUCCAAAAAGUAGCCGUUGAG	-14.03	0.224096	24.9653	13.8185	8.40028	5.30737	9.13531	11.9737	9.33315	0.458048	0.0019513	0.095912	0.16399	0.09771
AUAGGCGACCGAAGGACGGCGCCUUUUUUCCAAAGAAGUAGUCGUCGAG	-14.43	0.240465	29.2264	15.6816	10.2159	6.65366	10.6342	12.1005	8.72343	0.474989	0.00186362	0.0834288	0.16411	0.08404
AUAGGAGACCGAAGGGCGGCUCCUUUUUCCUGAAAAAGACGUCGCUGAG	-13.24	0.207158	30.2774	15.9159	10.2087	6.52226	10.5506	12.132	8.80487	0.476733	0.00126662	0.0690199	0.16414	0.06966
AUAGGUGACCGGAGGUCGGCACCUUUUUCUCAAAAAAGCCGUCGACGAG	-13.48	0.244894	32.5833	17.7383	11.44	7.5008	11.9927	12.0636	8.28138	0.458163	0.00263459	0.110474	0.16434	0.11028
GUAGGCGACCGAAGGACGGCGCCUUUUUCCCAAAGAAGUAGUCGUCGAG	-14.43	0.2448	25.7778	13.6298	8.77724	5.50304	8.92663	12.1035	9.30022	0.467923	0.00113044	0.0849454	0.16439	0.08504
UUAGGUGACCGAAGGGCGGCACCUUUUUCUCCAAAAAGUCGUUGCCGAG	-13.6	0.203473	32.54	16.8754	10.8221	6.82467	11.1577	12.5942	8.88477	0.456414	0.00216687	0.103656	0.1646	0.10326
AUAGGUGACCGGAGGACGGCACCUUUUUUCCAAAGAAGUAGCCGUUGAG	-14.25	0.21262	28.5708	15.8758	10.2297	6.73471	10.8661	12.0573	8.66131	0.476598	0.00186102	0.0554866	0.16501	0.0562
GUAGGAGACCGAAGGACGGCUCCUUUUUUCCAAAAAAGUUGCUGUUGAG	-12.74	0.222514	30.6045	16.1801	10.0746	6.41787	10.721	11.9372	8.75966	0.489223	0.000986906	0.0913257	0.1652	0.09207
AUAGGGGACCGAAGGGCGGCCCCUUUUUCCUCAAAAAGUUGCCGUCGAG	-15.3	0.22291	36.1663	20.2094	12.2721	8.26347	14.1298	11.8608	7.79864	0.518952	0.00131874	0.0679813	0.16522	0.06676
AUAGGGGACCGAAGGACGGCCCUUUUUUUCCAAAAAAAUUGCUGUCGAG	-12.09	0.203097	33.5057	17.9455	11.8735	8.21252	12.6942	11.8345	7.81097	0.48157	0.00114522	0.107114	0.16523	0.10785
UUAGGGGACCGCAGGUCGGCCCCUUUUUUCCAAAAAAGUAGUCGACGAG	-14.07	0.206438	25.5628	13.9895	8.77246	5.51133	9.24001	12.0981	9.29341	0.461807	0.00120708	0.123281	0.16534	0.12272
AUAGGGGACCGAAGGGCGGCCCCUUUUUUCCGAAAAAGUUGCCGCUGAG	-15.45	0.238637	25.9976	13.7851	8.8221	5.5415	9.05414	12.0879	9.27321	0.464571	0.00121417	0.105949	0.16539	0.10696
AUAGGUGACCGGAGGUCGGCACCUUUUUUCCAAAAAAGCCGUCGACGAG	-13.48	0.253692	30.7191	16.3405	10.8695	6.9413	10.7658	12.1394	8.59907	0.463373	0.00107005	0.114443	0.1654	0.11483
GUAGGGGACCGAAGGGCGGCCCCUUUUUUCCAAAAGAGUUGUCGCCGAG	-15.52	0.257825	27.1691	13.795	8.84426	5.4838	8.92891	12.1489	9.33255	0.467459	0.00118399	0.085168	0.16554	0.08319
UUAGGCGACCGGAGGUCGGCGCCUUUUUCCUAAAAAAGUAGCUGACGAG	-14.8	0.208895	30.2973	16.3239	10.26	6.52297	10.9227	12.5024	8.98971	0.471523	0.00152047	0.0891323	0.16566	0.08935
UUAGGUGACCGCAGGUCGGCACCUUUUUCCCAAAAAAGCAGUUGACGAG	-11.96	0.21393	26.5049	14.5813	9.07709	5.67726	9.52781	12.2545	9.28861	0.461752	0.00177801	0.0736246	0.16603	0.07133
UUAGGGGACCGAAGGCCGGCCCCUUUUUCCUAAAAAAGACGCCGGUGAG	-15.57	0.212584	28.9831	16.2426	10.2122	6.71012	11.1857	12.2318	8.76082	0.468107	0.00160241	0.103958	0.16605	0.10387
GUAGGGGACCGAAGGGCGGCCCCUUUUUCCUGAAAAAGUUGCCGCUGAG	-15.45	0.232439	25.9778	13.5801	8.64226	5.35871	8.81512	12.1224	9.38182	0.466253	0.00104503	0.104128	0.16614	0.10427
GUAGGCGACCGAAGGGCGGCGCCUUUUUUCCAAAAAAGUAGCUGUCGAG	-14.15	0.246983	25.851	13.9782	8.79403	5.58767	9.27485	11.9648	9.18857	0.462161	0.00119374	0.117588	0.16638	0.11721
UUAGGAGACCGGAGGGCGGCUCCUUUUUUCCAAAAAAGAUGUCGUCGAG	-13.91	0.209077	32.6272	17.4423	11.2872	7.45944	12.0697	12.3974	8.46898	0.471414	0.00144357	0.123757	0.16681	0.12482
GUAGGAGACCGGAGGACGGCUCCUUUUUCCCUAAAAAGUUGUCGUCGAG	-14.59	0.235197	29.2626	14.706	9.55328	5.90838	9.40294	12.1328	9.11222	0.458685	0.000996949	0.0835912	0.16695	0.08338
AUAGGGGACCGAAGGACGGCCCUUUUUUUCCAGAAAAACCGCCGUUGAG	-12.22	0.206474	35.4124	18.9251	12.6133	8.88077	13.6694	11.9061	7.51266	0.484195	0.00116604	0.125912	0.16701	0.12525
UUAGGUGACCGCAGGUCGGCACCUUUUUUCCAAAAAAGCAGUUGACGAG	-11.96	0.210382	27.7257	15.0146	9.4452	5.94471	9.86376	12.2521	9.15368	0.466195	0.00160083	0.0724039	0.16714	0.07097
UUAGGUGACCGAAGGACGGCACCUUUUUUCCAAAAAAGACGCUGUUGAG	-12.45	0.207998	29.6104	16.2134	10.4242	6.90148	11.2388	12.1802	8.63938	0.469502	0.00125433	0.106302	0.1672	0.1058
UUAGGGGACCGAAGGGCGGCCCCUUUUUUCCAAAAGAGUUGCCGCUGAG	-15.59	0.20908	28.0574	13.9891	9.06113	5.58446	9.05737	12.3765	9.39604	0.464371	0.00107664	0.100217	0.16734	0.10112
AUAGGUGACCGGAGGACGGCACCUUUUUUCCCAAAAAGUAGCCGUUGAG	-13.95	0.228795	22.9402	12.668	7.86853	4.96991	8.39292	11.9037	9.46692	0.45724	0.00112698	0.111035	0.16742	0.11253
UUAGGAGACCGGAGGACGGCUCCUUUUUUCCCAAAAAGAUGUCGUCGAG	-14.4	0.208576	28.8692	15.6359	10.0626	6.54434	10.6957	12.4175	8.93657	0.462993	0.00129778	0.120056	0.1676	0.12052
AUAGGAGACCGAAGGACGGCUCCUUUUUUCCAAAAAAGUUGCUGUUGAG	-12.74	0.230778	30.1633	16.1176	10.0474	6.44724	10.7618	11.884	8.71839	0.487491	0.00106174	0.09299	0.16785	0.09371
GUAGGAGACCGAAGGACGGCUCCUUUUUCCUGAAAAAGUUGCUGUUGAG	-12.74	0.207169	34.7206	18.7939	11.6292	7.6019	12.7387	11.93	8.16405	0.517572	0.00078573	0.0857569	0.16789	0.08659
AUAGGUGACCGGAGGACGGCACCUUUUUCUCCAAAAAGUAGCCGUUGAG	-14.03	0.23258	24.7919	13.9029	8.46964	5.40288	9.27816	11.9168	9.25697	0.456082	0.00213948	0.0988349	0.1679	0.10003
UUAGGAGACCGAAGGACGGCUCUUUUUUCCCAAAAAAAUUGUCGUUGAG	-10.05	0.210899	28.2718	14.6118	9.1531	5.76992	9.66344	12.0501	9.14011	0.464373	0.00103827	0.0874452	0.16794	0.08781
AUAGGCGACCGAAGGGCGGCGCCUUUUUUCCAAAAAAGUAGCUGUCGAG	-14.15	0.257805	25.177	13.9257	8.77133	5.6333	9.34534	11.9104	9.13857	0.460191	0.00130188	0.121023	0.16801	0.11968
GUAGGUGACCGGAGGACGGCACCUUUUUUCCAAAAAAGUAGUCGUCGAG	-13.91	0.254073	25.1075	13.9579	8.80116	5.62714	9.32211	11.9742	9.17353	0.461495	0.00119235	0.119462	0.16801	0.1205
GUAGGGGACCGAAGGGCGGCCCCUUUUUCCUAAAAGAGUUGCCGCUGAG	-15.59	0.205828	30.7818	15.4076	10.2628	6.43598	9.99611	12.1834	8.87369	0.462236	0.00119693	0.0990562	0.16802	0.09913
UUAGGAGACCGAAGGACGGCUCCUUUUUUCCAAAAAAGUUGUUGUCGAG	-12.88	0.221158	35.2992	18.5778	11.7287	7.62813	12.5601	12.3199	8.34587	0.490312	0.00135785	0.0959713	0.16805	0.09693
UUAGGCGACCGAAGGACGGCGCCUUUUUUCCGAAAAAGAAGCUGUCGAG	-14.84	0.23201	29.7828	16.0414	10.3017	6.64379	10.7743	12.4816	8.91891	0.479145	0.00142582	0.0292007	0.16807	0.02893
AUAGGUGACCGGAGGACGGCACCUUUUUCCUGAAAAAGUAGCCGUUGAG	-14.11	0.234052	25.5615	13.9924	8.75326	5.53303	9.22538	12.0052	9.23609	0.470238	0.00119414	0.075576	0.16826	0.0764
GUAGGGGACCGAAGGGCGGCCCCUUUUUUCCAAAGAAGUUGCCGCUGAG	-15.59	0.216874	27.6913	14.3641	9.26272	5.81502	9.41908	12.1313	9.15814	0.471047	0.00143054	0.0790198	0.16829	0.0796
UUAGGGGACCGAAGGGCGGCCCCUUUUUCCUGAAGAAGUUGUCGCCGAG	-15.52	0.213438	36.0236	18.3655	11.737	7.54229	12.2849	12.3939	8.42582	0.495901	0.00117408	0.0645765	0.16855	0.0646
GUAGGUGACCGGAGGACGGCACCUUUUUCCUAAAGAAGUAGCUGUCGAG	-14.56	0.245518	26.1781	13.9671	8.9117	5.59768	9.14951	12.2074	9.30485	0.472748	0.00119394	0.0607113	0.16859	0.06101
AUAGGUGACCGAAGGGCGGCACCUUUUUCCCCAAAAAGUAGUCGCUGAG	-13.25	0.238484	22.9331	12.0259	7.61451	4.6704	7.76833	12.1355	9.73253	0.45631	0.00107754	0.112459	0.1686	0.11297
GUAGGGGACCGAAGGACGGCCCCUUUUUUCCAGAAGAGUAGCCGUUGAG	-14.93	0.25	28.5535	15.7789	10.1283	6.65185	10.7893	12.0654	8.70679	0.48029	0.00127489	0.0871972	0.16867	0.08586
AUAGGGGACCGAAGGGCGGCCCCUUUUUCCUGAAAAAGACGCCGCUGAG	-15.3	0.238877	25.1417	13.5141	8.43562	5.31559	8.93113	11.9211	9.30275	0.470869	0.00118881	0.0754463	0.16873	0.07444
AUAGGGGACCGAAGGGCGGCCCCUUUUUCCUAAAAGAGUUGCCGCUGAG	-15.59	0.21338	30.2995	15.3514	10.242	6.46633	10.0311	12.1392	8.83644	0.460969	0.00127773	0.101941	0.16876	0.10063
AUAGGAGACCGGAGGACGGCUCCUUUUUCCCUAAAAAGUUGUCGUCGAG	-14.59	0.244427	29.1329	14.7767	9.6095	5.9858	9.51431	12.079	9.0466	0.457055	0.00108916	0.0866222	0.16886	0.08621
UUAGGAGACCGCAGGUCGGCUCCUUUUUUCCCAAGAAGCUGUUGACGAG	-12.86	0.212553	25.8968	13.5513	8.62602	5.36246	8.7828	12.335	9.48628	0.464738	0.00159126	0.0722861	0.16891	0.07325
AUAGGGGACCGAAGGGCGGCCCCUUUUUCCUGAAAAAGUUGCCGCUGAG	-15.45	0.241848	24.9996	13.3387	8.51001	5.31955	8.7377	12.0732	9.37684	0.462593	0.00114719	0.107303	0.16939	0.10631
UUAGGAGACCGGAGGACGGCUCCUUUUUCUCAAAAAAGCCGCUGUCGAG	-14.3	0.209795	34.778	18.6523	11.9989	7.88735	12.7254	12.3282	8.22042	0.453011	0.00315824	0.105054	0.1695	0.10493
UUAGGUGACCGGAGGACGGCACCUUUUUUCCAAAAAAGCCGCUGUCGAG	-13.99	0.230051	27.5844	15.0591	9.56014	6.16194	10.1916	12.3091	9.07357	0.459707	0.00132155	0.128833	0.16959	0.12869
AUAGGGGACCGAAGGGCGGCCCCUUUUUUCCAAAAGAGUUGUCGCCGAG	-15.52	0.266752	27.0408	13.8737	8.91368	5.57411	9.05864	12.1038	9.26485	0.465739	0.00129029	0.0876323	0.16964	0.08626
AUAGGCGACCGAAGGACGGCGCCUUUUUCCCAAAGAAGUAGUCGUCGAG	-14.43	0.254594	25.6654	13.7522	8.88575	5.63163	9.10886	12.0557	9.21202	0.465829	0.00124856	0.0883308	0.16964	0.08975
GUAGGGGACCGAAGGACGGCCCUUUUUUCUCAAAAAAAUUGCUGUCGAG	-12.09	0.201095	34.2377	18.803	11.7638	8.26863	13.6344	11.7165	7.72392	0.452433	0.00435313	0.109819	0.1697	0.10923
GUAGGCGACCGAAGGACGGCGCCUUUUUUCCCGGAAAGUAGCUGUCGAG	-14.92	0.200004	28.9225	15.6184	10.1991	6.62787	10.5275	12.3215	8.84684	0.448767	0.00286187	0.10315	0.17	0.10121
UUAGGAGACCGGAGGACGGCUCCUUUUUUCCAAAAAAGCCGCUGUCGAG	-14.3	0.217653	33.9133	17.3877	11.4775	7.32116	11.5058	12.4143	8.54654	0.465568	0.00113013	0.108988	0.17021	0.10667
GUAGGGGACCGAAGGGCGGCCCCUUUUUCCUGAAAAAGACGCCGCUGAG	-15.3	0.228867	26.2194	13.8497	8.62994	5.40791	9.09272	11.9675	9.2798	0.472463	0.00116415	0.0748406	0.17044	0.07613
AUAGGAGACCGCAGGACGGCUCCUUUUUCCUAAAAAAGUUGUUGUCGAG	-12.88	0.243916	24.9678	13.4221	8.2708	5.13658	8.71294	12.1391	9.50126	0.459093	0.00123662	0.11335	0.17053	0.11202
AUAGGGGACCGAAGGGCGGCCCCUUUUUCCUAAAAAAGACGUCGCCGAG	-15.23	0.269227	28.2325	14.7257	9.22385	5.80249	9.68263	11.9632	9.08036	0.470747	0.00109855	0.0981178	0.17085	0.09799
GUAGGGGACCGAAGGGCGGCCCCUUUUUCCUAAAAAAGACGUCGCCGAG	-15.23	0.259598	28.5427	14.7448	9.21526	5.75851	9.6278	12.008	9.12472	0.471426	0.00105533	0.096924	0.17106	0.09629
GUAGGGGACCGAAGGGCGGCCCCUUUUUCCUAAAAGAGUUGUCGCCGAG	-15.52	0.240031	29.968	15.1816	9.90337	6.22364	9.89277	12.1524	8.96438	0.466338	0.0013415	0.0792898	0.17116	0.07932
AUAGGGGACCGAAGGGCGGCCCCUUUUUUCCAAAGAAGUUGCCGCUGAG	-15.59	0.224833	27.1656	14.3024	9.24002	5.84562	9.45556	12.0856	9.11999	0.469578	0.00152037	0.0811426	0.17139	0.08178
AUAGGUGACCGGAGGACGGCACCUUUUUUCCAAAAAAGUAGUCGUCGAG	-13.91	0.263379	24.9479	14.0543	8.88254	5.74241	9.49137	11.9109	9.08425	0.45893	0.00133084	0.123836	0.17148	0.12237
UUAGGUGACCGGAGGACGGCACCUUUUUUCCAAAAAAGCAGUCGUCGAG	-13.91	0.239114	25.4269	14.3308	9.00513	5.82909	9.77127	12.2507	9.21083	0.459445	0.00131405	0.129978	0.17148	0.13073
UUAGGAGACCGGAGGGCGGCUCCUUUUUCCCAAAAAAGAUGUCGUCGAG	-13.91	0.211886	32.4996	17.6568	11.024	7.13195	11.9702	12.2516	8.55982	0.468525	0.00165351	0.125419	0.1715	0.12456
AUAGGUGACCGGAGGACGGCACCUUUUUCCUAAAGAAGUAGCUGUCGAG	-14.56	0.255215	25.9461	14.0136	8.96168	5.67862	9.26092	12.1549	9.23812	0.471262	0.00129313	0.062499	0.17176	0.06311
AUAGGGGACCGAAGGGCGGCCCCUUUUUUCCAAAAGAGUUGCCGUCGAG	-15.52	0.2318	32.9866	17.2587	12.3776	8.10375	11.4485	12.3998	8.14804	0.461512	0.000699218	0.0602587	0.17187	0.05982
AUAGGGGACCGAAGGACGGCCCUUUUUUCUCAAAAAAAUUGCUGUCGAG	-12.09	0.208823	33.5673	18.6743	11.6832	8.28097	13.6626	11.6598	7.68943	0.451375	0.00458229	0.110134	0.17191	0.11045
UUAGGUGACCGCAGGUCGGCACCUUUUUCCCCAAAAAGCAGUUGACGAG	-11.88	0.212491	24.8801	13.4706	8.3292	5.12838	8.69375	12.226	9.54881	0.454787	0.00151949	0.110625	0.17197	0.11029
AUAGGGGACCGCAGGUCGGCCCCUUUUUUCCAAAAAAGUAGUCGACGAG	-14.07	0.207212	25.8107	14.2548	8.94793	5.67108	9.48873	12.0407	9.18482	0.458576	0.00136891	0.123419	0.17203	0.12134
UUAGGCGACCGAAGGACGGCGCCUUUUUCCCCAAGAAGUAGUCGUCGAG	-14.35	0.22169	26.32	14.0324	8.98972	5.69145	9.34666	12.2585	9.28352	0.461457	0.0013946	0.0934687	0.17211	0.09389
GUAGGUGACCGAAGGGCGGCACCUUUUUCCUGAAAAAGUAGUCGCUGAG	-13.33	0.213576	29.8232	15.378	9.97802	6.26838	10.0525	12.2588	8.99523	0.46227	0.00149071	0.0936946	0.17229	0.09304
AUAGGCGACCGAAGGACGGCGCCUUUUUCCUAAAAAAGUAGUCGUCGAG	-14.29	0.278171	23.2268	12.7586	7.76414	4.83426	8.30883	12.0551	9.61041	0.470438	0.00120842	0.0713827	0.1726	0.07131
AUAGGUGACCGAAGGGCGGCACCUUUUUCCUAAAAAAGUAGUCGCUGAG	-13.33	0.23773	25.5165	13.3492	8.51386	5.25524	8.63386	12.1933	9.46904	0.463862	0.00113161	0.0958967	0.1727	0.09686
AUAGGUGACCGCAGGUCGGCACCUUUUUCCCUAAAAAGCAGUUGACGAG	-11.72	0.20184	23.7408	12.7407	7.74065	4.78741	8.30218	12.0246	9.6186	0.449278	0.00134735	0.103686	0.17289	0.10318
GUAGGGGACCGAAGGGCGGCCCCUUUUUUCCAAAAGAGUUGCCGUCGAG	-15.52	0.222906	33.5004	17.3899	12.4581	8.12275	11.4814	12.4553	8.16626	0.462442	0.000653267	0.0584179	0.17291	0.05835
GUAGGUGACCGGAGGACGGCACCUUUUUCCCAAAAAAGUAGUCGUCGAG	-13.91	0.264037	22.7604	12.7348	7.84548	4.92899	8.3833	11.9507	9.51086	0.454054	0.00127349	0.124147	0.17299	0.12338
GUAGGGGACCGAAGGACGGCCCUUUUUUUCCAAAAAAAUAGUCGUCGAG	-11.89	0.200939	33.1193	18.1605	11.9083	8.42592	13.2237	11.6825	7.62829	0.473182	0.00146853	0.130884	0.17306	0.12942
AUAGGAGACCGCAGGUCGGCUCCUUUUUUCCCAAGAAGCUGUUGACGAG	-12.86	0.213156	26.3648	13.9218	8.88775	5.56078	9.06824	12.3058	9.37251	0.463211	0.00175097	0.0723925	0.17317	0.0724
UUAGGUGACCGGAGGACGGCACCUUUUUCCCCAAAAAGUAGUCGUCGAG	-13.83	0.23403	22.3211	12.6231	7.62993	4.8483	8.48907	12.2416	9.69664	0.450653	0.00135784	0.128663	0.17335	0.12805
UUAGGAGACCGAAGGACGGCUCCUUUUUUCCCGAAGAGUUGCUGUUGAG	-13.24	0.233039	32.8184	16.4448	10.7967	6.73293	10.6949	12.5558	8.91144	0.484428	0.00116973	0.116393	0.17341	0.11529
GUAGGCGACCGAAGGGCGGCGCCUUUUUCCCAAAAAAGUAGCUGUCGAG	-14.15	0.256551	23.6712	12.8069	7.86491	4.90758	8.37308	11.9362	9.51432	0.455296	0.00126687	0.122144	0.17343	0.1216
GUAGGUGACCGAAGGGCGGCACCUUUUUUCCCAAAAAGUAGUCGCUGAG	-13.17	0.212203	26.321	13.6223	8.69113	5.38483	8.84834	12.1278	9.3715	0.455414	0.00132004	0.114832	0.17371	0.11564
UUAGGUGACCGGAGGACGGCACCUUUUUCUCCAAAAAGUAGUCGUCGAG	-13.83	0.218283	26.4791	15.2739	9.25314	6.07201	10.5542	12.1606	9.04429	0.447907	0.00314608	0.120006	0.17379	0.12041
UUAGGUGACCGGAGGACGGCACCUUUUUCCCAAAAAAGCAGUCGUCGAG	-13.91	0.249209	22.8977	13.0012	7.95611	5.07242	8.76181	12.2317	9.57966	0.451595	0.00140602	0.135466	0.17381	0.13425
AUAGGGGACCGAAGGGCGGCCCCUUUUUCCUAAAAGAGUUGUCGCCGAG	-15.52	0.248231	29.8651	15.2668	9.97386	6.31761	10.0303	12.1084	8.8954	0.464946	0.00145258	0.0815483	0.1739	0.08159
AUAGGUGACCGGAGGACGGCACCUUUUUCCCAAAGAAGUAGCCGUUGAG	-14.25	0.2228	26.0426	14.447	9.23377	5.92177	9.65949	12.0366	9.0574	0.468114	0.001362	0.0581434	0.17393	0.05823
AUAGGAGACCGAAGGACGGCUCCUUUUUCCCGAAAAAGUUGCUGUUGAG	-12.74	0.250566	23.328	12.8149	7.88493	4.9639	8.45997	11.9073	9.47172	0.458032	0.00129495	0.101926	0.17419	0.10111
UUAGGAGACCGCAGGUCGGCUCCUUUUUUCCGGAAAAGUUGUUGACGAG	-13.4	0.283521	24.8338	13.5625	8.64853	5.31269	8.70904	12.5612	9.62424	0.482281	0.00118437	0.0253995	0.17516	0.0258
GUAGGAGACCGAAGGACGGCUCCUUUUUCCCGAAAAAGUUGCUGUUGAG	-12.74	0.241369	23.771	12.8792	7.91277	4.94231	8.43297	11.9578	9.50774	0.459639	0.00121205	0.100002	0.17523	0.10073
UUAGGCGACCGAAGGACGGCGCCUUUUUCCCUAAAAAGUAGUCGUCGAG	-14.05	0.224503	24.2725	12.8446	7.80381	4.8857	8.46476	12.1745	9.64442	0.451716	0.00135328	0.0863205	0.1756	0.08488
GUAGGAGACCGAAGGACGGCUCCUUUUUUCCAGAAAAGUUGUCGUUGAG	-12.75	0.228283	38.4757	19.7028	12.9007	8.59808	13.4743	12.0765	7.73923	0.496473	0.0011408	0.0961266	0.17571	0.09545
GUAGGCGACCGAAGGACGGCGCCUUUUCCCCUGAAGAGUAGUUGUCGAG	-14.71	0.297937	27.2819	15.4466	9.97792	6.69001	10.792	12.369	8.83951	0.481429	0.000797678	0.0996141	0.17579	0.10019
AUAGGCGACCGAAGGACGGCGCCUUUUUUCCCGGAAAGUAGCUGUCGAG	-14.92	0.207709	28.8317	15.7714	10.329	6.78777	10.7528	12.2866	8.74939	0.446232	0.00317276	0.10677	0.17581	0.10574
GUAGGUGACCGAAGGGCGGCACCUUUUUCCUAAAGAAGUAGUCGCUGAG	-13.47	0.213698	28.0603	14.1622	9.15685	5.64911	9.13145	12.2421	9.29648	0.469886	0.00107343	0.0730245	0.1759	0.07289
AUAGGUGACCGAAGGGCGGCACCUUUUUCCCUAAGAAGUAGUCGUCGAG	-13.16	0.214598	31.0904	16.0817	10.2065	6.50791	10.6288	12.0329	8.76247	0.475446	0.00140758	0.0663971	0.17601	0.06748
AUAGGUGACCGCAGGUCGGCACCUUUUUUCCAAAAAAGCAGUUGACGAG	-11.96	0.210382	28.0907	15.3372	9.66189	6.13531	10.1542	12.2117	9.03819	0.463714	0.00178886	0.0721809	0.17602	0.0727
AUAGGUGACCGAAGGGCGGCACCUUUUUCCUGAAAAAGUAGUCGCUGAG	-13.33	0.220855	29.5629	15.4112	10.0223	6.34718	10.1588	12.219	8.93593	0.460147	0.00161871	0.0964375	0.17603	0.09585
AUAGGUGACCGAAGGGCGGCACCUUUUUCCUAAAGAAGUAGUCGCUGAG	-13.47	0.221083	27.8661	14.206	9.20771	5.72297	9.23001	12.2018	9.2394	0.468419	0.00115483	0.0752294	0.17604	0.07386
GUAGGGGACCGAAGGGCGGCCCCUUUUUUCCGAAGAAGUUGCCGCUGAG	-15.59	0.209981	30.0283	15.393	9.99688	6.34824	10.1745	12.1332	8.89249	0.468705	0.00171407	0.0774373	0.17662	0.07764
AUAGGUGACCGCAGGUCGGCACCUUUUUCCCAAAAAAGCAGUUGACGAG	-11.96	0.213818	26.9109	14.9384	9.31931	5.88182	9.8384	12.2151	9.16664	0.459353	0.00198337	0.0733597	0.17672	0.07258
AUAGGUGACCGAAGGGCGGCACCUUUUUUCCCAAAAAGUAGUCGCUGAG	-13.17	0.219362	26.1669	13.695	8.76146	5.47227	8.96828	12.0855	9.30661	0.453437	0.0014421	0.118132	0.17679	0.11845
GUAGGGGACCGAAGGGCGGCCCCUUUUUCCUGAAAAAGUUGUCGCCGAG	-15.38	0.25973	28.5551	15.0156	9.42421	5.95598	9.88201	12.1055	9.07477	0.465859	0.00164866	0.0852464	0.17685	0.08652
AUAGGCGACCGAAGGGCGGCGCCUUUUUCCCAAAAAAGUAGCUGUCGAG	-14.15	0.268077	23.002	12.7363	7.82825	4.93621	8.41906	11.8814	9.47262	0.453243	0.00137999	0.125845	0.17689	0.1258
AUAGGUGACCGGAGGUCGGCACCUUUUUCCUAAAAAAGCCGUCGACGAG	-13.48	0.254997	30.2036	16.1341	10.711	6.81331	10.5775	12.0637	8.62518	0.45308	0.00121543	0.115046	0.1769	0.11444
UUAGGCGACCGAAGGACGGCGCCUUUUUCCCGAAAAAGAAGCUGUCGAG	-14.84	0.236988	27.5918	15.4469	9.75328	6.27518	10.3621	12.4243	9.07457	0.467281	0.00183867	0.0298273	0.17728	0.02886
UUAGGUGACCGAAGGACGGCACCUUUUUCCUAAAAAAGACGCUGUUGAG	-12.45	0.224524	25.4611	13.95	8.61869	5.48808	9.35533	12.0977	9.3048	0.456822	0.00143933	0.114753	0.17732	0.11272
AUAGGCGACCGAAGGACGGCGCCUUUUCCCCUGAAGAGUAGUUGUCGAG	-14.71	0.309413	26.9402	15.45	9.99869	6.78254	10.9291	12.3285	8.77298	0.479691	0.000854836	0.103461	0.17744	0.10402
AUAGGUGACCGGAGGGCGGCACCUUUUUCCUGAAAAAGUAGCUGUCGAG	-13.77	0.258854	26.3367	14.3143	9.01676	5.73164	9.47721	12.0636	9.16596	0.46518	0.00146682	0.0805927	0.17778	0.08083
UUAGGUGACCGCAGGUCGGCACCUUUUUCCCCAAAAAGUAGUUGACGAG	-11.88	0.200607	26.2688	14.0341	8.7246	5.37696	9.06444	12.2502	9.43663	0.452321	0.00163094	0.114558	0.17803	0.1153
UUAGGCGACCGAAGGGCGGCGCCUUUUUCCCCAAAAAGUAGCUGUCGAG	-14.07	0.233854	24.1033	13.1772	8.028	5.05955	8.75132	12.1009	9.52065	0.45004	0.00157928	0.129128	0.17806	0.12869
GUAGGGGACCGAAGGGCGGCCCCUUUUUUCCAAAAGAGUUGCCGCUGAG	-15.59	0.221147	27.4933	13.9894	9.10074	5.6534	9.07561	12.1405	9.24353	0.458491	0.00139225	0.106425	0.17817	0.108
GUAGGGGACCGAAGGGCGGCCCCUUUUUUCCGAAAGAGUUGCCGCUGAG	-15.59	0.208963	30.1611	15.2752	10.0834	6.36882	10.0222	12.1456	8.88838	0.455211	0.00166956	0.101059	0.17825	0.09971
AUAGGUGACCGAAGGGCGGCACCUUUUUUCCCAAAAAGUCGUUGCCGAG	-13.52	0.210726	32.709	17.1708	11.235	7.22873	11.5154	12.3565	8.56387	0.455082	0.001641	0.12225	0.17825	0.12068
UUAGGGGACCGCAGGACGGCCCCUUUUUUCCAAAAAAGUAGCUGUCGAG	-14.58	0.200049	26.306	14.7274	9.23322	5.93428	9.93435	12.0093	9.03751	0.454638	0.00165729	0.136293	0.17838	0.13538
AUAGGGGACCGAAGGGCGGCCCCUUUUUCCUGAAAAAGUUGUCGCCGAG	-15.38	0.269025	28.1479	15.0047	9.4397	6.02211	9.97093	12.061	9.01942	0.462733	0.0018222	0.0878251	0.17862	0.08734
GUAGGGGACCGAAGGGCGGCCCCUUUUUCCUAAAGAAGUUGCCGCUGAG	-15.59	0.217176	28.8297	14.4671	9.42856	5.83646	9.32925	12.1474	9.15549	0.472806	0.000948689	0.0791316	0.17889	0.07894
GUAGGAGACCGAAGGACGGCUCCUUUUUCCCAAAAAAGUUGCUGUUGAG	-12.74	0.241364	23.9882	13.0448	7.99101	4.99848	8.55027	11.9642	9.48285	0.457183	0.00142908	0.0990623	0.17897	0.10066
UUAGGUGACCGGAGGACGGCACCUUUUUCCUAAAAAAGCCGCUGUCGAG	-13.99	0.237067	25.9779	14.1472	8.82447	5.60845	9.46528	12.2694	9.33049	0.450635	0.00147713	0.132769	0.17918	0.13269
AUAGGUGACCGAAGGGCGGCACCUUUUUCUCCAAAAAGUCGUUGCCGAG	-13.6	0.219379	32.7991	17.3828	11.1998	7.22489	11.6891	12.3628	8.56894	0.448799	0.00297511	0.111442	0.17959	0.11041
AUAGGUGACCGGAGGACGGCACCUUUUUCCCAAAAAAGUAGUCGUCGAG	-13.91	0.27414	22.548	12.8045	7.90664	5.0189	8.51669	11.8853	9.43321	0.451246	0.00142316	0.128896	0.17965	0.12899
UUAGGUGACCGGAGGACGGCACCUUUUUUCCCAAAAAGUAGUCGUCGAG	-13.75	0.212999	25.3744	14.3647	8.94575	5.82702	9.86857	12.1771	9.17502	0.449748	0.00166907	0.133732	0.17974	0.13441
AUAGGGGACCGAAGGACGGCCCUUUUUUUCCAAAAAAAUAGUCGUCGAG	-11.89	0.206457	32.9973	18.2409	11.9726	8.5795	13.4584	11.6294	7.52493	0.471019	0.00160702	0.134366	0.17975	0.13453
AUAGGAGACCGAAGGACGGCUCCUUUUUCCUGAAAAAGUUGCUGUUGAG	-12.74	0.226646	31.3141	16.8309	10.4466	6.73736	11.2952	11.8797	8.57117	0.490573	0.00118065	0.0921126	0.17975	0.09066
AUAGGAGACCGAAGGACGGCUCUUUUUUCCCCAAAAAAAUGUCGUUGAG	-9.97	0.204275	29.2669	15.5569	10.1114	6.62771	10.5799	11.7434	8.55783	0.45473	0.00127939	0.115243	0.17995	0.11577
GUAGGGGACCGAAGGACGGCCCUUUUUUCUCAAAAAAAUAGUCGUCGAG	-11.89	0.20441	32.4914	18.7161	11.5609	8.41006	14.0908	11.4886	7.53927	0.442445	0.00590796	0.133146	0.1801	0.13289
AUAGGUGACCGGAGGACGGCACCUUUUUCCUGAAGAAGUAGCCGUUGAG	-14.25	0.210858	28.6461	15.6088	10.0219	6.51982	10.5503	12.0278	8.754	0.472499	0.00150739	0.0555028	0.18013	0.05616
AUAGGGGACCGAAGGGCGGCCCCUUUUUCCUAAAGAAGUUGCCGCUGAG	-15.59	0.22528	28.3323	14.3966	9.39882	5.85735	9.35056	12.103	9.12281	0.471691	0.00100312	0.081306	0.18038	0.08114
AUAGGGGACCGAAGGGCGGCCCCUUUUUUCCAAAAGAGUUGCCGCUGAG	-15.59	0.229224	26.9844	13.9375	9.08531	5.68841	9.11694	12.0948	9.20322	0.456703	0.00150113	0.109507	0.18048	0.10968
UUAGGCGACCGAAGGGCGGCGCCUUUUUUCCCAAAAAGUAGCUGUCGAG	-13.99	0.214147	26.5946	14.59	9.12177	5.90349	9.92193	12.045	9.07078	0.450124	0.00177602	0.13504	0.18072	0.13487
AUAGGUGACCGUAGGUCGGCACCUUUUUCCUGAAAAAGCCGUCGACGAG	-13.48	0.218423	32.6584	17.1148	11.1225	7.06583	11.2915	12.3539	8.64403	0.456847	0.00179967	0.091095	0.18086	0.09178
GUAGGCGACCGAAGGACGGCGCCUUUUUUCCGAAAAAGAAGCUGUCGAG	-14.84	0.240533	30.2234	16.4191	10.5715	6.9196	11.1108	12.2846	8.68248	0.475334	0.00176388	0.030502	0.18092	0.02977
AUAGGGGACCGAAGGGCGGCCCCUUUUUUCCGAAGAAGUUGCCGCUGAG	-15.59	0.217572	29.5226	15.3415	9.97936	6.38653	10.2241	12.0881	8.85077	0.467267	0.00182081	0.0794698	0.18117	0.08097
GUAGGCGACCGAAGGACGGCGCCUUUUUCCCCAAGAAGUAGUCGUCGAG	-14.35	0.231265	26.425	14.2361	9.15845	5.84479	9.49215	12.0318	9.09352	0.456993	0.00169916	0.097449	0.18128	0.09731
AUAGGGGACCGAAGGGCGGCCCCUUUUUUCCGAAAGAGUUGCCGCUGAG	-15.59	0.2165	29.6562	15.2263	10.0681	6.40883	10.0723	12.1003	8.84575	0.453459	0.0017974	0.10393	0.1814	0.10336
UUAGGAGACCGCAGGACGGCUCCUUUUUUCCAAAAAAGUUGUUGUCGAG	-12.88	0.224688	28.6284	15.7453	9.92051	6.41927	10.5817	12.2177	8.89922	0.456887	0.00210382	0.10468	0.18154	0.10401
AUAGGUGACCGCAGGUCGGCACCUUUUUCCCCAAAAAGCAGUUGACGAG	-11.88	0.212666	25.2842	13.8154	8.56474	5.31222	8.97156	12.1844	9.43611	0.451979	0.00170508	0.110502	0.18158	0.10983
AUAGGAGACCGAAGGACGGCUCCUUUUUCCCAAAAAAGUUGCUGUUGAG	-12.74	0.250387	23.6018	13.0097	7.98299	5.03408	8.59867	11.9149	9.4404	0.455495	0.00153169	0.100891	0.18169	0.10135
GUAGGUGACCGAAGGGCGGCACCUUUUUUCCAAAGAAGUAGUCGCUGAG	-13.47	0.204481	30.9106	15.7731	10.3448	6.51464	10.3489	12.295	8.89017	0.469096	0.00173764	0.0698714	0.18176	0.07006
AUAGGUGACCGUAGGUCGGCACCUUUUUCCCUAAAAAGCCGUCGACGAG	-13.24	0.214701	26.0482	13.8026	8.66291	5.3766	9.02808	12.1997	9.41154	0.442899	0.00147378	0.115676	0.18201	0.11592
GUAGGAGACCGAAGGACGGCUCUUUUUUCCCAAAAAAAUUGUCGUUGAG	-10.05	0.221515	28.3934	14.838	9.31951	5.92794	9.84635	11.8124	8.94223	0.45891	0.00132444	0.0915881	0.18207	0.09288
AUAGGAGACCGAAGGACGGCUCCUUUUUUCCAGAAAAGUUGUCGUUGAG	-12.75	0.234871	38.4096	19.8054	12.9763	8.7368	13.6876	12.0293	7.64625	0.495096	0.00123837	0.0987061	0.18229	0.09873
UUAGGAGACCGCAGGACGGCUCCUUUUUCCCAAAAAAGUUGUUGUCGAG	-12.88	0.229225	27.3032	15.2081	9.46423	6.07174	10.1496	12.1934	9.06084	0.451021	0.00241225	0.106794	0.18258	0.10688
AUAGGAGACCGGAGGGCGGCUCCUUUUUUCCCAAAAAGUUGUCGUCGAG	-14.02	0.249912	27.9706	14.7435	9.4068	5.97343	9.74638	12.0409	9.03374	0.450264	0.00173234	0.124578	0.18299	0.12542
GUAGGAGACCGGAGGACGGCUCCUUUUUUCCCAAAAAGAUGUCGUCGAG	-14.4	0.226336	29.0492	15.9202	10.3005	6.81562	10.9777	12.076	8.63017	0.455189	0.00179077	0.130155	0.18344	0.12979
UUAGGUGACCGGAGGGCGGCACCUUUUUUCCAAAAAAGUAGUCGUCGAG	-13.26	0.215381	27.7241	15.632	9.87612	6.52836	10.8601	12.158	8.81481	0.452214	0.00179613	0.14305	0.18372	0.14358
UUAGGAGACCGAAGGACGGCUCCUUUUUCCCAAAAAAGUUGUUGUCGAG	-12.88	0.239823	28.6955	15.5799	9.75749	6.2604	10.4527	12.3249	9.03224	0.453747	0.00224547	0.104071	0.18373	0.10502
AUAGGUGACCGAAGGGCGGCACCUUUUUUCCAAAGAAGUAGUCGCUGAG	-13.47	0.211147	30.7789	15.8593	10.425	6.6195	10.4932	12.2572	8.81887	0.467421	0.00188113	0.071845	0.18402	0.07013
AUAGGCGACCGAAGGACGGCGCCUUUUUUCCGAAAAAGAAGCUGUCGAG	-14.84	0.249621	30.1286	16.5668	10.6902	7.08253	11.3499	12.2451	8.58127	0.473347	0.00194923	0.031258	0.18418	0.03146
GUAGGAGACCGAAGGACGGCUCCUUUUUUCCAAAAAAGUUGUUGUCGAG	-12.88	0.232819	35.0277	18.6315	11.7767	7.78425	12.7272	12.0995	8.15764	0.481764	0.00178169	0.100783	0.18455	0.10205
UUAGGUGACCGGAGGACGGCACCUUUUUCCUAAAAAAGCAGUCGUCGAG	-13.91	0.244962	24.0402	13.6044	8.3602	5.3672	9.22003	12.2043	9.41853	0.450109	0.00163616	0.133162	0.18466	0.13391
UUAGGCGACCGAAGGACGGCGCCUUUUUCCCAAAAGAGUAGUCGUCGAG	-14.43	0.208144	27.9623	14.6403	9.78356	6.29282	9.73579	12.5179	9.11253	0.449881	0.00124655	0.0851669	0.18485	0.08296
UUAGGCGACCGAAGGACGGCGCCUUUUUUCCAAAAGAGUAGUCGUCGAG	-14.43	0.205059	29.0657	15.1151	10.1326	6.5337	10.0717	12.5392	9.00274	0.453833	0.00125095	0.0839045	0.18495	0.08459
GUAGGGGACCGAAGGGCGGCCCCUUUUUCCUGAAGAAGUUGUCGCCGAG	-15.52	0.235112	31.6103	16.5008	10.6088	6.89411	11.1337	12.1181	8.61201	0.466707	0.00200713	0.0712753	0.18521	0.07101
AUAGGCGACCGGAGGUCGGCGCCUUUUUCCUAAAAAAGUAGCUGACGAG	-14.8	0.231459	30.6911	16.8916	10.6652	6.95946	11.4991	12.1485	8.59453	0.463277	0.00225392	0.0984548	0.18525	0.09841
AUAGGAGACCGAAGGACGGCUCUUUUUUCCCAAAAAAAUUGUCGUUGAG	-10.05	0.229083	28.1252	14.8634	9.35125	6.00317	9.95569	11.7623	8.87956	0.456512	0.00145331	0.0946453	0.18535	0.09476
AUAGGCGACCGAAGGACGGCGCCUUUUUCCCCAAGAAGUAGUCGUCGAG	-14.35	0.240292	26.3278	14.3693	9.27418	5.98618	9.69433	11.9838	8.99882	0.454714	0.00187264	0.101131	0.18544	0.10065
AUAGGAGACCGAAGGACGGCUCCUUUUUUCCAAAAAAGUUGUUGUCGAG	-12.88	0.239506	35.0478	18.7987	11.8999	7.95048	12.981	12.0576	8.05358	0.480346	0.0019309	0.10366	0.18578	0.10241
AUAGGUGACCGCAGGUCGGCACCUUUUUCCCCAAAAAGUAGUUGACGAG	-11.88	0.20072	26.668	14.3729	8.9563	5.56196	9.34384	12.2084	9.32323	0.449433	0.00183045	0.114433	0.18579	0.11589
AUAGGAGACCGCAGGUCGGCUCCUUUUUUCCGGAAAAGUUGUUGACGAG	-13.4	0.283937	25.3151	13.9748	8.93544	5.53777	9.042	12.5292	9.49569	0.47939	0.00136317	0.0253471	0.18584	0.02524
UUAGGCGACCGAAGGACGGCGCCUUUUUCCUGAAAAAGUAGUCGUCGAG	-14.29	0.231836	29.1285	15.6219	9.76822	6.25446	10.4518	12.2855	9.01554	0.462427	0.00217896	0.0766187	0.18588	0.07595
UUAGGAGACCGAAGGGCGGCUCCUUUUUUCCAAAAAAGUCGUCGCUGAG	-13.21	0.201081	33.1408	16.9734	11.0294	7.04339	11.2903	12.3145	8.63555	0.461547	0.00159046	0.138683	0.18627	0.13857
AUAGGGGACCGAAGGACGGCCCUUUUUUCUCAAAAAAAUAGUCGUCGAG	-11.89	0.209754	32.3503	18.8057	11.6254	8.57983	14.3673	11.4353	7.42771	0.440227	0.00638177	0.136511	0.18768	0.1388
UUAGGCGACCGAAGGACGGCGCCUUUUUCCUAAAGAAGUAGUCGUCGAG	-14.43	0.223379	28.7518	15.197	9.68985	6.18303	10.1577	12.2814	9.04918	0.465519	0.00172935	0.0776976	0.1877	0.07869
AUAGGGGACCGCAGGACGGCCCCUUUUUUCCAAAAAAGUAGCUGUCGAG	-14.58	0.200415	26.596	15.009	9.41832	6.11694	10.2209	11.951	8.91703	0.451176	0.00187575	0.136225	0.1877	0.1354
UUAGGUGACCGAAGGACGGCACCUUUUUCCCAAAAAAGACGCUGUUGAG	-12.45	0.223674	25.5537	14.1	8.72204	5.57165	9.47779	12.1068	9.26757	0.451764	0.00172298	0.114313	0.18818	0.11441
GUAGGUGACCGGAGGACGGCACCUUUUUCCCUAAAAAGUAGCCGUUGAG	-13.87	0.20695	24.0601	13.2314	8.11587	5.14408	8.79226	11.8685	9.36222	0.442025	0.00177315	0.100252	0.18823	0.09971
UUAGGUGACCGCAGGUCGGCACCUUUUUUCCGAAAAAGCAGUUGACGAG	-11.96	0.203634	30.5527	16.0251	10.1356	6.43983	10.6218	12.2059	8.88305	0.458643	0.00230938	0.0725038	0.18868	0.07221
UUAGGGGACCGAAGGGCGGCCCCUUUUUUCCAGAAAAGACGCCGCUGAG	-15.82	0.24072	29.1225	15.7949	10.024	6.39456	10.5316	12.4351	9.02026	0.479888	0.00147132	0.0330585	0.1889	0.03355
UUAGGGGACCGAAGGACGGCCCCUUUUUUCCAAAAAAGUAGCUGUCGAG	-14.58	0.23236	26.7742	15.2587	9.5891	6.35251	10.6194	12.0078	8.82762	0.449162	0.00207131	0.146989	0.18895	0.14517
GUAGGGGACCGAAGGGCGGCCCCUUUUUCCUGAAAGAGUUGUCGCCGAG	-15.52	0.20339	34.4724	17.8546	11.9224	8.00054	12.2803	12.161	8.08022	0.447158	0.00283478	0.0801305	0.18905	0.0789
AUAGGAGACCGGAGGGCGGCUCCUUUUUCCCUAAAAAGUUGUCGUCGAG	-13.94	0.219695	34.9516	18.189	11.5686	7.48451	12.1154	11.9064	8.21096	0.455746	0.0020354	0.107453	0.18932	0.1088
AUAGGCGACCGAAGGACGGCGCCUUUUUCCUCAAAAAGCAGUCGUCGAG	-14.21	0.203857	26.6143	14.5576	8.92544	5.64496	9.62702	12.2231	9.28907	0.459408	0.00177924	0.0704603	0.18936	0.07075
GUAGGGGACCGAAGGGCGGCCCCUUUUUCCUCAAAAAGUUGUCGCCGAG	-15.3	0.20352	39.1826	21.8351	13.3819	9.26552	15.6859	11.9298	7.33215	0.511319	0.00186595	0.0727556	0.18952	0.07082
UUAGGCGACCGAAGGGCGGCGCCUUUUUUCCCGAAAAGUAGCUGCUGAG	-14.58	0.220712	28.9835	15.7779	10.2679	6.64095	10.671	12.3706	8.86483	0.45667	0.0018186	0.159646	0.18954	0.16064
AUAGGAGACCGGAGGACGGCUCCUUUUUCCCCAAAAAGAUGUCGUCGAG	-14.48	0.259316	26.4516	14.5317	9.07019	5.7883	9.69786	11.9581	9.08489	0.450205	0.00196387	0.130379	0.18979	0.13099
UUAGGUGACCGGAGGGCGGCACCUUUUUCCUAAAGAAGUAGCUGUCGAG	-13.91	0.203488	31.8406	16.5536	10.7641	6.9532	11.175	12.4236	8.73518	0.465159	0.00184754	0.0704496	0.18988	0.06949
GUAGGAGACCGAAGGACGGCUCCUUUUUUCCCGAAGAGUUGCUGUUGAG	-13.24	0.244465	32.8622	16.6455	10.9855	6.9446	10.9033	12.3606	8.70802	0.475287	0.00158051	0.12286	0.19001	0.1234
GUAGGCGACCGAAGGACGGCGCCUUUUUCCCUAAAAAGUAGUCGUCGAG	-14.05	0.235914	23.6564	12.7918	7.79865	4.89844	8.41046	11.9309	9.51621	0.444741	0.00171415	0.0904988	0.19005	0.09114
AUAGGUGACCGAAGGGCGGCACCUUUUUCCUGAAGAAGUAGUCGCUGAG	-13.47	0.206753	31.3232	15.8876	10.4384	6.62888	10.486	12.2298	8.80045	0.464063	0.00159929	0.075962	0.19022	0.07561
AUAGGAGACCGCAGGACGGCUCCUUUUUUCCAAAAAAGUUGUUGUCGAG	-12.88	0.224782	29.0186	16.0879	10.1449	6.63201	10.9101	12.1749	8.77144	0.453881	0.00236189	0.104462	0.19077	0.10478
AUAGGAGACCGGAGGGCGGCUCCUUUUUUCCCAAAAAGUUGUCGCUGAG	-14.09	0.223246	25.4341	13.7952	8.75289	5.56272	9.18367	11.9786	9.20793	0.444726	0.00206139	0.135427	0.19094	0.13522
AUAGGUGACCGGAGGGCGGCACCUUUUUCCCUAAAAAGUAGCUGUCGAG	-13.53	0.23569	26.2903	14.1365	8.71393	5.57145	9.4392	11.8577	9.14314	0.444379	0.00207841	0.103787	0.19101	0.10172
AUAGGGGACCGAAGGGCGGCCCCUUUUUCCUGAAGAAGUUGUCGCCGAG	-15.52	0.243143	31.2816	16.5195	10.6453	6.98463	11.257	12.0767	8.54601	0.464108	0.00218511	0.0733178	0.19101	0.07449
UUAGGUGACCGGAGGGCGGCACCUUUUUCCCAAAAAAGUAGUCGUCGAG	-13.26	0.22532	25.3144	14.3633	8.85891	5.73817	9.81148	12.1381	9.19995	0.443261	0.00196976	0.149652	0.19106	0.14941
UUAGGAGACCGCAGGUCGGCUCCUUUUUUCCAGAAAAGCCGUUGACGAG	-12.36	0.224542	38.2595	19.9075	13.3076	8.90552	13.6707	12.2871	7.69079	0.467615	0.00160701	0.10908	0.19164	0.109
GUAGGCGACCGAAGGACGGCGCCUUUUUCCCGAAAAAGAAGCUGUCGAG	-14.84	0.24582	27.9632	15.8268	10.0232	6.54208	10.6918	12.2192	8.83855	0.462606	0.002288	0.0311725	0.19172	0.03174
AUAGGAGACCGGAGGGCGGCUCCUUUUUUCCCAAAAAGUUGCUGCUGAG	-14.6	0.224183	24.6156	13.4692	8.67977	5.49863	8.95258	12.0994	9.30037	0.442796	0.00215189	0.137543	0.19196	0.13731
UUAGGAGACCGGAGGGCGGCUCCUUUUUUCCGAAAAAGUUGCUGUCGAG	-14.69	0.20647	35.0484	18.2534	12.7929	8.33236	12.1469	12.8032	8.23542	0.468013	0.00105659	0.0276837	0.19245	0.02762
AUAGGAGACCGAAGGACGGCUCCUUUUUUCCCGAAGAGUUGCUGUUGAG	-13.24	0.253205	32.4737	16.6206	10.9969	7.00804	10.9797	12.3184	8.65518	0.47233	0.00174153	0.126282	0.19271	0.12511
AUAGGUGACCGGAGGACGGCACCUUUUUCCCUAAAAAGUAGCCGUUGAG	-13.87	0.214998	23.8111	13.2736	8.1581	5.21803	8.90052	11.808	9.29499	0.439767	0.00194535	0.103415	0.19292	0.10361
UUAGGGGACCGAAGGACGGCCCCUUUUUCCCAAAAAAGUAGCUGUCGAG	-14.58	0.238108	26.7925	14.8673	9.10263	5.88512	10.1132	11.9398	9.02736	0.450609	0.00205073	0.150626	0.19314	0.1503
AUAGGAGACCGCAGGACGGCUCCUUUUUCCCAAAAAAGUUGUUGUCGAG	-12.88	0.22919	27.7465	15.592	9.71886	6.30006	10.5009	12.1513	8.92564	0.448077	0.00270382	0.10651	0.19344	0.10745
GUAGGUGACCGGAGGACGGCACCUUUUUUCCAAAAAAGCAGUCGUCGAG	-13.91	0.256936	26.1538	14.9077	9.41677	6.22046	10.2723	11.8697	8.82463	0.448157	0.0020487	0.145533	0.19352	0.14569
UUAGGAGACCGCAGGUCGGCUCCUUUUUUCCGGAAAAGCUGUUGACGAG	-13.4	0.269879	28.3938	15.5274	9.86699	6.22282	10.1922	12.5262	9.15171	0.475421	0.00201095	0.0211933	0.19387	0.02145
GUAGGCGACCGAAGGGCGGCGCCUUUUUCCCCAAAAAGUAGCUGUCGAG	-14.07	0.242389	24.7986	13.6017	8.33112	5.29416	9.04896	11.8514	9.27863	0.44289	0.00207619	0.135601	0.19394	0.13492
AUAGGGGACCGAAGGACGGCCCUUUUUUUCCAAAAAAACUGCUGUCGAG	-12.09	0.201287	34.4347	18.6815	12.2203	8.67418	13.6165	11.7503	7.53804	0.459719	0.00220167	0.144626	0.19443	0.14477
AUAGGUGACCGGAGGACGGCACCUUUUUUCCAAAAAAGCAGUCGUCGAG	-13.91	0.268257	25.5906	14.7649	9.34753	6.21605	10.2462	11.8146	8.7993	0.447894	0.00207184	0.145387	0.19471	0.14583
UUAGGUGACCGCAGGUCGGCACCUUUUUCCCGAAAAAGCAGUUGACGAG	-11.96	0.207606	29.3379	15.5334	9.73433	6.12796	10.2173	12.2029	9.03747	0.453718	0.00251809	0.073918	0.19507	0.07407
GUAGGCGACCGAAGGACGGCGCCUUUUUCCCAAAAGAGUAGUCGUCGAG	-14.43	0.21817	27.9393	14.6963	9.84981	6.34034	9.72781	12.2766	8.96811	0.445594	0.00153281	0.0890463	0.19511	0.089
AUAGGUGACCGAAGGGCGGCACCUUUUUCCCAAAGAAGUAGUCGCUGAG	-13.47	0.218774	28.1657	14.5962	9.52971	5.97477	9.56331	12.2122	9.11872	0.4599	0.00159828	0.0744401	0.19515	0.07549
GUAGGGGACCGAAGGACGGCCCUUUUUUUCCAAAAAAACAGUCGUCGAG	-11.89	0.202756	33.5	18.3875	11.9288	8.52752	13.5597	11.6362	7.55435	0.458468	0.00226314	0.149548	0.19519	0.14944
AUAGGUGACCGGAGGACGGCACCUUUUUUCCAAAAAAGCCGCUGUCGAG	-13.99	0.257523	27.9433	15.5527	9.94275	6.58458	10.7135	11.8912	8.6533	0.448406	0.00206644	0.143791	0.19544	0.14506
GUAGGCGACCGAAGGACGGCGCCUUUUUUCCAAAAGAGUAGUCGUCGAG	-14.43	0.214844	29.0585	15.1791	10.2021	6.5909	10.0784	12.3034	8.85627	0.449862	0.00152835	0.0876889	0.19556	0.08902
AUAGGGGACCGAAGGACGGCCCUUUUUUUCCAAAAAAACAGUCGUCGAG	-11.89	0.209385	33.1466	18.3536	11.9256	8.60937	13.6769	11.5841	7.48736	0.457242	0.00236965	0.151104	0.19556	0.14907
AUAGGGGACCGAAGGGCGGCCCCUUUUUCCUCAAAAAGUUGUCGCCGAG	-15.3	0.209141	39.0841	21.967	13.4799	9.43039	15.9501	11.8903	7.22997	0.510663	0.00197824	0.0742942	0.19577	0.07448
AUAGGUGACCGCAGGUCGGCACCUUUUUUCCGAAAAAGCAGUUGACGAG	-11.96	0.203553	30.8849	16.3279	10.3392	6.63161	10.9149	12.1665	8.76747	0.456053	0.00255087	0.0721901	0.19585	0.07136
AUAGGCGACCGAAGGACGGCGCCUUUUUCCCUAAAAAGUAGUCGUCGAG	-14.05	0.245527	23.5241	12.9112	7.89345	5.01156	8.58313	11.8769	9.43268	0.44201	0.00191968	0.0941775	0.19598	0.09528
AUAGGGGACCGAAGGGCGGCCCCUUUUUCCUGAAAGAGUUGUCGCCGAG	-15.52	0.210516	34.0618	17.8286	11.922	8.06755	12.3743	12.117	8.02474	0.444111	0.00311414	0.0824723	0.19598	0.08063
GUAGGCGACCGAAGGACGGCGCCUUUUUCCUAAAGAAGUAGUCGUCGAG	-14.43	0.232507	28.9247	15.4503	9.87638	6.37259	10.371	12.061	8.84419	0.46139	0.00210166	0.0806765	0.19617	0.08034
GUAGGCGACCGAAGGGCGGCGCCUUUUUUCCCAAAAAGUAGCUGUCGAG	-13.99	0.2214	27.2454	14.9901	9.40651	6.17199	10.2663	11.8074	8.81773	0.443531	0.0022707	0.14145	0.19625	0.14202
AUAGGAGACCGGAGGACGGCUCCUUUUUUCCAAAAAAGCCGCUGUCGAG	-14.3	0.242966	34.4107	17.9232	11.914	7.79896	12.0598	12.0362	8.11863	0.455344	0.00170187	0.121301	0.19639	0.12348
GUAGGUGACCGAAGGACGGCACCUUUUUCCUAAAAAAGACGCUGUUGAG	-12.45	0.234101	25.6852	14.3475	8.89875	5.75815	9.71347	11.8544	9.04813	0.448095	0.00199595	0.123344	0.19653	0.12342
UUAGGAGACCGAAGGGCGGCUCCUUUUUCCCAAAAAAGUCGUCGCUGAG	-13.21	0.211883	28.7036	15.0725	9.72645	6.12856	9.95443	12.2873	9.07939	0.443271	0.00191848	0.146134	0.19667	0.1466
AUAGGUGACCGAAGGACGGCACCUUUUUCCUAAAAAAGACGCUGUUGAG	-12.45	0.243116	25.2155	14.2373	8.85065	5.76517	9.70882	11.8103	9.02258	0.447512	0.00203817	0.123846	0.19686	0.12417
GUAGGAGACCGAAGGACGGCUCCUUUUUCCCAAAAAAGUUGUUGUCGAG	-12.88	0.251058	29.0111	15.9741	10.0331	6.54139	10.8143	12.0998	8.7792	0.447225	0.0028794	0.108678	0.19706	0.10837
AUAGGGGACCGAAGGACGGCCCUUUUUUCUCAAAAAAACUGCUGUCGAG	-12.09	0.200882	34.3116	19.3589	12.1066	8.87755	14.6418	11.5952	7.35881	0.436085	0.00663798	0.144335	0.19712	0.14643
UUAGGUGACCGAAGGACGGCACCUUUUUCCCGAAAAAGACGCUGUUGAG	-12.45	0.217785	26.7364	14.8204	9.20017	5.96345	10.095	12.0555	9.04604	0.447717	0.00210606	0.11233	0.19717	0.11184
GUAGGCGACCGAAGGACGGCGCCUUUUUCCUGAAAAAGUAGUCGUCGAG	-14.29	0.240836	29.3611	15.9336	9.98079	6.4758	10.7294	12.064	8.79411	0.457716	0.00269517	0.0793763	0.1973	0.07915
AUAGGGGACCGAAGGACGGCCCUUUUUUUCCAGAGAAACAGCCGUUGAG	-12.75	0.202159	36.8161	20.0528	13.3128	9.74589	15.0557	12.1071	7.18063	0.477518	0.0030913	0.071341	0.1976	0.07194
AUAGGAGACCGCAGGUCGGCUCCUUUUUUCCAGAAAAGCCGUUGACGAG	-12.36	0.224725	38.4591	20.1116	13.4302	9.07461	13.934	12.2446	7.585	0.46469	0.00179303	0.108789	0.19804	0.10825
AUAGGGGACCGAAGGACGGCCCUUUUUUCUCAAAAAAACAGUCGUCGAG	-11.89	0.206797	32.8285	19.112	11.8009	8.84425	14.8209	11.417	7.28637	0.432907	0.00766292	0.149236	0.1985	0.14899
UUAGGUGACCGGAGGACGGCACCUUUUUUCCAAAAAAGCAGCCGUUGAG	-14.11	0.20709	27.0757	15.2557	9.73465	6.35247	10.4673	12.3075	8.97752	0.4441	0.00228371	0.149717	0.19856	0.15131
GUAGGUGACCGGAGGACGGCACCUUUUUUCCCAAAAAGUAGUCGUCGAG	-13.75	0.230997	25.5738	14.6466	9.16751	6.05715	10.1194	11.7932	8.86801	0.440969	0.00234482	0.144913	0.19869	0.1443
UUAGGUGACCGGAGGGCGGCACCUUUUUCCUCAAAAAGUAGUUGCCGAG	-14.03	0.213094	31.0798	16.3549	10.4055	6.58771	10.8676	12.6222	9.01725	0.466701	0.00221231	0.0450933	0.19872	0.04577
UUAGGUGACCGAAGGGCGGCACCUUUUUCCUCAAAAAGUCGUUGCCGAG	-13.6	0.205678	31.3001	16.3982	10.4972	6.61007	10.8494	12.572	8.98094	0.449885	0.00220261	0.104373	0.19876	0.10365
AUAGGCGACCGAAGGACGGCGCCUUUUUCCCAAAAGAGUAGUCGUCGAG	-14.43	0.227298	27.7571	14.7546	9.90676	6.42937	9.85657	12.2259	8.89824	0.443386	0.00169634	0.0927371	0.19886	0.09191
AUAGGCGACCGAAGGACGGCGCCUUUUUUCCAAAAGAGUAGUCGUCGAG	-14.43	0.223678	28.9111	15.2552	10.2708	6.69156	10.225	12.2539	8.78119	0.447744	0.00169548	0.0912602	0.19907	0.09053
GUAGGGGACCGAAGGACGGCCCUUUUUUCUCAAAAAAACAGUCGUCGAG	-11.89	0.200669	33.1591	19.1119	11.7923	8.7339	14.6411	11.4677	7.36688	0.43407	0.00729119	0.148008	0.19912	0.14963
AUAGGUGACCGGAGGACGGCACCUUUUUCCCCAAAAAGUAGUCGUCGAG	-13.83	0.264681	22.3052	12.9706	7.91432	5.09909	8.7744	11.7728	9.33686	0.438032	0.00220218	0.145232	0.19927	0.14557
UUAGGUGACCGGAGGACGGCACCUUUUUUCCCAAAAAGCAGUCGUCGAG	-13.75	0.214504	26.3715	15.2021	9.54482	6.35901	10.6604	12.0908	8.8659	0.440344	0.00244974	0.154504	0.1993	0.1554
UUAGGUGACCGGAGGACGGCACCUUUUUUCCGAAAAAGCAGCCGUUGAG	-14.11	0.200588	28.8755	16.1357	10.3399	6.85215	11.2141	12.2885	8.7182	0.442928	0.00262744	0.147109	0.19942	0.1461
UUAGGAGACCGAAGGACGGCUCCUUUUUUCCCAAAAAGUUGUUGUCGAG	-12.72	0.20482	34.38	18.3224	11.5283	7.61787	12.6068	12.2043	8.29321	0.459523	0.00255583	0.146002	0.19979	0.14521
UUAGGUGACCGGAGGACGGCACCUUUUUCCUAAAAAAGCAGCCGUUGAG	-14.11	0.212861	25.4676	14.4309	9.09512	5.86611	9.8141	12.2872	9.21057	0.440101	0.00224336	0.153896	0.19981	0.15434
AUAGGAGACCGGAGGGCGGCUCCUUUUUCCCAAAAAAGAUGUCGUCGAG	-13.91	0.240327	31.6307	17.5318	11.0172	7.31124	12.1075	11.845	8.26688	0.45377	0.00255302	0.141805	0.19991	0.14024
GUAGGCGACCGAAGGACGGCGCCUUUUCCCCGGAAGAGCAGUUGUCGAG	-14.97	0.202295	33.8795	18.4493	12.5333	8.45252	12.9425	12.7914	8.16944	0.474221	0.00136429	0.0428152	0.20012	0.04406
AUAGGUGACCGGAGGACGGCACCUUUUUCCCAAAAAAGCAGUCGUCGAG	-13.91	0.28101	22.9877	13.4091	8.28024	5.37715	9.12382	11.7739	9.19838	0.438524	0.00228229	0.152299	0.20015	0.14972
AUAGGCGACCGAAGGGCGGCGCCUUUUUUCCCAAAAAGUAGCUGUCGAG	-13.99	0.230906	26.5753	14.9366	9.3814	6.22638	10.3534	11.751	8.76232	0.441322	0.00247041	0.145341	0.20062	0.1446
AUAGGCGACCGAAGGACGGCGCCUUUUUCCUAAAGAAGUAGUCGUCGAG	-14.43	0.241318	28.8589	15.6018	9.99871	6.52864	10.6012	12.0137	8.74252	0.459169	0.00231623	0.0837213	0.2009	0.0841
AUAGGAGACCGAAGGGCGGCUCCUUUUUCCCUAAAAAGUCGUUGCCGAG	-13.75	0.24468	26.7838	14.9404	9.25253	5.95076	10.0333	12.1679	9.10856	0.440318	0.0022864	0.135355	0.20091	0.13595
AUAGGCGACCGAAGGGCGGCGCCUUUUUCCCCAAAAAGUAGCUGUCGAG	-14.07	0.253193	24.0697	13.5279	8.2916	5.32732	9.10385	11.797	9.23484	0.440576	0.00225038	0.13955	0.20102	0.14114
UUAGGCGACCGAAGGACGGCGCCUUUUUCCCCAAAGAGUAGCCGUUGAG	-14.55	0.205021	24.0419	12.6206	8.05066	4.95037	8.13881	12.4129	9.73126	0.451863	0.00129824	0.093372	0.2011	0.09416
AUAGGUGACCGGAGGACGGCACCUUUUUUCCCAAAAAGUAGUCGUCGAG	-13.75	0.239103	25.4252	14.7529	9.25546	6.19096	10.3189	11.7285	8.76874	0.43811	0.00260329	0.14983	0.20142	0.14764
AUAGGCGACCGAAGGACGGCGCCUUUUUCCUGAAAAAGUAGUCGUCGAG	-14.29	0.249777	29.3188	16.104	10.1102	6.64223	10.9832	12.0154	8.68657	0.455133	0.00299456	0.0823016	0.20166	0.08196
UUAGGCGACCGAAGGACGGCGCCUUUUUCCUCAAAAAGUAGUCGUCGAG	-14.21	0.236128	25.7602	14.2496	8.57574	5.42057	9.46314	12.2453	9.41236	0.460323	0.00202956	0.07049	0.20171	0.07201
UUAGGCGACCGAAGGGCGGCGCCUUUUUCCUAAAAAAGUAGCUGUCGAG	-14.15	0.230522	27.1444	15.037	9.21292	5.92967	10.156	12.1206	9.09548	0.453837	0.00230357	0.108497	0.20183	0.11016
AUAGGCGACCGAAGGACGGCGCCUUUUCCCCGGAAGAGCAGUUGUCGAG	-14.97	0.211333	33.3919	18.3584	12.4972	8.48226	12.9742	12.7508	8.13429	0.472987	0.00142882	0.043835	0.20184	0.0438
AUAGGUGACCGCAGGUCGGCACCUUUUUCCCGAAAAAGCAGUUGACGAG	-11.96	0.207468	29.7052	15.8641	9.95893	6.32883	10.5234	12.1639	8.91754	0.451145	0.00277978	0.0735788	0.20237	0.07431
UUAGGAGACCGCAGGUCGGCUCCUUUUUCCCCAAGAAGUUGUUGACGAG	-12.94	0.20611	29.5976	16.2543	10.4827	6.77751	10.8788	12.4584	8.84044	0.453234	0.002574	0.0863179	0.20266	0.08557
GUAGGAGACCGAAGGGCGGCUCCUUUUUUCCAAAAAAGUCGUCGCUGAG	-13.21	0.211045	32.8305	17.096	11.1343	7.21914	11.475	12.094	8.43744	0.453377	0.00207696	0.14571	0.20271	0.14667
AUAGGAGACCGAAGGACGGCUCCUUUUUCCCAAAAAAGUUGUUGUCGAG	-12.88	0.258922	28.9144	16.0977	10.1292	6.6773	11.0196	12.0555	8.68912	0.444721	0.00315039	0.112064	0.20285	0.11329
GUAGGGGACCGAAGGCCGGCCCCUUUUUUCCAGGGAAGUAGUCGGCGAG	-16.26	0.207802	28.6059	14.9623	9.68198	6.19307	9.92895	12.2065	9.00671	0.447883	0.00426493	0.12199	0.20357	0.12246
UUAGGUGACCGGAGGACGGCACCUUUUUCCCAAAAAAGCAGCCGUUGAG	-14.11	0.213529	25.2205	14.3467	9.01944	5.81091	9.74756	12.2858	9.23742	0.438202	0.00240119	0.154372	0.20369	0.15415
AUAGGGGACCGAAGGCCGGCCCCUUUUUUCCAGGGAAGUAGUCGGCGAG	-16.26	0.215708	28.247	14.9248	9.67592	6.23071	9.97513	12.1698	8.96954	0.447822	0.00435492	0.121964	0.20377	0.12401
AUAGGUGACCGGAGGACGGCACCUUUUUCCCUAAGAAGUAGCUGUCGAG	-14.32	0.216236	27.488	15.1803	9.75863	6.44219	10.448	11.9741	8.76594	0.444206	0.00270745	0.0792658	0.20424	0.07908
AUAGGUGACCGAAGGGCGGCACCUUUUUCUCCAAAAAGUCGCUGUCGAG	-13.26	0.200009	35.9408	18.8461	12.4891	8.20147	12.7352	12.2323	8.0154	0.435485	0.0032078	0.135957	0.20446	0.13351
GUAGGAGACCGAAGGACGGCUCCUUUUUCCUGAAAAAGUUGUUGUCGAG	-12.88	0.211976	40.8586	21.672	13.7398	9.28967	15.0748	12.1598	7.43508	0.506398	0.00134561	0.101077	0.20447	0.10023
AUAGGUGACCGGAGGACGGCACCUUUUUCCUAAAAAAGCCGCUGUCGAG	-13.99	0.266389	26.2697	14.6233	9.19726	5.96943	9.90172	11.834	8.9323	0.437838	0.00236249	0.14875	0.20469	0.14659
UUAGGAGACCGCAGGACGGCUCCUUUUUCCUGAAAAAGUUGUUGUCGAG	-12.88	0.21383	33.9403	17.8345	11.1847	7.22478	11.928	12.1807	8.47798	0.463821	0.00242625	0.109756	0.2047	0.10938
GUAGGGGACCGAAGGGCGGCCCCUUUUUUCCAGAAAAGACGCCGCUGAG	-15.82	0.252337	28.8256	16.0485	10.2022	6.6425	10.8457	12.2107	8.78408	0.473282	0.00195387	0.0356938	0.20485	0.03628
AUAGGAGACCGCAGGUCGGCUCCUUUUUUCCGGAAAAGCUGUUGACGAG	-13.4	0.269612	28.9071	15.9598	10.1625	6.48115	10.5802	12.4962	9.00751	0.47257	0.00227959	0.0210976	0.20493	0.02102
GUAGGAGACCGAAGGACGGCUCUUUUUUCCCCAAAGAAUUGCUGUUGAG	-10.62	0.206205	29.9231	15.2073	9.88861	6.2519	10.0059	12.0685	8.9083	0.443175	0.00250773	0.0993588	0.20524	0.09919
AUAGGAGACCGAAGGGCGGCUCCUUUUUUCCAAAAAAGUCGUCGCUGAG	-13.21	0.21768	32.6643	17.1726	11.1992	7.3273	11.6338	12.0515	8.36208	0.451329	0.00225048	0.1496	0.20545	0.14973
UUAGGAGACCGGAGGGCGGCUCCUUUUUUCCAGAAAAGUUGUCGCUGAG	-14.77	0.233838	29.3315	16.0907	10.2398	6.56376	10.8041	12.5909	9.01359	0.468789	0.00220207	0.0427023	0.20704	0.04464
GUAGGAGACCGGAGGACGGCUCCUUUUUCCCUAAAAAGAUGUCGUCGAG	-14.32	0.213955	31.2242	16.8759	10.5703	6.93344	11.535	11.8831	8.47485	0.440633	0.0031209	0.133794	0.2077	0.13259
GUAGGUGACCGAAGGACGGCACCUUUUUCCCAAAAAAGACGCUGUUGAG	-12.45	0.232665	26.1024	14.5901	9.0566	5.8823	9.90265	11.8637	8.99071	0.443319	0.00236738	0.122583	0.2079	0.1236
AUAGGAGACCGCAGGUCGGCUCCUUUUUCCCCAAGAAGUUGUUGACGAG	-12.94	0.206066	30.0698	16.6356	10.7504	7.02013	11.2296	12.4355	8.70768	0.450967	0.00281727	0.0861781	0.20809	0.0854
GUAGGUGACCGGAGGACGGCACCUUUUUCCUAAAAAAGCAGUCGUCGAG	-13.91	0.263786	24.7226	14.1829	8.77035	5.72148	9.67752	11.8076	9.04305	0.437484	0.00258837	0.149417	0.20885	0.14876
AUAGGUGACCGAAGGACGGCACCUUUUUCCCAAAAAAGACGCUGUUGAG	-12.45	0.241428	25.6837	14.5096	9.02799	5.90496	9.92222	11.821	8.958	0.442522	0.00243941	0.122981	0.20925	0.12553
GUAGGUGACCGGAGGGCGGCACCUUUUUUCCAAAAAAGUAGCUGCUGAG	-13.84	0.20171	29.6526	16.2244	10.636	7.01371	11.1665	12.1901	8.58818	0.43734	0.00276146	0.15815	0.20999	0.15829
AUAGGAGACCGAAGGACGGCUCUUUUUUCCCCAAAGAAUUGCUGUUGAG	-10.62	0.214133	29.4249	15.1151	9.85099	6.27031	10.0155	12.0257	8.87771	0.441498	0.00264888	0.101645	0.21021	0.1028
AUAGGUGACCGGAGGGCGGCACCUUUUUCCUAAAGAAGUAGCUGUCGAG	-13.91	0.22765	31.9962	16.9894	11.1292	7.38934	11.6834	12.0414	8.32605	0.456271	0.0026802	0.0785995	0.21022	0.07833
AUAGGUGACCGGAGGACGGCACCUUUUUCCUAAAAAAGCAGUCGUCGAG	-13.91	0.275532	24.1442	14.0324	8.69347	5.70952	9.64241	11.7517	9.0211	0.437083	0.00262801	0.149334	0.21047	0.14938
UUAGGAGACCGAAGGACGGCUCCUUUUUCCCCAAAAAGUUGCUGUUGAG	-12.66	0.20909	26.9938	14.7752	9.19928	5.90099	9.94929	12.1535	9.12627	0.4345	0.00281873	0.152775	0.21049	0.15493
GUAGGAGACCGAAGGACGGCUCCUUUUUCCCUAAAAAGUUGUUGUCGAG	-12.64	0.215603	32.6849	17.6807	10.9186	7.14768	12.0031	11.909	8.38064	0.449287	0.00289856	0.139828	0.21097	0.14185
GUAGGCGACCGAAGGACGGCGCCUUUUUCCCCAAAGAGUAGCCGUUGAG	-14.55	0.214176	24.1651	12.7882	8.20694	5.04412	8.19123	12.1956	9.57573	0.447036	0.00160888	0.0977174	0.21107	0.09802
GUAGGCGACCGAAGGACGGCGCCUUUUUCCUCAAAAAGUAGUCGUCGAG	-14.21	0.24583	26.0077	14.5834	8.79633	5.61097	9.71183	12.0135	9.20126	0.455613	0.00253622	0.0733351	0.21156	0.07211
[truncated: 71 more rows]

## Sheet: Values
SEQ	NAME	ENERGY	PROB_OF_STRUCT	FULL_ENTROPY	MH_STRDIV	VIENNA_STRDIV	Exbpd	ENS_DEF	EXP_NUM_BP	EXP_NUM_NAT_CONT	LocEdPTB	ProbPTB	PLfold_PTB	SamplePTB_5	SamplePTB_7
AUAGGUGACCGGAGGGCGGCACCUUUUUUCCAGAAAAGUAGUCGUCGAG	I-2	-13.78	0.304397	26.5622	14.5977	9.39476	6.00488	9.72305	12.1723	9.08371	0.485558	0.00081485	0.0994385	0.14632	0.09885
GUAGGUGACCGGAGGACGGCACCUUUUUUCCAGAAAAGUAGUCGUCGAG	I-3	-14.43	0.316717	23.5013	12.4051	7.91494	4.80548	7.87186	12.3618	9.77817	0.501944	0.000316053	0.0734351	0.113	0.07314
AUAGGUGACCGGAGGACGGCACCUUUUUUCCAGAAAAGUAGUCGUCGAG	I-4	-14.43	0.328923	23.3665	12.5015	7.99978	4.9036	8.00828	12.3055	9.70097	0.500038	0.00035704	0.0762562	0.11673	0.07698
UUAGGGGACCGAAGGACGGCCCCUUUUUCCCAAAAAAGUAGCUGUCGAG	I-7	-14.58	0.238108	26.7925	14.8673	9.10263	5.88512	10.1132	11.9398	9.02736	0.450609	0.00205073	0.150626	0.19314	0.1503
AUAGGGGACCGAAGGGCGGCUCUUUCCCUUUAGGGAAAUCGUUGUCGAG	I-20	-16.48	0.223279	25.5656	15.5572	10.1616	9.05549	14.516	13.6413	8.29291	0.56898	2.49073e-12	2.28042e-05	0.00024	4e-05

## Sheet: Order
SEQ	NAME	ENERGY	PROB_OF_STRUCT	FULL_ENTROPY	MH_STRDIV	VIENNA_STRDIV	Exbpd	ENS_DEF	EXP_NUM_BP	EXP_NUM_NAT_CONT	LocEdPTB	ProbPTB	PLfold_PTB	SamplePTB_5	SamplePTB_7
AUAGGUGACCGGAGGGCGGCACCUUUUUUCCAGAAAAGUAGUCGUCGAG	I-2	1253	1941	1127	1191	1222	1237	1214	542	761	776	1473	1822	1518	1813
GUAGGUGACCGGAGGACGGCACCUUUUUUCCAGAAAAGUAGUCGUCGAG	I-3	903	1998	588	587	622	598	567	1079	1483	1270	918	1479	990	1477
AUAGGUGACCGGAGGACGGCACCUUUUUUCCAGAAAAGUAGUCGUCGAG	I-4	907	2028	571	602	656	643	605	937	1405	1215	984	1540	1071	1561
UUAGGGGACCGAAGGACGGCCCCUUUUUCCCAAAAAAGUAGCUGUCGAG	I-7	788	1009	1167	1266	1102	1183	1344	109	705	129	1912	2046	1914	2047
AUAGGGGACCGAAGGGCGGCUCUUUCCCUUUAGGGAAAUCGUUGUCGAG	I-20	8	659	919	1499	1555	2023	2024	2070	217	2036	1	1	1	1

## Sheet: InvOrder
SEQ	NAME	ENERGY	PROB_OF_STRUCT	FULL_ENTROPY	MH_STRDIV	VIENNA_STRDIV	Exbpd	ENS_DEF	EXP_NUM_BP	EXP_NUM_NAT_CONT	LocEdPTB	ProbPTB	PLfold_PTB	SamplePTB_5	SamplePTB_7
AUAGGUGACCGGAGGGCGGCACCUUUUUUCCAGAAAAGUAGUCGUCGAG	I-2	821	130	944	880	849	834	857	1529	1310	1295	598	249	553	258
GUAGGUGACCGGAGGACGGCACCUUUUUUCCAGAAAAGUAGUCGUCGAG	I-3	1156	73	1483	1484	1449	1473	1504	992	588	801	1153	592	1082	594
AUAGGUGACCGGAGGACGGCACCUUUUUUCCAGAAAAGUAGUCGUCGAG	I-4	1160	43	1500	1469	1415	1428	1466	1134	666	856	1087	531	1000	511
UUAGGGGACCGAAGGACGGCCCCUUUUUCCCAAAAAAGUAGCUGUCGAG	I-7	1281	1062	904	805	969	888	727	1962	1366	1942	159	25	157	24
AUAGGGGACCGAAGGGCGGCUCUUUCCCUUUAGGGAAAUCGUUGUCGAG	I-20	2063	1412	1152	572	516	48	47	1	1854	35	2070	2070	2070	2070

## Sheet: Distances
	WT	I-2	I-3	I-4	I-7	I-20
WT	0	15	16	15	21	18
I-2	15	0	2	1	9	14
I-3	16	2	0	1	8	16
I-4	15	1	1	0	8	15
I-7	21	9	8	8	0	16
I-20	18	14	16	15	16	0
