# Supplementary material for: Designing synthetic RNAs to determine the relevance of structural motifs in picornavirus IRES elements
Source: Sci Rep. 2016 Apr 7;6:24243. doi: 10.1038/srep24243 (PMC4823658; doi:10.1038/srep24243)
Supplement: Supplementary Dataset 2 [file srep24243-s3.xls]

## Sheet: Prob-Filtered
SEQ	ENERGY	PROB_OF_STRUCT	FULL_ENTROPY	MH_STRDIV	VIENNA_STRDIV	Exbpd	ENS_DEF	EXP_NUM_BP	EXP_NUM_NAT_CONT	LocEdPTB	ProbPTB	PLfold_PTB	SamplePTB_5	SamplePTB_7
AUGGGCCAGUGUAGGGCACGGCCUUUUUCUCGAUCCAGCGCAGAAGGAGCUCGAGCUUGGCAUUCCGGUACUGUUGGUAAAAUG	-27.16	0.052997	33.5923	17.0356	10.4976	8.37541	13.3413	26.4066	23.5156	0.977417	2.89916e-12	0.0157267	0.01749	0.01553
AUGGGCCAGUGUAGGGCACGGCCUUUUCUUCGAUCCAGCGCAAGAGGAGCUCGAGCUUGGCAUUCCGGUACUGUUGGUAAAAUG	-27.16	0.052846	33.5424	17.0503	10.4986	8.37764	13.3518	26.4062	23.5143	0.976151	4.06062e-12	0.0159274	0.02068	0.01617
AUGGGCCAGUGCAGGGUACGGCCUUUUCUCUGAUCCAACACGAGAGGAGCUCGAGCUUGGCAUUCCGGUACUGUUGGUAAAAUG	-27.92	0.036662	38.3602	19.4209	12.2415	9.49574	14.8704	26.2063	22.8553	0.975753	2.06771e-13	0.0056268	0.00781	0.00574
AUGGGCCAGUGCAGGGCACGGCCUUUUCUCUGAUCCGACACGAGAGGAGCUCGAGCUUGGCAUUCCGGUACUGUUGGUAAAAUG	-29.64	0.041113	32.7452	16.9598	10.3376	8.36225	13.4489	26.2202	23.429	0.975537	2.81168e-13	0.00740572	0.01014	0.00751
AUGGGCCAGUGCAGGGCACGGCCUUCUUUUCGACCCAGCGCAAAAGGAGCUCGAGCUUGGCAUUCCGGUACUGUUGGUAAAAUG	-28.54	0.042542	34.6829	17.7096	10.9239	8.69619	13.8748	26.3226	23.3132	0.975435	4.84374e-12	0.0169323	0.01977	0.01646
AUGGGCCAGUGUAGGGCACGGCCUUUUUCUCGACCCAACGAAGAAGGAGCUCGAGCUUGGCAUUCCGGUACUGUUGGUAAAAUG	-26.96	0.026298	37.5807	19.2739	12.1913	9.7921	15.2976	26.3997	22.8038	0.975417	4.35227e-12	0.0154343	0.01698	0.01532
AUGGGCCAGUGUAGGGCACGGCCUUUUCUUCGAUCCGACGCAAGAGGAGCUCGAGCUUGGCAUUCCGGUACUGUUGGUAAAAUG	-26.96	0.05251	34.4955	17.3665	10.7325	8.50657	13.527	26.396	23.4447	0.975067	5.47389e-12	0.0159118	0.02031	0.01566
AUGGGCCAGUGCAGGGUACGGCCUUCUUUUCGACCCAACGCAAAAGGAGCUCGAGCUUGGCAUUCCGGUACUGUUGGUAAAAUG	-26.62	0.039806	40.6326	20.2052	12.8958	9.88556	15.3309	26.2552	22.6848	0.974463	6.58134e-12	0.0130899	0.01696	0.01312
AUGGGCCAGUGCAGGGUACGGCCUUCUUUUCGACCCAACGCAGAAGGAGCUCGAGCUUGGCAUUCCGGUACUGUUGGUAAAAUG	-26.76	0.038739	40.688	20.1336	12.8616	9.8606	15.2853	26.2553	22.6973	0.974391	6.21966e-12	0.0116698	0.01538	0.01186
AUGGGCCAGUGCAGGGCACGGCCUUUUUCUCGACCCAACGCAGAAGGAGCUCGAGCUUGGCAUUCCGGUACUGUUGGUAAAAUG	-28.69	0.044185	35.1653	17.7437	10.9968	8.73995	13.8913	26.2663	23.2632	0.974322	6.85098e-12	0.0171858	0.01849	0.01693
AUGGGCCAGUGCAGGGCACGGCCUUCUUUUCGACCCGACGCAAAAGGAGCUCGAGCUUGGCAUUCCGGUACUGUUGGUAAAAUG	-28.34	0.044395	34.9962	17.7874	11.0071	8.74419	13.9193	26.263	23.2594	0.974055	6.95991e-12	0.0172022	0.0214	0.01762
AUGGGCCAGUGCAGGGUACGGCCUUCUUUUCGAUCCAACGCAGAAGGAGCUCGAGCUUGGCAUUCCGGUACUGUUGGUAAAAUG	-26.76	0.038565	41.4114	20.4627	13.112	10.0105	15.4731	26.2532	22.6213	0.974024	7.25073e-12	0.00833881	0.01296	0.00819
AUGGGCCAGUGCAGGGCACGGCCUUCUUUUCGACCCAGCGCAGAAGGAGCUCGAGCUUGGCAUUCCGGUACUGUUGGUAAAAUG	-28.68	0.041302	35.4662	17.864	11.0624	8.76988	13.9567	26.3177	23.2739	0.97393	6.5274e-12	0.0157234	0.01937	0.01576
AUGGGCCAGUGUAGGGCACGGCCUUUUUCUCGAUCCGACGCAGAAGGAGCUCGAGCUUGGCAUUCCGGUACUGUUGGUAAAAUG	-26.96	0.052326	36.4951	18.0701	11.2819	8.8164	13.9229	26.3746	23.2791	0.973461	8.4608e-12	0.0147595	0.01615	0.01418
AUGGGCCAGUGCAGGGUACGGCCUUCUUUUCGAUCCAACGCAAAAGGAGCUCGAGCUUGGCAUUCCGGUACUGUUGGUAAAAUG	-26.62	0.039562	41.6885	20.68	13.2559	10.101	15.6033	26.2489	22.574	0.973312	8.59539e-12	0.00944881	0.01456	0.0093
AUGGGCCAGUGCAGGGCACGGCCUUCUUUUCGACCCGACGCAGAAGGAGCUCGAGCUUGGCAUUCCGGUACUGUUGGUAAAAUG	-28.48	0.042552	37.1207	18.4661	11.5764	9.05495	14.2921	26.2546	23.0998	0.97198	1.05026e-11	0.0148716	0.01849	0.01507
AUGGGCCAGUGCAGGGUACGGCCUUUUUUCUGAUCUAGCACGAAAGGAGCUCGAGCUUGGCAUUCCGGUACUGUUGGUAAAAUG	-25.28	0.037273	40.3234	20.0636	12.7797	9.79756	15.2302	26.2183	22.7104	0.971931	4.26218e-12	0.0102927	0.01317	0.01014
AUGGGCCAGUGCAGGGCACGGCCUUCUUUUCGAUCCAACGCAGAAGGAGCUCGAGCUUGGCAUUCCGGUACUGUUGGUAAAAUG	-28.48	0.043289	35.4923	17.9472	11.1456	8.82483	14.0135	26.2532	23.2142	0.971637	1.2019e-11	0.0169817	0.02133	0.01733
AUGGGCCAGUGCAGGGUACGGCCUUCUUUCUGAUCCAACACGAGAGGAGCUCGAGCUUGGCAUUCCGGUACUGUUGGUAAAAUG	-27.71	0.036248	39.6376	19.9232	12.6323	9.72093	15.161	26.1969	22.738	0.971395	1.64445e-12	0.00788362	0.01405	0.00798
AUGGGCCAGUGCAGGGCGCGGCCUUUUUUCUGGUCCGACACGAAAGGAGCUCGAGCUUGGCAUUCCGGUACUGUUGGUAAAAUG	-29.31	0.041474	36.6501	18.2772	11.3539	8.92927	14.1655	26.2668	23.1688	0.971347	5.381e-12	0.00608237	0.0098	0.00592
AUGGGCCAGUGUAGGGCACGGCCUUUUUCUCGACCCAGCGCAGAAGGAGCUCGAGCUUGGCAUUCCGGUACUGUUGGUAAAAUG	-27.16	0.050235	35.5954	17.8822	11.0783	8.70486	13.8171	26.421	23.3581	0.971217	1.59656e-11	0.0218593	0.02399	0.02186
AUGGGCCAGUGUAGGGCACGGCCUUUUCUUCGACCCGACGCAAGAGGAGCUCGAGCUUGGCAUUCCGGUACUGUUGGUAAAAUG	-26.96	0.052375	35.2599	17.7368	10.989	8.65494	13.7385	26.3655	23.3553	0.971212	1.52353e-11	0.0201195	0.02456	0.02054
AUGGGCCAGUGCAGGGCACGGCCUUCUUUUCGAUCCAACGCAAAAGGAGCUCGAGCUUGGCAUUCCGGUACUGUUGGUAAAAUG	-28.34	0.04445	35.4786	18.0737	11.2193	8.87271	14.0924	26.249	23.1881	0.971063	1.54168e-11	0.0192487	0.02415	0.01907
AUGGGCCAGUGCAGGGCACGGCCUUCUUUCUGCCCCGACACGAAAGGAGCUCGAGCUUGGCAUUCCGGUACUGUUGGUAAAAUG	-29.33	0.039129	34.3892	17.7012	10.8362	8.6448	13.8644	26.2606	23.3079	0.971022	3.03458e-12	0.0138873	0.01605	0.01373
AUGGGCCAGUGCAGGGCACGGCCUUUUUCUCGACCCGACGCAGAAGGAGCUCGAGCUUGGCAUUCCGGUACUGUUGGUAAAAUG	-28.69	0.043296	39.0699	19.2253	12.159	9.40192	14.7177	26.252	22.925	0.970909	1.14439e-11	0.0106778	0.01153	0.01035
AUGGGCCAGUGCAGGGCACGGCCUUUUCUCUGAUCCAACACGAGAGGAGCUCGAGCUUGGCAUUCCGGUACUGUUGGUAAAAUG	-29.64	0.040873	34.0747	17.4896	10.7214	8.58219	13.7498	26.1978	23.3078	0.970571	2.61503e-12	0.0114463	0.0164	0.01175
AUGGGCCAGUGCAGGGCACGGCCUUUUCUCUGCCCCAACACGAGAGGAGCUCGAGCUUGGCAUUCCGGUACUGUUGGUAAAAUG	-29.68	0.040806	34.4356	17.5757	10.7934	8.62309	13.7977	26.1934	23.2851	0.970078	3.55797e-12	0.0130273	0.01622	0.01352
AUGGGCCAGUGCAGGGUACGGCCUUCUUUCUGAUCCAACACGAAAGGAGCUCGAGCUUGGCAUUCCGGUACUGUUGGUAAAAUG	-27.57	0.037034	39.7254	20.0381	12.6895	9.76191	15.2345	26.1872	22.7126	0.970045	2.80145e-12	0.00973079	0.01718	0.00962
AUGGGCCAGUGUAGGGCACGGCCUUUUUCUCGACCCGACGCAGAAGGAGCUCGAGCUUGGCAUUCCGGUACUGUUGGUAAAAUG	-26.96	0.052234	37.0917	18.3596	11.4922	8.93949	14.0901	26.3581	23.2093	0.969523	2.37559e-11	0.0208657	0.02314	0.02099
AUGGGCCAGUGUAGGGCACGGCCUUUUUCUCGAUCCAACGCAGAAGGAGCUCGAGCUUGGCAUUCCGGUACUGUUGGUAAAAUG	-26.96	0.052716	35.2848	17.8721	11.0777	8.71351	13.8214	26.3517	23.3191	0.968583	2.92716e-11	0.0236344	0.02628	0.02346
AUGGGCCAGUGCAGGGCACGGCCUUCUUUCUGAUCCAGCACGAAAGGAGCUCGAGCUUGGCAUUCCGGUACUGUUGGUAAAAUG	-29.49	0.042029	35.3089	18.0578	11.1737	8.84274	14.0745	26.2135	23.1854	0.96846	9.69471e-12	0.0132885	0.02403	0.01366
AUGGGCCAGUGCAGGGUACGGCCUUUUUUCCGAUCCAACGCGAAAGGAGCUCGAGCUUGGCAUUCCGGUACUGUUGGUAAAAUG	-26.62	0.038096	48.4348	23.5289	15.6897	11.5556	17.3444	26.2808	21.8626	0.968147	2.35146e-11	0.0137882	0.01686	0.01355
AUGGGCCAGUGCAGGGCACGGCCUUCUUUCUGAUCCGACACGAGAGGAGCUCGAGCUUGGCAUUCCGGUACUGUUGGUAAAAUG	-29.43	0.040362	35.3818	18.0291	11.1619	8.82881	14.0548	26.1904	23.1808	0.967946	4.61189e-12	0.0103027	0.01755	0.00966
AUGGGCCAGUGCAGGGCACGGCCUUUUCUCUGACCCAACACGAGAGGAGCUCGAGCUUGGCAUUCCGGUACUGUUGGUAAAAUG	-29.64	0.040903	34.754	17.7732	10.9302	8.70313	13.9131	26.1802	23.2385	0.967544	7.05611e-12	0.0157914	0.019	0.01641
AUGGGCCAGUGUAGGGCACGGCCUUUUCUUCGACCCAGCGCAAGAGGAGCUCGAGCUUGGCAUUCCGGUACUGUUGGUAAAAUG	-27.16	0.049933	36.3639	18.2291	11.3165	8.84284	14.0166	26.4089	23.283	0.967089	4.05435e-11	0.0237741	0.02882	0.02327
AUGGGCCAGUGUAGGGCACGGCCUUUUCUCUGAUCCGACACGAGAGGAGCUCGAGCUUGGCAUUCCGGUACUGUUGGUAAAAUG	-27.91	0.048898	34.3435	17.5367	10.7686	8.53143	13.6255	26.2976	23.3831	0.966808	9.03611e-12	0.0142555	0.01996	0.01495
AUGGGCCAGUGCAGGGUACGGCCUUUUUUCUGAUCUAACACGAGAGGAGCUCGAGCUUGGCAUUCCGGUACUGUUGGUAAAAUG	-25.22	0.035693	42.8833	21.0083	13.4812	10.2145	15.788	26.1663	22.4759	0.966356	1.22757e-11	0.0105013	0.01476	0.0108
AUGGGCCAGUGCAGGGCACGGCCUUCUUUCUGAUCCGACACGAAAGGAGCUCGAGCUUGGCAUUCCGGUACUGUUGGUAAAAUG	-29.29	0.041346	35.3053	18.1158	11.1835	8.85132	14.1123	26.1778	23.1632	0.966107	9.64031e-12	0.0127595	0.02232	0.01243
AUGGGCCAGUGCAGGGUACGGCCUUUUUUCUGAUCUAACACGAAAGGAGCUCGAGCUUGGCAUUCCGGUACUGUUGGUAAAAUG	-25.08	0.036598	40.7754	20.375	12.9587	9.91073	15.4218	26.1634	22.6263	0.966041	1.23286e-11	0.0125826	0.01609	0.01263
AUGGGCCAGUGCAGGGCACGGCCUUCUUUCUGACCCAGCACGAAAGGAGCUCGAGCUUGGCAUUCCGGUACUGUUGGUAAAAUG	-29.49	0.040095	36.3278	18.5196	11.478	9.01644	14.3362	26.2411	23.1123	0.965334	2.29135e-11	0.0177054	0.02746	0.01865
AUGGGCCAGUGUAGGGCACGGCCUUCUUUUCGAUCCAGCGCAAAAGGAGCUCGAGCUUGGCAUUCCGGUACUGUUGGUAAAAUG	-26.81	0.052887	36.0593	18.3684	11.434	8.92348	14.1136	26.3375	23.207	0.965333	5.70222e-11	0.0243548	0.03014	0.02398
AUGGGCCAGUGUAGGGCACGGCCUUCUUUUCGAUCCGACGCAAAAGGAGCUCGAGCUUGGCAUUCCGGUACUGUUGGUAAAAUG	-26.61	0.052682	36.3815	18.4624	11.4926	8.9532	14.1619	26.3316	23.1892	0.965268	5.69784e-11	0.023772	0.02968	0.02351
AUGGGCCAGUGCAGGGCGCGGCCUUUUUUUCGGUCCAACGCAAAAGGAGCUCGAGCUUGGCAUUCCGGUACUGUUGGUAAAAUG	-28.36	0.04126	37.0294	18.9674	12.2078	9.44221	14.6324	26.2495	22.9037	0.965141	1.15849e-11	0.00838382	0.01067	0.00867
AUGGGCCAGUGCAGGGCGCGGCCUUUUUUCUGGUCCAACACGAAAGGAGCUCGAGCUUGGCAUUCCGGUACUGUUGGUAAAAUG	-29.31	0.041121	38.9141	19.1415	11.992	9.29954	14.6592	26.2393	22.9699	0.9651	2.98803e-11	0.00914867	0.01422	0.00888
AUGGGCCAGUGUAGGGCACGGCCUUUUCUUCGAUCCAACGCAAGAGGAGCUCGAGCUUGGCAUUCCGGUACUGUUGGUAAAAUG	-26.96	0.052346	36.2252	18.2464	11.3573	8.87585	14.0396	26.3464	23.2353	0.964971	6.11075e-11	0.0246412	0.03148	0.02428
AUGGGCCAGUGCAGGGCACGGCCUUCUUUCUGCCCCAACACGAGAGGAGCUCGAGCUUGGCAUUCCGGUACUGUUGGUAAAAUG	-29.47	0.04033	35.7665	18.1629	11.2403	8.87947	14.1352	26.171	23.1458	0.964478	1.97102e-11	0.0182451	0.02149	0.0188
AUGGGCCAGUGUAGGGCACGGCCUUCUUUUCGAUCCAGCGCAGAAGGAGCUCGAGCUUGGCAUUCCGGUACUGUUGGUAAAAUG	-26.95	0.05127	37.2093	18.5978	11.6587	9.04809	14.2455	26.3269	23.1394	0.964449	6.09098e-11	0.0215598	0.02768	0.02219
AUGGGCCAGUGCAGGGCACGGCCUUCUUUUCGACCCAACGCAGAAGGAGCUCGAGCUUGGCAUUCCGGUACUGUUGGUAAAAUG	-28.48	0.043017	37.0538	18.6686	11.6667	9.13033	14.4344	26.2148	23.0422	0.964414	6.23583e-11	0.0237103	0.0287	0.02352
AUGGGCCAGUGCAGGGCACGGCCUUUUUUCUGAUCUAGCACGAAAGGAGCUCGAGCUUGGCAUUCCGGUACUGUUGGUAAAAUG	-27	0.04136	37.0514	18.6159	11.6233	9.09329	14.3879	26.1916	23.0492	0.963891	3.83729e-11	0.0172738	0.02241	0.01687
AUGGGCCAGUGCAGGGCACGGCCUUCUUUUCGAUCCAGCGCAAGAGGAGCUCGAGCUUGGCAUUCCGGUACUGUUGGUAAAAUG	-28.68	0.041257	37.0224	18.9293	12.1257	9.39404	14.6026	26.2472	22.9266	0.963654	1.58908e-11	0.0109289	0.01384	0.01081
AUGGGCCAGUGCAGGGCACGGCCUUUUUUUCGGUCUAGCGCAAAAGGAGCUCGAGCUUGGCAUUCCGGUACUGUUGGUAAAAUG	-26.95	0.04101	37.5688	19.1192	12.2809	9.47408	14.705	26.2594	22.8926	0.963638	1.25269e-11	0.00599179	0.00785	0.0061
AUGGGCCAGUGCAGGGCGCGGCCUUUUUUUCGGUCCAACGCAGAAGGAGCUCGAGCUUGGCAUUCCGGUACUGUUGGUAAAAUG	-28.5	0.040039	37.1782	19.032	12.2658	9.47997	14.6755	26.2422	22.8811	0.963594	1.18467e-11	0.00739457	0.0096	0.00755
AUGGGCCAGUGCAGGGCACGGCCUUCUUUUCGACCCAACGCAAAAGGAGCUCGAGCUUGGCAUUCCGGUACUGUUGGUAAAAUG	-28.34	0.044164	36.9942	18.8147	11.7512	9.18689	14.5283	26.2071	23.0101	0.963466	8.02331e-11	0.0265726	0.03114	0.02624
AUAGGCUAGUGCAGGGCGCGGCCUUUUUUCUGAUCCAACACGAGAGGAGCUCGAGCUUGGCAUUCCGGUACUGUUGGUAAAAUG	-27.31	0.104452	30.217	15.6257	9.49071	6.0536	10.0214	26.9376	24.942	0.962478	3.10032e-11	0.0165419	0.02153	0.01615
AUGGGCCAGUGCAGGGUACGGCCUUCUUUCUGAUCCAGCAUGAAAGGAGCUCGAGCUUGGCAUUCCGGUACUGUUGGUAAAAUG	-27.77	0.033119	38.5412	19.7995	12.3908	9.61714	15.1548	26.025	22.7039	0.962238	3.98839e-13	0.00605367	0.01032	0.00544
AUGGGCCAGUGCAGGGCACGGCCUUCUUUCUGCCCCAACACGAAAGGAGCUCGAGCUUGGCAUUCCGGUACUGUUGGUAAAAUG	-29.33	0.041145	35.9763	18.4129	11.3952	8.97712	14.2862	26.1523	23.0876	0.961727	3.87645e-11	0.0225149	0.02529	0.02244
AUGGGCCAGUGUAGGGCACGGCCUUCUUUUCGAUCCGACGCAGAAGGAGCUCGAGCUUGGCAUUCCGGUACUGUUGGUAAAAUG	-26.75	0.049902	40.8789	20.1435	12.8997	9.76562	15.1512	26.2938	22.7641	0.961676	9.27077e-11	0.0199464	0.02481	0.01971
AUAGGCUAGUGCAGGGCACGGCCUUUUUUCUGGUCCAACACGAAAGGAGCUCGAGCUUGGCAUUCCGGUACUGUUGGUAAAAUG	-27.74	0.110912	31.305	16.0857	9.85907	6.25945	10.2786	27.01	24.8753	0.961619	6.53618e-11	0.0187546	0.02531	0.01916
AUAGGCUAGUGCAGGGCACGGCCUUUUUUCUGGUCCAACACGAGAGGAGCUCGAGCUUGGCAUUCCGGUACUGUUGGUAAAAUG	-27.88	0.10788	32.8628	16.5068	10.2075	6.45062	10.511	27.0191	24.7843	0.961557	7.31239e-11	0.0152611	0.02438	0.01482
AUGGGCCAGUGUAGGGCACGGCCUUUUCUCUGACCCGACACGAGAGGAGCUCGAGCUUGGCAUUCCGGUACUGUUGGUAAAAUG	-27.91	0.048691	36.5902	18.3274	11.3645	8.87389	14.076	26.2696	23.1979	0.961341	3.97975e-11	0.019597	0.02285	0.01919
AUGGGCCAGUGCAGGGUACGGCCUUUUUUCCGAUCCGACGCGAAAGGAGCUCGAGCUUGGCAUUCCGGUACUGUUGGUAAAAUG	-26.62	0.03622	56.2138	27.5781	18.9503	13.7045	20.016	26.3041	20.7998	0.961158	4.82476e-11	0.00882538	0.01452	0.00866
AUGGGCCAGUGCAGGGUACGGCCUUCUUUUCGAUCCAGCGCAAGAGGAGCUCGAGCUUGGCAUUCCGGUACUGUUGGUAAAAUG	-26.96	0.03646	44.4169	22.1469	14.6108	10.8915	16.4755	26.2189	22.1637	0.96055	5.43888e-11	0.00544026	0.00983	0.00517
AUGGGCCAGUGCAGGGCACGGCCUUUUUUCUGAUUCGACACGAAAGGAGCUCGAGCUUGGCAUUCCGGUACUGUUGGUAAAAUG	-26.8	0.040225	39.7018	19.6352	12.4245	9.55928	14.9823	26.1546	22.7977	0.96037	5.0854e-11	0.0164434	0.02012	0.01662
AUGGGCCAGUGCAGGGCACGGCCUUUUUUCUGAUUCAGCACGAAAGGAGCUCGAGCUUGGCAUUCCGGUACUGUUGGUAAAAUG	-27	0.039524	41.282	20.553	13.2585	10.0362	15.5162	26.202	22.5829	0.960089	6.48137e-11	0.0164902	0.01984	0.016
AUAGGCUAGUGCAGGGCGCGGCCUUUUUUUCGAUCCAGCGCAAAAGGAGCUCGAGCUUGGCAUUCCGGUACUGUUGGUAAAAUG	-26.42	0.106714	32.477	16.8477	10.7782	6.81457	10.7689	26.9875	24.5865	0.959956	4.03087e-11	0.0121195	0.01468	0.01236
AUAGGCUAGUGCAGGGCGCGGCCUUUUUUUCGAUCCAGCGCAAGAGGAGCUCGAGCUUGGCAUUCCGGUACUGUUGGUAAAAUG	-26.56	0.104348	33.5911	17.1221	11.0044	6.9432	10.9252	26.9967	24.5268	0.959938	3.53102e-11	0.011094	0.01342	0.01103
AUGGGCCAGUGUAGGGCACGGCCUUUUUCUCGAUCCAGCGAAGAAGGAGCUCGAGCUUGGCAUUCCGGUACUGUUGGUAAAAUG	-27.16	0.021323	56.2233	30.2333	21.3469	16.0746	22.9622	26.0443	19.4848	0.959808	6.81849e-13	0.00593651	0.00641	0.00554
AUGGGCCAGUGCAGGGCACGGCCUUUUUCUCGAUCCGACGCAGAAGGAGCUCGAGCUUGGCAUUCCGGUACUGUUGGUAAAAUG	-28.69	0.042251	43.1371	21.3933	13.7888	10.3933	16.0047	26.1941	22.4004	0.959737	3.46492e-11	0.00736416	0.00828	0.00703
AUGGGCCAGUGCAGGGUACGGCCUUCUUUUCGACCCAACGCAAGAGGAGCUCGAGCUUGGCAUUCCGGUACUGUUGGUAAAAUG	-26.76	0.036866	43.8628	21.8105	14.3178	10.711	16.2763	26.2084	22.2487	0.959725	6.9935e-11	0.0105257	0.01449	0.01037
AUGGGCCAGUGCAGGGCACGGCCUUCUUUCUGAUCCAACACGAGAGGAGCUCGAGCUUGGCAUUCCGGUACUGUUGGUAAAAUG	-29.43	0.040072	37.3025	18.8737	11.7659	9.18616	14.5477	26.1546	22.9842	0.959709	4.90528e-11	0.0159027	0.02885	0.01626
AUAGGCUAGUGCAGGGCACGGCCUUUUUUUCGGUCCGACGCAAAAGGAGCUCGAGCUUGGCAUUCCGGUACUGUUGGUAAAAUG	-26.79	0.109418	33.3409	17.0695	10.9537	6.91217	10.8924	27.0096	24.5487	0.959475	4.90285e-11	0.0111344	0.0149	0.01157
AUGGGCCAGUGUAGGGCACGGCCUUUUUCUCGCCCCAACGAAGAAGGAGCUCGAGCUUGGCAUUCCGGUACUGUUGGUAAAAUG	-27	0.025268	44.1847	22.3368	14.3836	11.1015	17.1009	26.2591	22.0788	0.959453	9.76975e-11	0.0122046	0.01545	0.0119
AUGGGCCAGUGUAGGGCACGGCCUUUUCUUCGACCCAACGCAAGAGGAGCUCGAGCUUGGCAUUCCGGUACUGUUGGUAAAAUG	-26.96	0.052116	37.2038	18.7778	11.7224	9.09297	14.3512	26.3016	23.1043	0.959319	1.772e-10	0.0310596	0.0372	0.03168
AUGGGCCAGUGUAGGGCACGGCCUUUUUCUCGACCCAACGCAGAAGGAGCUCGAGCUUGGCAUUCCGGUACUGUUGGUAAAAUG	-26.96	0.052275	37.2232	18.8044	11.7481	9.10902	14.3654	26.2994	23.0952	0.959222	1.81846e-10	0.0329355	0.03623	0.0331
AUAGGCUAGUGCAGGGCGCGGCCUUUUUUUCGAUCCAGCGCAGAAGGAGCUCGAGCUUGGCAUUCCGGUACUGUUGGUAAAAUG	-26.56	0.103529	32.6416	16.8871	10.8239	6.84542	10.7971	26.9838	24.5692	0.958827	3.69454e-11	0.0107423	0.01282	0.0107
AUGGGCCAGUGUAGGGCACGGCCUUUUUCUCGACCCAGCGAAGAAGGAGCUCGAGCUUGGCAUUCCGGUACUGUUGGUAAAAUG	-27.16	0.020486	57.0829	30.3063	21.3449	16.0097	22.925	26.0864	19.5383	0.958583	1.77004e-12	0.00796974	0.00919	0.00812
AUGGGCCAGUGCAGGGUACGGCCUUCUUUUCGAUCCAACGCAAGAGGAGCUCGAGCUUGGCAUUCCGGUACUGUUGGUAAAAUG	-26.76	0.036656	44.81	22.2293	14.6317	10.9031	16.5214	26.204	22.1505	0.958257	1.09363e-10	0.0084334	0.01266	0.00789
AUGGGCCAGUGUAGGGCACGGCCUUUUUUCUGAUCUGACACGAAAGGAGCUCGAGCUUGGCAUUCCGGUACUGUUGGUAAAAUG	-25.07	0.047784	40.0582	19.7462	12.5422	9.5452	14.8978	26.2545	22.8546	0.958189	6.36902e-11	0.0161976	0.02152	0.01636
AUGGGCCAGUGCAGGGCACGGCCUUUUCUCUGAUCCAGCAUGAGAGGAGCUCGAGCUUGGCAUUCCGGUACUGUUGGUAAAAUG	-29.84	0.035817	35.819	18.358	11.3284	8.95455	14.309	26.0331	23.0393	0.958053	3.46612e-12	0.00805962	0.01345	0.00833
AUGGGCCAGUGUAGGGCACGGCCUUUUUUUCGGUCUAGCGCAAAAGGAGCUCGAGCUUGGCAUUCCGGUACUGUUGGUAAAAUG	-25.22	0.048831	38.8838	19.4907	12.5736	9.57416	14.7865	26.3395	22.8826	0.95773	5.95384e-11	0.00962979	0.01301	0.00943
AUAGGCUAGUGCAGGGCGCGGCCUUUUUUCUGAUCCAACACGAAAGGAGCUCGAGCUUGGCAUUCCGGUACUGUUGGUAAAAUG	-27.17	0.105878	30.9926	16.1131	9.84151	6.26126	10.3122	26.9059	24.8223	0.957706	9.22548e-11	0.0202655	0.02669	0.02027
AUGGGCCAGUGCAGGGCACGGCCUUUUCUCUGAUCCAGCACGAGAGGAGCUCGAGCUUGGCAUUCCGGUACUGUUGGUAAAAUG	-29.84	0.040309	40.0416	19.8642	12.6259	9.68117	15.1285	26.225	22.7719	0.957493	1.37256e-10	0.0173918	0.03404	0.01881
AUGGGCCAGUGUAGGGCACGGCCUUCUUUUCGACCCAGCGCAAAAGGAGCUCGAGCUUGGCAUUCCGGUACUGUUGGUAAAAUG	-26.81	0.050049	38.0498	19.3345	12.0901	9.30841	14.6757	26.3377	23.0146	0.957277	2.4981e-10	0.0322668	0.03858	0.03196
AUGGGCCAGUGUAGGGCGCGGCCUUUUUUUCGGUCCGACGCAAAAGGAGCUCGAGCUUGGCAUUCCGGUACUGUUGGUAAAAUG	-26.63	0.048666	39.6419	19.7884	12.8468	9.74362	14.9675	26.3298	22.7931	0.957119	7.88774e-11	0.0134241	0.0165	0.01342
AUGGGCCAGUGUAGGGCACGGCCUUUUCUCUGAUCCAACACGAGAGGAGCUCGAGCUUGGCAUUCCGGUACUGUUGGUAAAAUG	-27.91	0.048352	36.7036	18.5864	11.5262	8.97406	14.2306	26.2507	23.1383	0.957079	1.03063e-10	0.0219197	0.03003	0.0217
AUGGGCCAGUGCAGGGCACGGCCUUCUUUUCGAUCCAACGCAAGAGGAGCUCGAGCUUGGCAUUCCGGUACUGUUGGUAAAAUG	-28.48	0.041263	38.5494	19.5214	12.5213	9.62504	14.9445	26.2123	22.7936	0.957057	9.9874e-11	0.0170925	0.02092	0.01669
AUGGGCCAGUGCAGGGUACGGCCUUCUUCUUGAUCCAGCACAGAAGGAGCUCGAGCUUGGCAUUCCGGUACUGUUGGUAAAAUG	-27.77	0.031587	40.7369	20.839	13.2366	10.1282	15.7737	26.1095	22.4907	0.956886	4.53096e-12	0.0037173	0.00872	0.00349
AUGGGCCAGUGCAGGGUACGGCCUUCUUUCUGAUCCAGCGCGAAAGGAGCUCGAGCUUGGCAUUCCGGUACUGUUGGUAAAAUG	-27.02	0.031504	39.6281	20.2934	12.7241	9.83526	15.4799	26.0158	22.5902	0.956826	6.58316e-13	0.00604863	0.01069	0.00593
AUGGGCCAGUGCAGGGUACGGCCUUUUUUCCGAUCCAGCGCGAAAGGAGCUCGAGCUUGGCAUUCCGGUACUGUUGGUAAAAUG	-26.82	0.036074	57.576	27.847	19.0641	13.7496	20.1327	26.3044	20.7774	0.956762	1.01472e-10	0.00965937	0.02361	0.00993
AUGGGCCAGUGCAGGGCACGGCCUUCUUUUCGACCCAGCGCAAGAGGAGCUCGAGCUUGGCAUUCCGGUACUGUUGGUAAAAUG	-28.68	0.039061	39.5	19.9002	12.7974	9.78102	15.158	26.2651	22.742	0.956754	9.88411e-11	0.0162745	0.02052	0.01623
AUGGGCCAGUGCAGGGCACGGCCUUUUCUCUGAUCCGACAUGAGAGGAGCUCGAGCUUGGCAUUCCGGUACUGUUGGUAAAAUG	-29.64	0.034449	33.6204	17.6593	10.7	8.63123	13.9741	25.9345	23.1517	0.956155	4.01356e-13	0.00575691	0.00783	0.00567
AUGGGCCAGUGUAGGGCACGGCCUUCUUUUCGACCCGACGCAAAAGGAGCUCGAGCUUGGCAUUCCGGUACUGUUGGUAAAAUG	-26.61	0.052235	38.2436	19.3945	12.157	9.35036	14.714	26.2783	22.964	0.955875	3.09202e-10	0.0327826	0.03908	0.03275
AUGGGCCAGUGCAGGGCACGGCCUUUUUUUCGAUCUGACGCAAAAGGAGCUCGAGCUUGGCAUUCCGGUACUGUUGGUAAAAUG	-25.85	0.040077	42.8598	21.13	13.8746	10.4327	15.8977	26.1736	22.3705	0.955679	1.29343e-10	0.00768467	0.01249	0.00737
AUGGGCCAGUGCAGGGUACGGCCUUUUUUCUGAUCUAGCAUGAAAGGAGCUCGAGCUUGGCAUUCCGGUACUGUUGGUAAAAUG	-25.28	0.032316	41.0211	20.691	13.1291	10.0296	15.656	25.9935	22.482	0.955438	9.86903e-12	0.00807226	0.01101	0.00828
AUGGGCCAGUGCAGGGCACGGCCUUCUUUCUGAUCCAACACGAAAGGAGCUCGAGCUUGGCAUUCCGGUACUGUUGGUAAAAUG	-29.29	0.040788	37.9007	19.3398	12.0825	9.38285	14.8311	26.1281	22.8726	0.955414	1.23781e-10	0.0195715	0.03479	0.01962
AUAGGCUAGUGCAGGGCACGGCCUUUUUUUCGGUCCAACGCAAAAGGAGCUCGAGCUUGGCAUUCCGGUACUGUUGGUAAAAUG	-26.79	0.109803	33.4632	17.2601	11.0523	6.97187	11.0088	26.9788	24.5035	0.955224	1.39332e-10	0.0167596	0.02001	0.01657
AUGGGCCAGUGUAGGGCACGGCCUUCUUUUCGACCCAGCGCAGAAGGAGCUCGAGCUUGGCAUUCCGGUACUGUUGGUAAAAUG	-26.95	0.048435	39.7812	19.7368	12.4485	9.50991	14.9057	26.3275	22.9088	0.95522	3.28058e-10	0.0298662	0.03658	0.03028
AUGGGCCAGUGUAGGGCGCGGCCUUUUUUUCGGUCCAACGCAAAAGGAGCUCGAGCUUGGCAUUCCGGUACUGUUGGUAAAAUG	-26.63	0.048953	39.1044	19.7241	12.7542	9.69129	14.9283	26.3117	22.8102	0.955205	1.35017e-10	0.0162347	0.01914	0.01614
AUGGGCCAGUGCAGGGCACGGCCUUUUUUCUGAUCUAACACGAGAGGAGCUCGAGCUUGGCAUUCCGGUACUGUUGGUAAAAUG	-26.94	0.03946	40.4627	19.9707	12.6295	9.68606	15.185	26.1421	22.728	0.955183	1.6087e-10	0.0206049	0.02681	0.02053
AUAGGCCAGUGUAGGGCACGGCCUUUUUUCCGAUCCAACGCGAAAGGAGCUCGAGCUUGGCAUUCCGGUACUGUUGGUAAAAUG	-27.78	0.153357	36.6286	17.782	12.2511	7.20618	10.5626	27.3924	24.5931	0.954891	2.60069e-10	0.0222546	0.02569	0.02162
AUGGGCCAGUGUAGGGCACGGCCUUUUCUCUGCCCCGACACGAGAGGAGCUCGAGCUUGGCAUUCCGGUACUGUUGGUAAAAUG	-27.95	0.044824	41.4708	20.2967	12.7782	9.69491	15.2079	26.2759	22.7905	0.954879	1.7758e-10	0.0153417	0.02221	0.01573
AUAGGCUAGUGCAGGGCACGGCCUUUUUUUCGGUCCAACGCAGAAGGAGCUCGAGCUUGGCAUUCCGGUACUGUUGGUAAAAUG	-26.93	0.106701	33.3691	17.1834	11.0105	6.95005	10.9667	26.9817	24.5158	0.954846	1.17116e-10	0.0147553	0.01788	0.01441
AUGGGCCAGUGUAGGGCGCGGCCUUUUUUUCGGUCCGACGCAGAAGGAGCUCGAGCUUGGCAUUCCGGUACUGUUGGUAAAAUG	-26.77	0.047136	40.3377	19.9987	13.0155	9.84679	15.0938	26.3187	22.736	0.954825	9.84948e-11	0.0118271	0.01635	0.01218
AUGGGCCAGUGCAGGGCACGGCCUUCUUUCUGACCCAACACGAGAGGAGCUCGAGCUUGGCAUUCCGGUACUGUUGGUAAAAUG	-29.43	0.040012	38.345	19.3573	12.1224	9.39881	14.8343	26.1274	22.8643	0.954734	1.37531e-10	0.0218902	0.03411	0.02199
AUGGGCCAGUGCAGGGUACGGCCUUUUCUCUGAUCCAACAUGAGAGGAGCUCGAGCUUGGCAUUCCGGUACUGUUGGUAAAAUG	-27.92	0.030577	40.285	20.5602	12.9576	9.97284	15.6507	25.9179	22.4725	0.95465	7.03803e-13	0.00433134	0.00579	0.00416
AUGGGCCAGUGUAGGGCACGGCCUUCUUUCUGCCCCGACACGAGAGGAGCUCGAGCUUGGCAUUCCGGUACUGUUGGUAAAAUG	-27.74	0.044823	39.4223	19.5269	12.2258	9.36715	14.762	26.2944	22.9636	0.954613	1.98822e-10	0.0217402	0.02937	0.02218
AUGGGCCAGUGCAGGGCACGGCCUUUUCUCUGCCCCAACAUGAGAGGAGCUCGAGCUUGGCAUUCCGGUACUGUUGGUAAAAUG	-29.68	0.034748	34.1244	17.8552	10.836	8.70461	14.0708	25.9344	23.1149	0.953714	2.71789e-12	0.010244	0.01075	0.00905
AUAGGCUAGUGCAGGGCGCGGCCUUUUUUUCGAUCCAACGCAAGAGGAGCUCGAGCUUGGCAUUCCGGUACUGUUGGUAAAAUG	-26.36	0.104489	34.4103	17.5402	11.263	7.09741	11.1737	26.9528	24.4277	0.953652	1.71481e-10	0.0173362	0.0211	0.0174
AUGGGCCAGUGCAGGGCACGGCCUUUUUUCUGAUUCAACACGAGAGGAGCUCGAGCUUGGCAUUCCGGUACUGUUGGUAAAAUG	-26.94	0.038803	43.7741	21.4645	13.8436	10.4087	16.0781	26.1616	22.3764	0.953561	2.14488e-10	0.0204561	0.02621	0.02094
AUGGGCCAGUGCAGGGCACGGCCUUCUUUCUGAUCCAGCAUGAAAGGAGCUCGAGCUUGGCAUUCCGGUACUGUUGGUAAAAUG	-29.49	0.036723	35.5519	18.4327	11.2917	8.94881	14.3601	25.9953	23.0232	0.953477	1.36414e-11	0.012248	0.02223	0.01261
AUGGGCCAGUGCAGGGCACGGCCUUCUUUCUGCCCCGACAUGAAAGGAGCUCGAGCUUGGCAUUCCGGUACUGUUGGUAAAAUG	-29.33	0.033497	34.886	18.1964	11.038	8.81434	14.2515	25.9989	23.0923	0.953329	5.02539e-12	0.0127118	0.01517	0.01263
AUGGGCCAGUGUAGGGCACGGCCUUCUUUCUGAUCCGACACGAGAGGAGCUCGAGCUUGGCAUUCCGGUACUGUUGGUAAAAUG	-27.7	0.047627	38.4276	19.3609	12.1435	9.33033	14.6794	26.2387	22.9542	0.953182	1.74648e-10	0.0196764	0.03451	0.01945
AUAGGCUAGUGCAGGGCGCGGCCUUUUUUUCGAUCCAACGCAGAAGGAGCUCGAGCUUGGCAUUCCGGUACUGUUGGUAAAAUG	-26.36	0.103529	33.8564	17.4359	11.1913	7.0607	11.1196	26.9413	24.4403	0.952983	1.65246e-10	0.0162058	0.01929	0.01613
AUAGGCUAGUGCAGGGCGCGGCCUUUUUUUCGAUCCAACGCAAAAGGAGCUCGAGCUUGGCAUUCCGGUACUGUUGGUAAAAUG	-26.22	0.106545	34.1069	17.5725	11.2749	7.10754	11.1977	26.9379	24.4152	0.952937	2.11468e-10	0.0184104	0.02306	0.01896
AUGGGCCAGUGUAGGGCACGGCCUUCUUUUCGACCCGACGCAGAAGGAGCUCGAGCUUGGCAUUCCGGUACUGUUGGUAAAAUG	-26.75	0.049485	42.8065	21.0284	13.5335	10.1493	15.6802	26.246	22.5483	0.952837	4.37456e-10	0.028012	0.03362	0.02778
AUGGGCCAGUGCAGGGCACGGCCUUCUUCUUGACCCAGCACAGAAGGAGCUCGAGCUUGGCAUUCCGGUACUGUUGGUAAAAUG	-29.49	0.033933	36.4425	18.9588	11.7171	9.20557	14.6696	26.1355	22.9649	0.952668	2.08307e-11	0.0102031	0.01784	0.01039
AUGGGCCAGUGCAGGGCACGGCCUUUUUUCUGAUUCAACACGAAAGGAGCUCGAGCUUGGCAUUCCGGUACUGUUGGUAAAAUG	-26.8	0.040271	38.9337	19.5751	12.2905	9.4975	14.9603	26.1005	22.8015	0.952646	2.44989e-10	0.025343	0.0305	0.0249
AUGGGCCAGUGUAGGGCACGGCCUUCUUUCUGCCCCGACACGAAAGGAGCUCGAGCUUGGCAUUCCGGUACUGUUGGUAAAAUG	-27.6	0.045899	38.9157	19.6203	12.2399	9.39015	14.8258	26.2757	22.9428	0.952604	2.89859e-10	0.026411	0.0331	0.02717
AUAGGCCAGUGCAGGGUACGGCCUUUUUUCUGGUCCAACACGAGAGGAGCUCGAGCUUGGCAUUCCGGUACUGUUGGUAAAAUG	-27.93	0.112789	33.0997	15.2159	9.88204	5.85538	9.08754	27.2584	25.2015	0.952599	3.88887e-10	0.0172829	0.02976	0.01702
AUGGGCCAGUGCAGGGCACGGCCUUUUCUCUGAUCCAACAUGAGAGGAGCUCGAGCUUGGCAUUCCGGUACUGUUGGUAAAAUG	-29.64	0.034299	34.5626	18.0349	10.97	8.78774	14.1894	25.9181	23.0652	0.952516	2.59261e-12	0.00886921	0.01171	0.00867
AUGGGCCAGUGCAGGGCACGGCCUUCUUUUCGACCCAACGCAAGAGGAGCUCGAGCUUGGCAUUCCGGUACUGUUGGUAAAAUG	-28.48	0.041108	39.5367	19.9909	12.8538	9.8238	15.2229	26.1809	22.6786	0.952379	2.51175e-10	0.0214383	0.02567	0.02123
AUGGGCCAGUGCAGGGCGCGGCCUUUUUUCUGGUCCGACACGAGAGGAGCUCGAGCUUGGCAUUCCGGUACUGUUGGUAAAAUG	-29.45	0.039003	46.1194	21.9665	14.1607	10.5759	16.2962	26.2083	22.3162	0.952356	2.53102e-10	0.00579274	0.01481	0.00541
AUAGGCCAGUGCAGGGCGCGGCCUUUUUUCUGAUCCGACACGAGAGGAGCUCGAGCUUGGCAUUCCGGUACUGUUGGUAAAAUG	-29.08	0.121104	25.9272	12.3323	7.69139	4.58304	7.45035	27.2106	25.8138	0.95226	2.51982e-10	0.0240066	0.03182	0.02401
AUGGGCCAGUGCAGGGCACGGCCUUCUUCUUGAUCCAGCACAGAAGGAGCUCGAGCUUGGCAUUCCGGUACUGUUGGUAAAAUG	-29.49	0.035206	36.4617	18.9643	11.7525	9.23619	14.688	26.095	22.9294	0.951932	2.65239e-11	0.00753473	0.01859	0.00804
AUAGGCCAGUGCAGGGUACGGCCUUUUUUCUGGUCCAACACGAAAGGAGCUCGAGCUUGGCAUUCCGGUACUGUUGGUAAAAUG	-27.79	0.115855	31.519	14.8953	9.59223	5.70312	8.91697	27.239	25.2679	0.951732	4.2678e-10	0.021067	0.03089	0.02133
AUGGGCCAGUGCAGGGUACGGCCUUCUUCUUGAUCCAGCAUAGAAGGAGCUCGAGCUUGGCAUUCCGGUACUGUUGGUAAAAUG	-27.77	0.030894	40.5828	20.5071	12.8986	9.89747	15.5307	26.0152	22.5589	0.951725	1.53843e-11	0.00536735	0.01351	0.0056
AUGGGCCAGUGCAGGGCACGGCCUUUUCUCUGACCCAGCAUGAGAGGAGCUCGAGCUUGGCAUUCCGGUACUGUUGGUAAAAUG	-29.84	0.034177	37.7821	19.164	11.8938	9.27893	14.7756	26.0533	22.8872	0.951583	3.81192e-11	0.0123399	0.02097	0.01289
AUGGGCCAGUGCAGGGUACGGCCUUCUUUCUGAUCCAACAUGAAAGGAGCUCGAGCUUGGCAUUCCGGUACUGUUGGUAAAAUG	-27.57	0.031214	39.9524	20.481	12.8354	9.91101	15.6149	25.9091	22.499	0.951452	3.35455e-12	0.00867775	0.0151	0.0086
AUGGGCCAGUGCAGGGCACGGCCUUUUUUCUGAUCUAACACGAAAGGAGCUCGAGCUUGGCAUUCCGGUACUGUUGGUAAAAUG	-26.8	0.040324	38.8302	19.6096	12.2941	9.50096	14.9832	26.1054	22.8022	0.951423	3.06489e-10	0.0252039	0.03307	0.02537
AUGGGCCAGUGUAGGGCACGGCCUUCUUUUCGAUCCAACGCAGAAGGAGCUCGAGCUUGGCAUUCCGGUACUGUUGGUAAAAUG	-26.75	0.050693	39.7712	19.9421	12.606	9.61845	15.0437	26.2538	22.8177	0.95142	5.86139e-10	0.0322067	0.03981	0.03233
AUGGGCCAGUGUAGGGCACGGCCUUCUUUUCGAUCCAGCGCAAGAGGAGCUCGAGCUUGGCAUUCCGGUACUGUUGGUAAAAUG	-26.95	0.048834	39.5004	19.9355	12.8536	9.75109	15.046	26.301	22.7749	0.951417	2.6911e-10	0.0208568	0.0254	0.01991
AUAGGCCAGUGUAGGGCACGGCCUUUUUUUCGAUCUAACGCAAAAGGAGCUCGAGCUUGGCAUUCCGGUACUGUUGGUAAAAUG	-25.29	0.151606	27.6129	13.0252	8.57081	5.04418	7.74854	27.3805	25.6681	0.951415	2.81088e-10	0.0188986	0.02384	0.01953
AUGGGCCAGUGCAGGGUACGGCCUUCUUUCUGAUCCAACAUGAGAGGAGCUCGAGCUUGGCAUUCCGGUACUGUUGGUAAAAUG	-27.71	0.030257	40.197	20.5964	12.997	9.98597	15.6654	25.9133	22.4637	0.951081	2.98542e-12	0.00607372	0.01096	0.00601
AUGGGCCAGUGCAGGGCACGGCCUUCUUUCUGACCCAGCAUGAAAGGAGCUCGAGCUUGGCAUUCCGGUACUGUUGGUAAAAUG	-29.49	0.03514	36.4672	18.8435	11.5636	9.10218	14.5892	26.0274	22.9626	0.951023	3.0633e-11	0.0163088	0.0245	0.01658
AUGGGCCAGUGCAGGGCACGGCCUUUUUUUCGAUUCAGCGCAAAAGGAGCUCGAGCUUGGCAUUCCGGUACUGUUGGUAAAAUG	-26.05	0.040051	44.5501	21.711	14.2819	10.6739	16.2457	26.156	22.2411	0.950782	2.75016e-10	0.0153441	0.02048	0.01544
AUGGGCCAGUGCAGGGCACGGCCUUCUUUUCGAUCCGACGCAAGAGGAGCUCGAGCUUGGCAUUCCGGUACUGUUGGUAAAAUG	-28.48	0.036326	43.3181	23.1506	15.5902	11.736	17.4609	26.2661	21.765	0.950607	3.34481e-11	0.00969495	0.01314	0.01034
AUGGGCCAGUGCAGGGCACGGCCUUUUCUCUGACCCAACAUGAGAGGAGCUCGAGCUUGGCAUUCCGGUACUGUUGGUAAAAUG	-29.64	0.034468	34.4354	18.0456	10.9622	8.78657	14.1985	25.9057	23.0596	0.95048	5.4007e-12	0.0123636	0.0138	0.01201
AUAGGCCAGUGUAGGGCACGGCCUUUUUUUCGAUCUAACGCAAGAGGAGCUCGAGCUUGGCAUUCCGGUACUGUUGGUAAAAUG	-25.43	0.147681	29.8228	13.7187	9.13607	5.36199	8.14323	27.381	25.5095	0.950339	3.05686e-10	0.018374	0.02306	0.0186
AUGGGCCAGUGUAGGGCACGGCCUUUUUUUCGAUCUGACGCAAAAGGAGCUCGAGCUUGGCAUUCCGGUACUGUUGGUAAAAUG	-24.12	0.047767	43.5537	21.3869	14.074	10.4858	15.932	26.253	22.3836	0.95024	2.87995e-10	0.0147914	0.02027	0.01504
AUGGGCCAGUGCAGGGCACGGCCUUUUUUCUGCGUCGACACGAAAGGAGCUCGAGCUUGGCAUUCCGGUACUGUUGGUAAAAUG	-26.84	0.035773	39.911	19.9637	12.5007	9.60877	15.175	26.2	22.7956	0.949911	1.77426e-10	0.017772	0.02505	0.01744
AUAGGCCAGUGUAGGGCACGGCCUUUUUUUCGAUCUAACGCAGAAGGAGCUCGAGCUUGGCAUUCCGGUACUGUUGGUAAAAUG	-25.43	0.146819	28.2683	13.2112	8.74218	5.14715	7.86305	27.3719	25.6124	0.949776	3.02575e-10	0.0178928	0.02148	0.01753
AUGGGCCAGUGCAGGGCACGGCCUUUUUCUUGAUUCAGCACAGAAGGAGCUCGAGCUUGGCAUUCCGGUACUGUUGGUAAAAUG	-27	0.034934	36.8025	19.0254	11.8024	9.26287	14.7197	26.0769	22.907	0.949728	5.74003e-11	0.0104972	0.01709	0.01045
AUGGGCCAGUGUAGGGCACGGCCUUCUUUUCGAUCCAACGCAAAAGGAGCUCGAGCUUGGCAUUCCGGUACUGUUGGUAAAAUG	-26.61	0.052076	39.3326	20.0656	12.6449	9.65368	15.1269	26.2449	22.7956	0.949666	7.85848e-10	0.0365243	0.04486	0.03615
AUGGGCCAGUGUAGGGCACGGCCUUCUUUCUGAUCCAGCACGAAAGGAGCUCGAGCUUGGCAUUCCGGUACUGUUGGUAAAAUG	-27.76	0.049352	38.9435	19.8438	12.4805	9.5459	14.9758	26.2366	22.8453	0.949515	4.89699e-10	0.0252676	0.04513	0.02541
AUGGGCCAGUGUAGGGCACGGCCUUUUCUCUGAUCCGACAUGAGAGGAGCUCGAGCUUGGCAUUCCGGUACUGUUGGUAAAAUG	-27.91	0.041033	34.8552	18.0626	11.0094	8.73387	14.0575	26.0209	23.1435	0.949446	8.57817e-12	0.0111036	0.01481	0.01109
AUGGGCCAGUGUAGGGCGCGGCCUUUUUUUCGGUCCAACGCAGAAGGAGCUCGAGCUUGGCAUUCCGGUACUGUUGGUAAAAUG	-26.77	0.047167	41.3843	20.4842	13.3264	10.0303	15.3641	26.2824	22.626	0.949406	3.26663e-10	0.0143694	0.02232	0.01441
AUAGGCCAGUGCAGGGUACGGCCUUUUUUUCGGUCCAACGCAGAAGGAGCUCGAGCUUGGCAUUCCGGUACUGUUGGUAAAAUG	-26.98	0.112147	31.8724	15.1211	10.1372	6.05539	9.12172	27.25	25.0973	0.94938	3.46571e-10	0.0168219	0.02153	0.01682
AUAGGCCAGUGCAGGGCACGGCCUUUUUUCUGGUCCGACACGAAAGGAGCUCGAGCUUGGCAUUCCGGUACUGUUGGUAAAAUG	-29.51	0.128459	27.2966	13.0545	8.21775	4.87883	7.85081	27.2597	25.6904	0.949286	6.09903e-10	0.0272623	0.03707	0.02765
AUAGGCCAGUGCAGGGCACGGCCUUUUUUCUGGUCCGACACGAGAGGAGCUCGAGCUUGGCAUUCCGGUACUGUUGGUAAAAUG	-29.65	0.124829	29.3071	13.5464	8.63088	5.10067	8.11933	27.2745	25.5869	0.949247	6.54128e-10	0.0228921	0.03659	0.02288
AUGGGCCAGUGCAGGGCACGGCCUUCUUUCUGACCCAACACGAAAGGAGCUCGAGCUUGGCAUUCCGGUACUGUUGGUAAAAUG	-29.29	0.040681	39.0153	19.9147	12.5042	9.63879	15.1781	26.0943	22.7278	0.949225	3.70559e-10	0.0271231	0.04053	0.02649
AUGGGCCAGUGCAGGGCACGGCCUUCUUUCUGAUCCAGCGCGAAAGGAGCUCGAGCUUGGCAUUCCGGUACUGUUGGUAAAAUG	-28.74	0.034982	36.33	18.7793	11.5159	9.10435	14.6024	25.9901	22.9429	0.949197	1.39527e-11	0.0116279	0.02033	0.01191
AUGGGCCAGUGCAGGGCGCGGCCUUUUUUCUGAUCCGGCACGAAAGGAGCUCGAGCUUGGCAUUCCGGUACUGUUGGUAAAAUG	-27.97	0.038973	45.4176	22.2953	14.4131	10.7475	16.5802	26.1401	22.1963	0.949159	5.86464e-10	0.0242536	0.03246	0.02458
AUGGGCCAGUGCAGGGCGCGGCCUUUUUUCUAGUCCAAUACGAGAGGAGCUCGAGCUUGGCAUUCCGGUACUGUUGGUAAAAUG	-27.17	0.033356	37.0187	18.9242	11.5821	9.13426	14.6883	25.9978	22.9318	0.949118	9.59078e-12	0.0110428	0.0126	0.01074
AUAGGCCAGUGCAGGGUACGGCCUUUUUUUCGGUCCAACGCAAAAGGAGCUCGAGCUUGGCAUUCCGGUACUGUUGGUAAAAUG	-26.84	0.11528	32.2548	15.335	10.2715	6.1299	9.24032	27.2385	25.0543	0.948977	4.54426e-10	0.0191123	0.02427	0.01962
AUAGGCUAGUGUAGGGCGCGGCCUUUUUUCUGAUCCAGCACGAAAGGAGCUCGAGCUUGGCAUUCCGGUACUGUUGGUAAAAUG	-25.64	0.122329	36.0328	18.3814	11.7522	7.2971	11.4898	27.0373	24.3701	0.948922	5.39451e-10	0.0252948	0.03368	0.02512
AUGGGCCAGUGCAGGGUACGGCCUUUUUUCCGCCCCAACGAGAGAGGAGCUCGAGCUUGGCAUUCCGGUACUGUUGGUAAAAUG	-26.8	0.031625	50.054	26.2008	18.1895	13.4556	19.4298	26.2185	20.8815	0.948917	1.03116e-10	0.0178892	0.02025	0.01803
AUGGGCCAGUGUAGGGCACGGCCUUUUCUCUGACCCAACACGAGAGGAGCUCGAGCUUGGCAUUCCGGUACUGUUGGUAAAAUG	-27.91	0.047962	39.8501	19.7313	12.379	9.47339	14.8925	26.2059	22.8663	0.948674	4.77397e-10	0.0299927	0.03592	0.03094
AUGGGCCAGUGCAGGGCACGGCCUUCUUUCUGAUCCGACAUGAGAGGAGCUCGAGCUUGGCAUUCCGGUACUGUUGGUAAAAUG	-29.43	0.033745	35.6359	18.5604	11.4183	9.03795	14.4863	25.9118	22.9369	0.948655	6.43284e-12	0.00799135	0.01494	0.00848
AUGGGCCAGUGCAGGGCGCGGCCUUUUUUCUAGUCCAAUACGAAAGGAGCUCGAGCUUGGCAUUCCGGUACUGUUGGUAAAAUG	-27.03	0.03409	36.2465	18.7647	11.4375	9.05466	14.5981	25.9886	22.967	0.948279	1.18749e-11	0.0122891	0.01399	0.01168
AUGGGCCAGUGCAGGGCACGGCCUUCUUUUCGACCCGACGCAAGAGGAGCUCGAGCUUGGCAUUCCGGUACUGUUGGUAAAAUG	-28.48	0.036288	43.7329	23.3372	15.7189	11.8166	17.5768	26.2492	21.7163	0.948276	6.14231e-11	0.0121994	0.01517	0.01227
AUGGGCCAGUGCAGGGCGCGGCCUUUUUUCUAGUCCGAUACGAAAGGAGCUCGAGCUUGGCAUUCCGGUACUGUUGGUAAAAUG	-27.03	0.033691	38.1879	19.3595	11.939	9.33829	14.941	25.9866	22.8241	0.948269	9.09609e-12	0.00819812	0.01158	0.00817
AUGGGCCAGUGCAGGGCACGGCCUUUUUUUCGAUCUAGCGCAAAAGGAGCUCGAGCUUGGCAUUCCGGUACUGUUGGUAAAAUG	-26.05	0.039748	46.3054	22.4273	14.8302	11.0032	16.676	26.1514	22.0741	0.948251	4.4604e-10	0.015186	0.02092	0.0151
AUGGGCCAGUGCAGGGCGCGGCCUUUUUUCUAGUCCGAUACGAGAGGAGCUCGAGCUUGGCAUUCCGGUACUGUUGGUAAAAUG	-27.17	0.032913	39.2668	19.6578	12.1898	9.48111	15.1138	25.9915	22.7552	0.948198	1.03723e-11	0.0075333	0.01064	0.00713
AUGGGCCAGUGCAGGGCACGGCCUUUUUUUCGAUCUGACGCAAGAGGAGCUCGAGCUUGGCAUUCCGGUACUGUUGGUAAAAUG	-25.99	0.038553	47.7472	22.8448	15.2157	11.2367	16.9152	26.1515	21.9574	0.948153	4.66848e-10	0.00884213	0.01598	0.00911
AUGGGCCAGUGCAGGGCGCGGCCUUUUUUUCGGUCCAACGCAAGAGGAGCUCGAGCUUGGCAUUCCGGUACUGUUGGUAAAAUG	-28.5	0.039517	42.5727	21.2226	13.8969	10.4558	15.989	26.2118	22.378	0.948028	4.7274e-10	0.00886336	0.03173	0.009
AUGGGCCAGUGUAGGGCACGGCCUUCUUUCUGAUCCGACACGAAAGGAGCUCGAGCUUGGCAUUCCGGUACUGUUGGUAAAAUG	-27.56	0.048592	38.7891	19.8152	12.4281	9.51704	14.9621	26.2055	22.8442	0.947957	4.63415e-10	0.024286	0.04388	0.02566
AUGGGCCAGUGCAGGGCACGGCCUUUUUUCUGAGUCGACACGAAAGGAGCUCGAGCUUGGCAUUCCGGUACUGUUGGUAAAAUG	-26.8	0.039394	41.7683	20.4278	12.9068	9.84964	15.4436	26.0908	22.6206	0.947909	3.93311e-10	0.0209155	0.02972	0.01986
AUGGGCCAGUGCAGGGCACGGCCUUCUUUCUGAUCCGACAUGAAAGGAGCUCGAGCUUGGCAUUCCGGUACUGUUGGUAAAAUG	-29.29	0.034848	35.578	18.5348	11.3138	8.99397	14.4822	25.9026	22.9543	0.947865	1.19507e-11	0.0114362	0.0198	0.0112
AUGGGCCAGUGCAGGGCACGGCCUUUUUUCCGAUCCAACGCGAAAGGAGCUCGAGCUUGGCAUUCCGGUACUGUUGGUAAAAUG	-28.34	0.040415	51.6889	25.846	17.5576	12.8025	18.9504	26.225	21.2112	0.947544	7.37335e-10	0.0266044	0.03251	0.02712
AUGGGCCAGUGUAGGGCACGGCCUUUUCUCUGAUCCAGCAUGAGAGGAGCUCGAGCUUGGCAUUCCGGUACUGUUGGUAAAAUG	-28.11	0.042461	38.1675	19.2269	11.9842	9.26333	14.6672	26.1084	22.9225	0.947543	8.38866e-11	0.015266	0.02362	0.01437
AUGGGCCAGUGCAGGGCACGGCCUUCUUUCUGCCCCAACAUGAGAGGAGCUCGAGCUUGGCAUUCCGGUACUGUUGGUAAAAUG	-29.47	0.034113	35.7198	18.5724	11.4174	9.03255	14.4778	25.9141	22.9408	0.947497	2.16754e-11	0.0142509	0.01614	0.01433
AUGGGCCAGUGCAGGGCACGGCCUUUUUUCUGAUCUAGCAUGAAAGGAGCUCGAGCUUGGCAUUCCGGUACUGUUGGUAAAAUG	-27	0.035895	37.5858	19.1453	11.8893	9.2814	14.7615	25.9701	22.8444	0.947473	8.53886e-11	0.0156758	0.02013	0.01515
AUGGGCCAGUGCAGGGCACGGCCUUCUUCUUGCCCCGACACAGAAGGAGCUCGAGCUUGGCAUUCCGGUACUGUUGGUAAAAUG	-29.33	0.03125	37.0457	19.2706	11.9131	9.37407	14.9321	26.0945	22.8602	0.947421	2.32962e-11	0.00751856	0.01435	0.00761
AUAGGCUAGUGUAGGGCGCGGCCUUUUUUUCGAUCCAGCGCAAGAGGAGCUCGAGCUUGGCAUUCCGGUACUGUUGGUAAAAUG	-24.83	0.122692	37.4329	18.6511	12.1491	7.55186	11.6872	27.0455	24.2468	0.947311	4.69401e-10	0.0211742	0.02566	0.02103
AUAGGCUAGUGUAGGGCACGGCCUUUUUUUCGGUCCGACGCAGAAGGAGCUCGAGCUUGGCAUUCCGGUACUGUUGGUAAAAUG	-25.2	0.125305	36.378	18.2309	11.8355	7.36863	11.4421	27.0596	24.3455	0.947289	4.38528e-10	0.0180636	0.02356	0.01775
AUGGGCCAGUGCAGGGUACGGCCUUUUUUCUGCGUCAACACGAAAGGAGCUCGAGCUUGGCAUUCCGGUACUGUUGGUAAAAUG	-25.12	0.033653	45.9649	22.5825	14.5382	10.8598	16.7317	26.1052	22.1227	0.946957	2.45667e-10	0.0149274	0.02356	0.01522
AUAGGCUAGUGUAGGGCGCGGCCUUUUUUUCGAUCCAGCGCAGAAGGAGCUCGAGCUUGGCAUUCCGGUACUGUUGGUAAAAUG	-24.83	0.122077	35.7388	18.1155	11.7379	7.31671	11.3798	27.0336	24.3585	0.946915	4.48697e-10	0.0207382	0.02373	0.01957
AUAGGCUAGUGUAGGGCACGGCCUUUUUUUCGGUCCGACGCAAAAGGAGCUCGAGCUUGGCAUUCCGGUACUGUUGGUAAAAUG	-25.06	0.128875	36.6197	18.4013	11.9397	7.42866	11.5406	27.049	24.3102	0.94674	5.79209e-10	0.0209622	0.02648	0.02036
AUAGGCUAGUGUAGGGCGCGGCCUUUUUUUCGAUCCAGCGCAAAAGGAGCUCGAGCUUGGCAUUCCGGUACUGUUGGUAAAAUG	-24.69	0.12568	35.6621	18.194	11.767	7.33344	11.4251	27.0246	24.3456	0.946623	5.77199e-10	0.0233802	0.02697	0.02237
AUGGGCCAGUGCAGGGCGCGGCCUUUUUUUCGGCCCAACGCAAAAGGAGCUCGAGCUUGGCAUUCCGGUACUGUUGGUAAAAUG	-28.36	0.040404	42.8775	21.0325	13.7067	10.3268	15.83	26.1616	22.4174	0.946576	6.38935e-10	0.0236418	0.02677	0.02352
AUGGGCCAGUGCAGGGUACGGCCUUCUCUUUGAUCCAGCAUAAGAGGAGCUCGAGCUUGGCAUUCCGGUACUGUUGGUAAAAUG	-27.77	0.029053	40.4699	20.5344	12.8818	9.88709	15.5509	25.9762	22.5446	0.946454	1.73155e-11	0.00349871	0.00921	0.00345
AUGGGCCAGUGCAGGGCACGGCCUUUUUUUCGAUCUGACGCAGAAGGAGCUCGAGCUUGGCAUUCCGGUACUGUUGGUAAAAUG	-25.99	0.038129	47.4883	22.7641	15.1444	11.1981	16.8753	26.1415	21.9717	0.946396	5.45526e-10	0.00887503	0.01696	0.00895
AUGGGCCAGUGCAGGGUACGGCCUUCUUUCUGAUCCAACGCGAAAGGAGCUCGAGCUUGGCAUUCCGGUACUGUUGGUAAAAUG	-26.82	0.029104	40.5332	20.8304	13.0606	10.0898	15.8932	25.9077	22.409	0.946342	2.58295e-12	0.00757335	0.0131	0.00718
AUGGGCCAGUGUAGGGCACGGCCUUCUUUCUGACCCGACACGAGAGGAGCUCGAGCUUGGCAUUCCGGUACUGUUGGUAAAAUG	-27.7	0.047402	40.2779	20.1499	12.7286	9.68107	15.1479	26.2024	22.7607	0.946204	5.8682e-10	0.0270352	0.04109	0.02747
AUGGGCCAGUGCAGGGCACGGCCUUCUUUCUGAUCCAGCAUGAGAGGAGCUCGAGCUUGGCAUUCCGGUACUGUUGGUAAAAUG	-29.63	0.03374	40.3383	20.777	13.3189	10.1386	15.7614	26.0245	22.443	0.946182	5.31288e-11	0.0107588	0.01951	0.01081
AUGGGCCAGUGCAGGGCACGGCCUUUUUUCUGAUUCGACAUGAGAGGAGCUCGAGCUUGGCAUUCCGGUACUGUUGGUAAAAUG	-26.94	0.033194	39.311	19.7054	12.3373	9.5671	15.1462	25.902	22.6674	0.946071	2.7823e-11	0.0103713	0.01365	0.0109
AUGGGCCAGUGCAGGGCACGGCCUUUUUUUCGAUUCAACGCAAAAGGAGCUCGAGCUUGGCAUUCCGGUACUGUUGGUAAAAUG	-25.85	0.040371	43.2077	21.4003	13.9895	10.5086	16.0719	26.1107	22.301	0.945951	7.07993e-10	0.0230018	0.02718	0.0229
AUGGGCCAGUGCAGGGUACGGCCUUCUUCUUGAUCCAACACAGAAGGAGCUCGAGCUUGGCAUUCCGGUACUGUUGGUAAAAUG	-27.57	0.029232	42.2644	21.6228	13.77	10.5115	16.3357	26.0267	22.2576	0.94581	2.45279e-11	0.00522255	0.01279	0.00541
AUGGGCCAGUGCAGGGUACGGCCUUCUCUUUGAUCCAGCACAAGAGGAGCUCGAGCUUGGCAUUCCGGUACUGUUGGUAAAAUG	-27.77	0.028509	42.2544	21.7691	13.9608	10.6326	16.4297	26.0343	22.2009	0.945779	3.67722e-11	0.00301502	0.00828	0.00325
AUGGGCCAGUGCAGGGCACGGCCUUUUUUCCGCCCCGACGAGAGAGGAGCUCGAGCUUGGCAUUCCGGUACUGUUGGUAAAAUG	-28.52	0.031399	48.6231	25.8289	17.9284	13.5386	19.5314	26.3253	20.8933	0.945745	1.99808e-10	0.0212471	0.02362	0.02156
AUAGGCCAGUGCAGGGCGCGGCCUUUUUUCUGAUCCGACACGAAAGGAGCUCGAGCUUGGCAUUCCGGUACUGUUGGUAAAAUG	-28.94	0.122609	26.6577	12.9712	8.13811	4.84761	7.82768	27.1639	25.6581	0.945671	7.43977e-10	0.0293655	0.03874	0.02957
AUGGGCCAGUGCAGGGCACGGCCUUUUUUCUGAUUCGACACGAGAGGAGCUCGAGCUUGGCAUUCCGGUACUGUUGGUAAAAUG	-26.94	0.036038	55.2902	27.6703	18.8787	13.6868	20.1493	26.2987	20.8059	0.945565	5.07553e-10	0.0132878	0.01933	0.01365
AUGGGCCAGUGCAGGGCACGGCCUUUUUCUUGAUCUAGCACAGAAGGAGCUCGAGCUUGGCAUUCCGGUACUGUUGGUAAAAUG	-27	0.034843	38.0756	19.5484	12.1866	9.48702	15.0232	26.0614	22.7872	0.945363	1.80517e-10	0.0123827	0.02117	0.01194
AUGGGCCAGUGCAGGGUACGGCCUUUUUUCUGAUCUAACAUGAAAGGAGCUCGAGCUUGGCAUUCCGGUACUGUUGGUAAAAUG	-25.08	0.030569	41.9336	21.1876	13.4199	10.238	16.0123	25.8772	22.3196	0.945202	3.62823e-11	0.0111574	0.0153	0.01144
AUGGGCCAGUGCAGGGCACGGCCUUCUUUCUGCCCCAACAUGAAAGGAGCUCGAGCUUGGCAUUCCGGUACUGUUGGUAAAAUG	-29.33	0.035082	36.0446	18.7447	11.4696	9.08	14.5916	25.8962	22.9081	0.945163	4.57373e-11	0.0203146	0.02275	0.02026
AUGGGCCAGUGCAGGGCGCGGCCUUUUUCUUGGUCCGACACAGAAGGAGCUCGAGCUUGGCAUUCCGGUACUGUUGGUAAAAUG	-29.31	0.031376	36.6993	19.2365	11.8765	9.395	14.9643	26.1338	22.8694	0.945136	5.37018e-12	0.00314282	0.00679	0.00323
AUGGGCCAGUGUAGGGCACGGCCUUUUCUCUGACCCGACAUGAGAGGAGCUCGAGCUUGGCAUUCCGGUACUGUUGGUAAAAUG	-27.91	0.041024	36.2636	18.6034	11.4092	8.96638	14.3691	26.0046	23.0191	0.945077	3.3907e-11	0.0155087	0.01937	0.01603
AUGGGCCAGUGCAGGGCACGGCCUUCUUCUUGAUCCGACACAGAAGGAGCUCGAGCUUGGCAUUCCGGUACUGUUGGUAAAAUG	-29.29	0.032848	36.7074	19.2312	11.9129	9.39773	14.9455	26.0323	22.8173	0.944942	2.81134e-11	0.0068567	0.0163	0.00648
AUGGGCCAGUGUAGGGCACGGCCUUUUUUUCGGUCUAGCGCAGAAGGAGCUCGAGCUUGGCAUUCCGGUACUGUUGGUAAAAUG	-25.36	0.046676	42.7936	20.9066	13.6211	10.2004	15.6266	26.2693	22.5344	0.944919	6.1756e-10	0.01619	0.02388	0.01642
AUAGGCUAGUGCAGGGCACGGCCUUUUUUUCGGCCCAACGCAAAAGGAGCUCGAGCUUGGCAUUCCGGUACUGUUGGUAAAAUG	-26.79	0.108501	36.5352	18.4959	11.9439	7.50527	11.7511	26.9083	24.2015	0.94489	8.34074e-10	0.0245807	0.02926	0.02534
AUAGGCUAGUGCAGGGCGCGGCCUUUUUUCUGAUCCAACAUGAGAGGAGCUCGAGCUUGGCAUUCCGGUACUGUUGGUAAAAUG	-27.31	0.08738	30.3511	16.0448	9.65836	6.21079	10.3824	26.67	24.7296	0.94477	3.94696e-11	0.0127739	0.01659	0.01282
AUGGGCCAGUGCAGGGCACGGCCUUUUUUCUGAUUCAGCAUGAAAGGAGCUCGAGCUUGGCAUUCCGGUACUGUUGGUAAAAUG	-27	0.034463	41.0593	20.7619	13.2709	10.0941	15.7249	25.9848	22.4454	0.944627	1.35915e-10	0.0150919	0.01832	0.01484
AUGGGCCAGUGCAGGGCGCGGCCUUUUUUCUGGUCCGACAUGAGAGGAGCUCGAGCUUGGCAUUCCGGUACUGUUGGUAAAAUG	-29.45	0.031274	38.1322	19.6876	12.1252	9.52703	15.2596	26.2427	22.8578	0.944565	6.53328e-12	0.00432086	0.00717	0.00418
AUGGGCCAGUGCAGGGCGCGGCCUUUUUCUUAGCCCAAUACAGAAGGAGCUCGAGCUUGGCAUUCCGGUACUGUUGGUAAAAUG	-27.03	0.03604	38.5484	19.4527	12.0077	9.35606	14.9317	25.9394	22.7917	0.944457	2.08315e-10	0.0178237	0.02323	0.01802
AUGGGCCAGUGCAGGGCACGGCCUUUUUUUCGAUUCAACGCAGAAGGAGCUCGAGCUUGGCAUUCCGGUACUGUUGGUAAAAUG	-25.99	0.038992	44.6027	21.8502	14.3755	10.7399	16.3423	26.1098	22.1849	0.944132	7.67949e-10	0.0217612	0.02643	0.02232
AUGGGCCAGUGUAGGGCACGGCCUUUUUUCUGAUCUAGCACGAAAGGAGCUCGAGCUUGGCAUUCCGGUACUGUUGGUAAAAUG	-25.27	0.048484	41.1644	20.5315	13.0259	9.85951	15.3745	26.2081	22.6743	0.943892	1.2966e-09	0.0327092	0.04183	0.03151
AUGGGCCAGUGUAGGGCACGGCCUUUUCUCUGCCCCGACAUGAGAGGAGCUCGAGCUUGGCAUUCCGGUACUGUUGGUAAAAUG	-27.95	0.038719	39.0603	19.7227	12.1867	9.40319	14.9744	26.0523	22.8246	0.94386	8.97136e-11	0.0121767	0.01631	0.01202
AUAGGCCAGUGCAGGGCGCGGCCUUUUUUCUGAUCCAGCACGAAAGGAGCUCGAGCUUGGCAUUCCGGUACUGUUGGUAAAAUG	-29.14	0.119579	29.9463	14.5467	9.50299	5.64191	8.75578	27.2134	25.2858	0.943831	1.15563e-09	0.0293461	0.03787	0.02867
AUGGGCCAGUGCAGGGCACGGCCUUCUUUCUGAUCCAGCACGAGAGGAGCUCGAGCUUGGCAUUCCGGUACUGUUGGUAAAAUG	-29.63	0.037889	45.2795	22.5601	14.8002	10.9851	16.7643	26.1975	22.1062	0.943672	9.46037e-10	0.0231663	0.04213	0.02362
AUGGGCCAGUGCAGGGCACGGCCUUCUUUCUGAUCCGACGCGAAAGGAGCUCGAGCUUGGCAUUCCGGUACUGUUGGUAAAAUG	-28.54	0.032596	35.7563	18.7274	11.4205	9.10454	14.6705	25.904	22.8997	0.943585	7.17358e-12	0.0099194	0.01754	0.01005
AUGGGCCAGUGCAGGGCACGGCCUUCUUCUUGACCCAGCAUAGAAGGAGCUCGAGCUUGGCAUUCCGGUACUGUUGGUAAAAUG	-29.49	0.032828	37.0776	19.0725	11.7056	9.16906	14.6943	26.0335	22.9322	0.943582	1.20382e-10	0.0144677	0.02474	0.01422
AUGGGCCAGUGCAGGGCACGGCCUUUUUUCUGAUUCAGCAUGAGAGGAGCUCGAGCUUGGCAUUCCGGUACUGUUGGUAAAAUG	-27.14	0.033582	43.1621	21.3496	13.7439	10.3721	16.0758	25.9908	22.3093	0.943397	1.90671e-10	0.01455	0.01862	0.01412
AUGGGCCAGUGCAGGGCACGGCCUUCUUCUUGAUCCAGCAUAGAAGGAGCUCGAGCUUGGCAUUCCGGUACUGUUGGUAAAAUG	-29.49	0.034282	37.2052	19.0949	11.7609	9.20559	14.7137	25.9928	22.8936	0.943354	1.56804e-10	0.0108607	0.02695	0.01112
AUGGGCCAGUGUAGGGCACGGCCUUCUUUCUGACCCAGCACGAAAGGAGCUCGAGCUUGGCAUUCCGGUACUGUUGGUAAAAUG	-27.76	0.046928	40.4634	20.5774	12.9819	9.84645	15.4111	26.2463	22.6999	0.943349	1.21082e-09	0.0335661	0.05087	0.0334
AUGGGCCAGUGCAGGGCACGGCCUUUUUUCUGAGUCAACACGAAAGGAGCUCGAGCUUGGCAUUCCGGUACUGUUGGUAAAAUG	-26.8	0.039438	40.5172	20.3392	12.8082	9.81035	15.416	26.0621	22.6259	0.943337	8.44086e-10	0.0318016	0.03759	0.03167
AUGGGCCAGUGCAGGGCGCGGCCUUUUUCUUGGUCCAACACAGAAGGAGCUCGAGCUUGGCAUUCCGGUACUGUUGGUAAAAUG	-29.31	0.031305	37.3272	19.4466	12.0314	9.48403	15.0812	26.1297	22.8228	0.943289	1.83468e-11	0.00473789	0.01004	0.0047
AUGGGCCAGUGCAGGGUACGGCCUUUUCUUUGAUCUAGCAUAAGAGGAGCUCGAGCUUGGCAUUCCGGUACUGUUGGUAAAAUG	-25.28	0.028981	41.1516	20.7834	13.0571	9.98924	15.6942	25.958	22.4844	0.943223	6.56902e-11	0.00486751	0.01035	0.00492
AUGGGCCAGUGCAGGGCACGGCCUUCUUCUUGCCCCGACAUAGAAGGAGCUCGAGCUUGGCAUUCCGGUACUGUUGGUAAAAUG	-29.33	0.031464	37.3883	19.1039	11.6941	9.1687	14.7247	26.0085	22.9199	0.943217	1.00778e-10	0.0112355	0.01988	0.01118
AUAGGCUAGUGUAGGGCGCGGCCUUUUUUCUGAUCCAACACGAGAGGAGCUCGAGCUUGGCAUUCCGGUACUGUUGGUAAAAUG	-25.58	0.122234	34.7483	17.6489	10.9956	6.8727	11.0734	26.9487	24.538	0.943136	1.11968e-09	0.0317139	0.04102	0.03116
AUAGGCCAGUGCAGGGUACGGCCUUUUUUUCGGUCCGACGCAGAAGGAGCUCGAGCUUGGCAUUCCGGUACUGUUGGUAAAAUG	-26.98	0.109708	36.0329	16.7685	11.3431	6.77014	10.0906	27.1652	24.6975	0.943072	1.05757e-09	0.0128647	0.02079	0.01336
AUAGGCCAGUGCAGGGCACGGCCUUUUUUUCGGUCCGACGCAGAAGGAGCUCGAGCUUGGCAUUCCGGUACUGUUGGUAAAAUG	-28.7	0.12251	30.4153	14.3395	9.54193	5.6911	8.67945	27.2352	25.272	0.942939	8.88836e-10	0.0212004	0.02888	0.02171
AUGGGCCAGUGCAGGGCGCGGCCUUUUUUUCGGUCCGACGCAAAAGGAGCUCGAGCUUGGCAUUCCGGUACUGUUGGUAAAAUG	-28.36	0.039977	43.5169	21.5346	14.1268	10.58	16.1264	26.19	22.305	0.942771	1e-09	0.0298331	0.03061	0.02887
AUAGGCCAGUGCAGGGCGCGGCCUUUUUUUCGAUCCAGCGCAGAAGGAGCUCGAGCUUGGCAUUCCGGUACUGUUGGUAAAAUG	-28.33	0.119402	29.6471	14.183	9.41382	5.62306	8.59431	27.2124	25.2947	0.942736	8.88009e-10	0.0240812	0.02805	0.02363
AUGGGCCAGUGUAGGGCACGGCCUUUUUUUCGAUCUGACGCAAGAGGAGCUCGAGCUUGGCAUUCCGGUACUGUUGGUAAAAUG	-24.26	0.045693	49.4368	23.5634	15.8035	11.536	17.2526	26.2313	21.8476	0.942707	8.31654e-10	0.0165898	0.0235	0.01612
AUAGGCCAGUGCAGGGCGCGGCCUUUUUUUCGAUCCAGCGCAAGAGGAGCUCGAGCUUGGCAUUCCGGUACUGUUGGUAAAAUG	-28.33	0.119845	31.787	14.9166	9.97537	5.93632	9.00572	27.2236	25.1437	0.942608	1e-09	0.0247597	0.03035	0.02522
AUAGGCCAGUGCAGGGUACGGCCUUUUUUUCGGUCCGACGCAAAAGGAGCUCGAGCUUGGCAUUCCGGUACUGUUGGUAAAAUG	-26.84	0.112786	36.4766	17.0022	11.4868	6.85122	10.2221	27.1489	24.6488	0.9426	1.31244e-09	0.0148319	0.02306	0.01483
AUGGGCCAGUGCAGGGCACGGCCUUUUUUUCGAUCUAACGCAAAAGGAGCUCGAGCUUGGCAUUCCGGUACUGUUGGUAAAAUG	-25.85	0.040176	44.438	21.8823	14.3338	10.7146	16.3542	26.1052	22.1953	0.942528	1.29225e-09	0.0227232	0.02915	0.02299
AUGGGCCAGUGCAGGGCACGGCCUUCUUUCUGAUCCAACAUGAGAGGAGCUCGAGCUUGGCAUUCCGGUACUGUUGGUAAAAUG	-29.43	0.033568	37.1045	19.1822	11.8581	9.29832	14.8477	25.8851	22.7934	0.942527	4.88852e-11	0.0123006	0.02217	0.0125
AUGGGCCAGUGCAGGGUACGGCCUUCUUCUUGAUCCAACAUAGAAGGAGCUCGAGCUUGGCAUUCCGGUACUGUUGGUAAAAUG	-27.57	0.029518	42.3939	21.3351	13.4587	10.2484	16.0524	25.9264	22.339	0.942349	8.63696e-11	0.00780323	0.01933	0.00784
AUGGGCCAGUGCAGGGCGCGGCCUUUUUUCUGGUCCAACAUGAGAGGAGCUCGAGCUUGGCAUUCCGGUACUGUUGGUAAAAUG	-29.45	0.031202	38.6655	19.9179	12.281	9.61976	15.3919	26.2276	22.8039	0.942299	1.54242e-11	0.00536171	0.00952	0.00572
AUGGGCCAGUGUAGGGCACGGCCUUUUCUCUGAUCCAACAUGAGAGGAGCUCGAGCUUGGCAUUCCGGUACUGUUGGUAAAAUG	-27.91	0.040696	36.5267	18.8146	11.548	9.05071	14.4929	25.9861	22.9677	0.942272	7.23622e-11	0.0170433	0.02315	0.01706
AUGGGCCAGUGCAGGGUACGGCCUUUUCUUUGAUCUAGCACAAGAGGAGCUCGAGCUUGGCAUUCCGGUACUGUUGGUAAAAUG	-25.28	0.028418	43.1026	22.0614	14.169	10.7554	16.5984	26.0139	22.1292	0.942259	1.67299e-10	0.00453485	0.00946	0.00466
AUGGGCCAGUGCAGGGUACGGCCUUUUUUCUGAUCUAACAUGAGAGGAGCUCGAGCUUGGCAUUCCGGUACUGUUGGUAAAAUG	-25.22	0.02932	46.5196	22.9833	14.8749	11.1185	17.0884	25.8398	21.8606	0.942258	1.07219e-10	0.00787768	0.01231	0.00808
AUAGGCCAGUGCAGGGCGCGGCCUUUUUUUCGAUCCAGCGCAAAAGGAGCUCGAGCUUGGCAUUCCGGUACUGUUGGUAAAAUG	-28.19	0.122877	29.6026	14.3223	9.48283	5.66112	8.67172	27.1996	25.2693	0.941987	1.17737e-09	0.0271238	0.03266	0.02733
AUGGGCCAGUGCAGGGCGCGGCCUUUUUUUCGGUCCGACGCAGAAGGAGCUCGAGCUUGGCAUUCCGGUACUGUUGGUAAAAUG	-28.5	0.038808	43.4894	21.5239	14.1388	10.5907	16.1271	26.1893	22.2993	0.94197	1e-09	0.0282137	0.03023	0.0283
AUGGGCCAGUGCAGGGCACGGCCUUUUUUUCGAUCUAACGCAGAAGGAGCUCGAGCUUGGCAUUCCGGUACUGUUGGUAAAAUG	-25.99	0.038958	44.8365	21.9432	14.4148	10.764	16.3941	26.1036	22.1698	0.941932	1.19038e-09	0.0215475	0.02728	0.02154
AUGGGCCAGUGCAGGGCACGGCCUUCUUCUUGCCCCAACACAGAAGGAGCUCGAGCUUGGCAUUCCGGUACUGUUGGUAAAAUG	-29.33	0.032618	37.6536	19.5734	12.1611	9.54256	15.1422	26.0136	22.7355	0.941914	8.74202e-11	0.0121317	0.01912	0.01232
AUAGGCCAGUGCAGGGCACGGCCUUUUUUUCGGUCCGACGCAAAAGGAGCUCGAGCUUGGCAUUCCGGUACUGUUGGUAAAAUG	-28.56	0.125917	30.7722	14.6041	9.71127	5.78664	8.82899	27.2202	25.2168	0.941822	1.22459e-09	0.0245793	0.03206	0.02524
AUGGGCCAGUGCAGGGCACGGCCUUCUUUCUGACCCAGCGCGAAAGGAGCUCGAGCUUGGCAUUCCGGUACUGUUGGUAAAAUG	-28.74	0.032599	38.6312	19.6832	12.1569	9.4843	15.1388	26.0103	22.763	0.941744	7.31534e-11	0.0158893	0.02614	0.01567
AUGGGCCAGUGCAGGGCACGGCCUUUUUUCUGAUUCGACAUGAAAGGAGCUCGAGCUUGGCAUUCCGGUACUGUUGGUAAAAUG	-26.8	0.033803	39.4838	19.9065	12.4585	9.64468	15.2678	25.8805	22.6179	0.941723	8.34816e-11	0.0146079	0.01816	0.01451
AUGGGCCAGUGCAGGGCACGGCCUUUUUCUUGAUUCGACACAGAAGGAGCUCGAGCUUGGCAUUCCGGUACUGUUGGUAAAAUG	-26.8	0.032526	37.6437	19.4933	12.1131	9.51145	15.0914	26.0089	22.7487	0.941634	9.42878e-11	0.00971593	0.01589	0.00967
AUGGGCCAGUGCAGGGCACGGCCUUUUUUUCGAUCUAGCGCAGAAGGAGCUCGAGCUUGGCAUUCCGGUACUGUUGGUAAAAUG	-26.19	0.038195	48.6683	23.3223	15.547	11.4452	17.2255	26.1365	21.8457	0.941374	1e-09	0.0190931	0.02457	0.01919
AUGGGCCAGUGCAGGGCACGGCCUUUUUUUCGAUCUAACGCAAGAGGAGCUCGAGCUUGGCAUUCCGGUACUGUUGGUAAAAUG	-25.99	0.039088	46.8599	22.5721	14.9089	11.0556	16.7652	26.1172	22.0308	0.94132	1.41032e-09	0.0222102	0.02883	0.02225
AUGGGCCAGUGCAGGGCGCGGCCUUUUUUCUGGUCCGACAUGAAAGGAGCUCGAGCUUGGCAUUCCGGUACUGUUGGUAAAAUG	-29.31	0.031704	39.2551	20.1388	12.4591	9.72098	15.5183	26.224	22.7515	0.941301	2.11583e-11	0.00592617	0.00972	0.00594
AUGGGCCAGUGCAGGGCACGGCCUUUUUUCUGAUUCAACAUGAGAGGAGCUCGAGCUUGGCAUUCCGGUACUGUUGGUAAAAUG	-26.94	0.033271	38.4656	19.5101	12.1226	9.45063	15.0368	25.8648	22.7071	0.94127	9.98499e-11	0.0159847	0.01938	0.01604
AUGGGCCAGUGCAGGGCACGGCCUUCUUCUUGAUCCAGCGCAGAAGGAGCUCGAGCUUGGCAUUCCGGUACUGUUGGUAAAAUG	-29.22	0.028781	34.832	18.7466	11.5345	9.32704	14.8956	25.9903	22.8316	0.941262	1.03349e-12	0.00304769	0.00748	0.00281
AUGGGCCAGUGCAGGGCACGGCCUUUUUCUUGAUUCAGCAUAGAAGGAGCUCGAGCUUGGCAUUCCGGUACUGUUGGUAAAAUG	-27	0.033937	37.3699	19.0876	11.7758	9.20834	14.7024	25.9727	22.8822	0.941256	2.65857e-10	0.014133	0.02268	0.01359
AUGGGCCAGUGCAGGGCACGGCCUUUUUUCUGCGUCGACAUGAGAGGAGCUCGAGCUUGGCAUUCCGGUACUGUUGGUAAAAUG	-26.98	0.03156	39.6678	19.8988	12.3841	9.58436	15.2335	25.9551	22.6854	0.941131	1.46803e-10	0.0154438	0.02105	0.01541
AUGGGCCAGUGUAGGGCACGGCCUUCUUUCUGCCCCGACAUGAGAGGAGCUCGAGCUUGGCAUUCCGGUACUGUUGGUAAAAUG	-27.74	0.03829	38.3632	19.5156	12.099	9.34282	14.8569	26.0601	22.8586	0.941002	1.61451e-10	0.0170643	0.02186	0.01737
AUGGGCCAGUGCAGGGUACGGCCUUUUUUCCGCCCCAACGAGAAAGGAGCUCGAGCUUGGCAUUCCGGUACUGUUGGUAAAAUG	-26.66	0.031949	51.4492	26.8378	18.6345	13.7453	19.8332	26.1813	20.718	0.940969	5.12586e-10	0.0258258	0.02847	0.02606
AUGGGCCAGUGUAGGGCACGGCCUUUUUUCUGAUUCAGCACGAAAGGAGCUCGAGCUUGGCAUUCCGGUACUGUUGGUAAAAUG	-25.27	0.046127	46.36	22.7439	14.9064	10.9722	16.7001	26.2129	22.1204	0.940954	1.6468e-09	0.031124	0.03821	0.03099
AUGGGCCAGUGCAGGGCACGGCCUUUUCUCUGAUCCGACGCGAGAGGAGCUCGAGCUUGGCAUUCCGGUACUGUUGGUAAAAUG	-28.89	0.031695	37.7076	19.2384	11.8789	9.36163	14.9642	25.9081	22.7732	0.940919	1.86812e-11	0.00975866	0.01687	0.01026
AUGGGCCAGUGCAGGGCACGGCCUUUUUUUCGAUUCAGCGCAGAAGGAGCUCGAGCUUGGCAUUCCGGUACUGUUGGUAAAAUG	-26.19	0.037443	52.2255	25.107	17.0132	12.3646	18.3336	26.19	21.4127	0.940905	8.42682e-10	0.0154985	0.02195	0.0162
AUGGGCCAGUGUAGGGCACGGCCUUCUUUUCGAUCCGACGCAAGAGGAGCUCGAGCUUGGCAUUCCGGUACUGUUGGUAAAAUG	-26.75	0.043126	44.9844	23.7667	16.0305	11.9422	17.7039	26.3316	21.6947	0.940672	3.4186e-10	0.0185187	0.02333	0.01834
AUGGGCCAGUGUAGGGCACGGCCUUUUUUCUGAUUCGACACGAAAGGAGCUCGAGCUUGGCAUUCCGGUACUGUUGGUAAAAUG	-25.07	0.046791	45.1384	22.1889	14.3657	10.6652	16.3749	26.174	22.2544	0.940659	1.57191e-09	0.0309277	0.03972	0.03175
AUAGGCUAGUGCAGGGCACGGCCUUUUUUCUGGUCCAACAUGAGAGGAGCUCGAGCUUGGCAUUCCGGUACUGUUGGUAAAAUG	-27.88	0.084098	31.4848	16.8932	10.1739	6.59207	11.0077	27.0171	24.7125	0.940384	2.42449e-11	0.0108798	0.01516	0.01082
AUGGGCCAGUGUAGGGCACGGCCUUCUUUCUGCCCCAACACGAGAGGAGCUCGAGCUUGGCAUUCCGGUACUGUUGGUAAAAUG	-27.74	0.04693	42.0812	20.817	13.1779	9.95469	15.5418	26.1579	22.6016	0.94034	1.77658e-09	0.0344503	0.0412	0.03435
AUGGGCCAGUGCAGGGUACGGCCUUUUUUCCGAUCCAACGAGAGAGGAGCUCGAGCUUGGCAUUCCGGUACUGUUGGUAAAAUG	-26.76	0.029817	61.2383	30.7545	21.8308	15.8635	22.4259	26.2431	19.6898	0.940315	7.53655e-10	0.0143865	0.01959	0.01515
AUGGGCCAGUGCAGGGCGCGGCCUUUUUCUUAGUCCGAUACAGAAGGAGCUCGAGCUUGGCAUUCCGGUACUGUUGGUAAAAUG	-27.03	0.030909	36.9187	19.2312	11.6426	9.22764	14.9651	26.0479	22.9101	0.940264	5.37847e-12	0.00603564	0.00904	0.00616
AUGGGCCAGUGUAGGGCACGGCCUUCUUUCUGACCCGACACGAAAGGAGCUCGAGCUUGGCAUUCCGGUACUGUUGGUAAAAUG	-27.56	0.048372	40.2221	20.5571	12.9683	9.84948	15.4138	26.1619	22.6562	0.940165	1.43589e-09	0.0336091	0.05053	0.03291
AUGGGCCAGUGUAGGGCGCGGCCUUUUUUCUAGUCCGAUACGAAAGGAGCUCGAGCUUGGCAUUCCGGUACUGUUGGUAAAAUG	-25.3	0.040042	39.7023	19.9367	12.3865	9.52798	15.1379	26.0652	22.7686	0.940125	1.0119e-10	0.015834	0.02126	0.01584
AUGGGCCAGUGCAGGGCACGGCCUUCUCUUUGACCCAGCACAAGAGGAGCUCGAGCUUGGCAUUCCGGUACUGUUGGUAAAAUG	-29.49	0.030592	39.0704	20.2849	12.7373	9.8783	15.5466	26.0556	22.5886	0.940113	2.57565e-10	0.0085081	0.01473	0.00806
AUGGGCCAGUGCAGGGCGCGGCCUUUUUCUUGACCCGGCACAGAAGGAGCUCGAGCUUGGCAUUCCGGUACUGUUGGUAAAAUG	-27.97	0.032767	40.1051	20.3909	12.7587	9.81697	15.5041	26.0667	22.6249	0.940006	5.54176e-10	0.0195942	0.02732	0.01999
AUGGGCCAGUGCAGGGCACGGCCUUCUUCUUGAUCCGACAUAGAAGGAGCUCGAGCUUGGCAUUCCGGUACUGUUGGUAAAAUG	-29.29	0.033105	37.2808	19.1756	11.7762	9.23177	14.7925	25.9277	22.848	0.939839	1.46408e-10	0.010277	0.02558	0.01058
AUGGGCCAGUGCAGGGUACGGCCUUUUCUCUGAUCCAACGCGAGAGGAGCUCGAGCUUGGCAUUCCGGUACUGUUGGUAAAAUG	-27.17	0.028092	44.2795	22.0788	14.0673	10.68	16.6234	25.8765	22.0983	0.939773	2.32409e-11	0.00755091	0.0125	0.00731
AUGGGCCAGUGCAGGGCGCGGCCUUUUUUCUGGUCCAACAUGAAAGGAGCUCGAGCUUGGCAUUCCGGUACUGUUGGUAAAAUG	-29.31	0.031701	39.0201	20.1482	12.4434	9.71547	15.5254	26.2118	22.7482	0.939733	3.43111e-11	0.00746217	0.01168	0.00768
AUGGGCCAGUGUAGGGCACGGCCUUUUUCUUGAUCUGACACAGAAGGAGCUCGAGCUUGGCAUUCCGGUACUGUUGGUAAAAUG	-25.07	0.039003	37.3575	19.3448	12.0136	9.37815	14.8615	26.1199	22.8709	0.939703	1.52067e-10	0.00988141	0.01913	0.0101
AUGGGCCAGUGUAGGGCGCGGCCUUUUUUCUAGUCCGAUACGAGAGGAGCUCGAGCUUGGCAUUCCGGUACUGUUGGUAAAAUG	-25.44	0.039024	41.5221	20.4711	12.8223	9.77951	15.4498	26.0712	22.6458	0.9397	1.22164e-10	0.0144202	0.02119	0.01494
AUGGGCCAGUGCAGGGCACGGCCUUCUCUUUGACCCAGCAUAAGAGGAGCUCGAGCUUGGCAUUCCGGUACUGUUGGUAAAAUG	-29.49	0.030854	37.3269	19.1817	11.7556	9.19823	14.7607	25.9996	22.9007	0.939539	1.43276e-10	0.00941983	0.01735	0.00969
AUAGGCUAGUGUAGGGCGCGGCCUUUUUUUCGAUCCGACGCAAGAGGAGCUCGAGCUUGGCAUUCCGGUACUGUUGGUAAAAUG	-24.63	0.112077	40.9491	21.1376	14.2186	8.97373	13.4033	27.0659	23.5461	0.939466	6.80676e-10	0.0194698	0.02377	0.01944
AUAGGCUAGUGUAGGGCGCGGCCUUUUUUUCGAUCCGACGCAGAAGGAGCUCGAGCUUGGCAUUCCGGUACUGUUGGUAAAAUG	-24.63	0.110605	40.2177	20.991	14.1078	8.92541	13.3354	27.059	23.5668	0.93938	6.03329e-10	0.0178756	0.02116	0.01787
AUAGGCUAGUGUAGGGCGCGGCCUUUUUCUUGAUCCAGCACAGAAGGAGCUCGAGCUUGGCAUUCCGGUACUGUUGGUAAAAUG	-25.64	0.107553	33.3061	17.3966	10.7321	6.76981	10.9948	26.9226	24.5764	0.939304	6.79541e-10	0.0150576	0.03025	0.01533
AUGGGCCAGUGCAGGGCACGGCCUUUUUUCCGAUCCGACGCGAAAGGAGCUCGAGCUUGGCAUUCCGGUACUGUUGGUAAAAUG	-28.34	0.036911	61.3737	31.8805	22.4814	16.5259	23.5545	26.295	19.3846	0.93926	7.35437e-10	0.0156538	0.02371	0.01566
AUGGGCCAGUGCAGGGCACGGCCUUUUUUCUGAUCUAACAUGAGAGGAGCUCGAGCUUGGCAUUCCGGUACUGUUGGUAAAAUG	-26.94	0.033174	39.2799	19.8308	12.3626	9.59183	15.2264	25.8533	22.6307	0.939011	1.80965e-10	0.0158507	0.02081	0.01589
AUGGGCCAGUGCAGGGCACGGCCUUUUUUCUGCGUCGACAUGAAAGGAGCUCGAGCUUGGCAUUCCGGUACUGUUGGUAAAAUG	-26.84	0.032145	39.4965	20.0125	12.4484	9.62725	15.3002	25.9415	22.6571	0.93897	2.31746e-10	0.0164318	0.02307	0.01568
AUAGGCUAGUGCAGGGUACGGCCUUUUUUUCGGUCCAGCGCAAAAGGAGCUCGAGCUUGGCAUUCCGGUACUGUUGGUAAAAUG	-24.63	0.094518	43.5838	21.5089	14.1704	8.84104	13.5158	26.8383	23.4986	0.938871	2.19829e-09	0.0186091	0.02533	0.01815
AUGGGCCAGUGCAGGGUACGGCCUUUUUCUUGAUCUAGCACAGAAGGAGCUCGAGCUUGGCAUUCCGGUACUGUUGGUAAAAUG	-25.28	0.03056	47.2037	23.4728	15.2104	11.3256	17.3332	26.0093	21.8419	0.938811	7.4414e-10	0.00638766	0.01128	0.00659
AUGGGCCAGUGCAGGGCACGGCCUUCUUUCUGACCCAACAUGAGAGGAGCUCGAGCUUGGCAUUCCGGUACUGUUGGUAAAAUG	-29.43	0.033572	37.855	19.5354	12.1187	9.4545	15.0581	25.8634	22.7044	0.938769	1.21069e-10	0.0170653	0.02565	0.01717
AUGGGCCAGUGUAGGGCACGGCCUUUUCUCUGCCCCAACACGAGAGGAGCUCGAGCUUGGCAUUCCGGUACUGUUGGUAAAAUG	-27.95	0.046405	45.823	22.434	14.3796	10.6851	16.5078	26.1265	22.2207	0.938752	1.82898e-09	0.0240388	0.03062	0.02395
AUGGGCCAGUGCAGGGCACGGCCUUCUUUCUGAUCCAACAUGAAAGGAGCUCGAGCUUGGCAUUCCGGUACUGUUGGUAAAAUG	-29.29	0.034443	37.8098	19.5781	12.0801	9.44924	15.0971	25.863	22.7069	0.938747	1.34887e-10	0.0174892	0.03143	0.01798
AUAGGCUAGUGCAGGGCGCGGCCUUUUUUCUGAUCCAACAUGAAAGGAGCUCGAGCUUGGCAUUCCGGUACUGUUGGUAAAAUG	-27.17	0.088708	31.4884	16.6263	10.0757	6.45946	10.7309	26.6366	24.5886	0.938715	1.65988e-10	0.0179676	0.02349	0.01795
AUAGGCUAGUGUAGGGCGCGGCCUUUUUUUCGAUCCGACGCAAAAGGAGCUCGAGCUUGGCAUUCCGGUACUGUUGGUAAAAUG	-24.49	0.114331	40.5602	21.152	14.2116	8.97249	13.4142	27.0495	23.5385	0.93866	8.46435e-10	0.0208581	0.02441	0.02043
AUAGGCUAGUGUAGGGCGCGGCCUUUUUUUCGACCCAGCGCAAAAGGAGCUCGAGCUUGGCAUUCCGGUACUGUUGGUAAAAUG	-24.69	0.118842	37.9862	19.273	12.5064	7.77683	12.0715	27.016	24.1196	0.938629	1.85634e-09	0.0309466	0.03643	0.03117
AUGGGCCAGUGUAGGGCACGGCCUUCUUCUUGACCCAGCACAGAAGGAGCUCGAGCUUGGCAUUCCGGUACUGUUGGUAAAAUG	-27.76	0.040054	39.3116	20.2248	12.6409	9.67981	15.2645	26.1791	22.7496	0.938608	5.78487e-10	0.0195084	0.03455	0.02086
AUGGGCCAGUGUAGGGCACGGCCUUUUUUCUGAUCUGACAUGAAAGGAGCUCGAGCUUGGCAUUCCGGUACUGUUGGUAAAAUG	-25.07	0.039987	41.0717	20.4664	12.9359	9.8482	15.459	25.9857	22.5687	0.938482	1.47631e-10	0.0146107	0.01986	0.01496
AUGGGCCAGUGUAGGGCACGGCCUUUUUUUCGAUCUGACGCAGAAGGAGCUCGAGCUUGGCAUUCCGGUACUGUUGGUAAAAUG	-24.26	0.045074	49.6035	23.7092	15.8858	11.5944	17.3429	26.2068	21.8062	0.93847	1.48568e-09	0.0165183	0.02568	0.01626
AUGGGCCAGUGUAGGGCACGGCCUUCUUUUCGAUCCAACGCAAGAGGAGCUCGAGCUUGGCAUUCCGGUACUGUUGGUAAAAUG	-26.75	0.048483	42.1756	21.1915	13.7201	10.2779	15.7988	26.2317	22.4769	0.938469	2.13371e-09	0.0323418	0.04073	0.03241
AUGGGCCAGUGCAGGGCACGGCCUUCUCUUUGAUCCAGCACAAGAGGAGCUCGAGCUUGGCAUUCCGGUACUGUUGGUAAAAUG	-29.49	0.031596	39.33	20.4449	12.8839	9.98391	15.6667	26.0108	22.5135	0.938437	3.87901e-10	0.00607678	0.01584	0.00619
AUGGGCCAGUGCAGGGCGCGGCCUUUUUCUUGAUCCGGCACAGAAGGAGCUCGAGCUUGGCAUUCCGGUACUGUUGGUAAAAUG	-27.97	0.033937	40.507	20.5631	12.9176	9.92175	15.6175	26.0205	22.5494	0.93841	8.15942e-10	0.0143573	0.02794	0.01445
AUAGGCUAGUGUAGGGCACGGCCUUUUUUUCGGUCCAACGCAGAAGGAGCUCGAGCUUGGCAUUCCGGUACUGUUGGUAAAAUG	-25.2	0.125165	37.3637	18.9113	12.2774	7.64208	11.8601	26.9994	24.1786	0.938366	1.84478e-09	0.0280208	0.03403	0.02761
AUGGGCCAGUGUAGGGCACGGCCUUCUUUUCGACCCAGCGCAAGAGGAGCUCGAGCUUGGCAUUCCGGUACUGUUGGUAAAAUG	-26.95	0.045877	43.4278	21.6207	14.0415	10.4579	16.0384	26.2914	22.4168	0.938336	2.15255e-09	0.0309534	0.03919	0.03075
AUAGGCUAGUGCAGGGCGCGGCCUUUUUCUUGAUCCAACACAGAAGGAGCUCGAGCUUGGCAUUCCGGUACUGUUGGUAAAAUG	-27.17	0.084241	32.2008	17.1403	10.4869	6.76529	11.0943	26.7756	24.5052	0.938324	2.38214e-10	0.0109501	0.02066	0.01014
AUGGGCCAGUGUAGGGCACGGCCUUCUUUUCGACCCAACGCAGAAGGAGCUCGAGCUUGGCAUUCCGGUACUGUUGGUAAAAUG	-26.75	0.050037	42.2505	21.2346	13.5313	10.1894	15.8331	26.1825	22.4965	0.938236	3.24459e-09	0.0446736	0.05376	0.04532
AUGGGCCAGUGUAGGGCACGGCCUUCUUCUUGAUCCAGCACAGAAGGAGCUCGAGCUUGGCAUUCCGGUACUGUUGGUAAAAUG	-27.76	0.041532	39.4053	20.2936	12.7213	9.73878	15.3208	26.1409	22.7011	0.938123	6.99723e-10	0.0143966	0.03434	0.01446
AUGGGCCAGUGCAGGGCACGGCCUUCUUCUUGAUCCAACACAGAAGGAGCUCGAGCUUGGCAUUCCGGUACUGUUGGUAAAAUG	-29.29	0.032455	38.725	20.1238	12.5612	9.78271	15.4704	25.9986	22.6079	0.937878	2.15502e-10	0.0105755	0.0255	0.01048
AUGGGCCAGUGCAGGGUACGGCCUUCUCUUUGAUCCAACAUAAGAGGAGCUCGAGCUUGGCAUUCCGGUACUGUUGGUAAAAUG	-27.57	0.027746	42.4234	21.4124	13.4807	10.2594	16.0993	25.893	22.3168	0.937864	1.0194e-10	0.00508204	0.01386	0.00529
AUGGGCCAGUGUAGGGCACGGCCUUUUCUCUGACCCAACAUGAGAGGAGCUCGAGCUUGGCAUUCCGGUACUGUUGGUAAAAUG	-27.91	0.040798	36.9266	19.0581	11.7058	9.14843	14.6382	25.9618	22.9067	0.937775	1.88358e-10	0.0237048	0.02768	0.0239
AUGGGCCAGUGCAGGGCACGGCCUUUUUCUUGAUCUAGCAUAGAAGGAGCUCGAGCUUGGCAUUCCGGUACUGUUGGUAAAAUG	-27	0.033854	38.5326	19.5937	12.1465	9.42631	14.9996	25.9661	22.7699	0.937749	5.83212e-10	0.014128	0.0271	0.01386
AUGGGCCAGUGCAGGGCACGGCCUUCUCUUUGAUCCAGCAUAAGAGGAGCUCGAGCUUGGCAUUCCGGUACUGUUGGUAAAAUG	-29.49	0.032134	37.956	19.4438	11.987	9.33951	14.9222	25.9508	22.8056	0.937721	2.79347e-10	0.00704877	0.0186	0.00703
AUGGGCCAGUGCAGGGCACGGCCUUUUCUUUGAUUCAGCAUAAGAGGAGCUCGAGCUUGGCAUUCCGGUACUGUUGGUAAAAUG	-27	0.032073	37.6772	19.2657	11.8525	9.25967	14.8146	25.941	22.8407	0.937551	3.04928e-10	0.00925778	0.01613	0.00905
AUGGGCCAGUGUAGGGCACGGCCUUCUUUCUGAUCCAACACGAGAGGAGCUCGAGCUUGGCAUUCCGGUACUGUUGGUAAAAUG	-27.7	0.04685	41.6928	21.026	13.3409	10.0657	15.6859	26.1648	22.5496	0.937359	2.08491e-09	0.0300967	0.05122	0.02908
AUGGGCCAGUGUAGGGCACGGCCUUCUUUCUGAUCCGACAUGAGAGGAGCUCGAGCUUGGCAUUCCGGUACUGUUGGUAAAAUG	-27.7	0.039966	37.9463	19.5117	12.1232	9.37973	14.8938	25.9779	22.7991	0.937339	1.58997e-10	0.0153256	0.02745	0.01591
AUGGGCCAGUGUAGGGCGCGGCCUUUUUCUUAGCCCGAUACAGAAGGAGCUCGAGCUUGGCAUUCCGGUACUGUUGGUAAAAUG	-25.3	0.042775	40.4186	20.0785	12.4652	9.55224	15.1501	25.9998	22.7238	0.937298	7.43319e-10	0.0214008	0.02892	0.02143
AUGGGCCAGUGCAGGGCACGGCCUUCUUUCUGACCCGACGCGAAAGGAGCUCGAGCUUGGCAUUCCGGUACUGUUGGUAAAAUG	-28.54	0.031498	37.1331	19.2902	11.8323	9.36955	15.0328	25.8924	22.7614	0.937157	2.32378e-11	0.0133341	0.02095	0.01361
AUGGGCCAGUGCAGGGCACGGCCUUUUUUCCGCCCCGACGAGAAAGGAGCUCGAGCUUGGCAUUCCGGUACUGUUGGUAAAAUG	-28.38	0.031794	49.1983	26.2634	18.2006	13.7227	19.8058	26.2777	20.7775	0.937099	9.09624e-10	0.0303653	0.03215	0.02997
AUGGGCCAGUGCAGGGCACGGCCUUCUUCUUGACCCAACACAGAAGGAGCUCGAGCUUGGCAUUCCGGUACUGUUGGUAAAAUG	-29.29	0.032622	38.5366	20.0625	12.5165	9.75686	15.4361	25.9892	22.6161	0.937067	2.10593e-10	0.0148043	0.02596	0.01438
AUAGGCUAGUGCAGGGUACGGCCUUUUUUUCGGUCCAGCGCAGAAGGAGCUCGAGCUUGGCAUUCCGGUACUGUUGGUAAAAUG	-24.77	0.091558	44.1878	21.6655	14.3101	8.92793	13.6144	26.8363	23.4542	0.937059	2.52125e-09	0.0166809	0.02495	0.01659
AUAGGCCAGUGCAGGGCGCGGCCUUUUUUCUGACCCAGCACGAAAGGAGCUCGAGCUUGGCAUUCCGGUACUGUUGGUAAAAUG	-29.14	0.113757	31.7953	15.4379	10.1163	6.00066	9.27961	27.2111	25.1052	0.936995	2.80508e-09	0.0389835	0.04522	0.03872
AUAGGCUAGUGUAGGGCACGGCCUUUUUUUCGGUCCAACGCAAAAGGAGCUCGAGCUUGGCAUUCCGGUACUGUUGGUAAAAUG	-25.06	0.128553	37.6221	19.1678	12.4403	7.74297	12.0182	26.9814	24.1192	0.936978	2.49538e-09	0.0317648	0.03747	0.03111
AUGGGCCAGUGUAGGGCGCGGCCUUUUUUCUAGUCCAAUACGAGAGGAGCUCGAGCUUGGCAUUCCGGUACUGUUGGUAAAAUG	-25.44	0.039449	39.9909	20.0085	12.3901	9.53392	15.173	26.06	22.763	0.936976	2.39574e-10	0.0212843	0.02404	0.02066
AUAGGCUAGUGCAGGGCACGGCCUUUUUCUUGGUCCAACACAGAAGGAGCUCGAGCUUGGCAUUCCGGUACUGUUGGUAAAAUG	-27.74	0.083679	32.343	17.2474	10.5236	6.80687	11.1736	26.8821	24.5376	0.936954	1.4782e-10	0.00961302	0.01916	0.00976
AUGGGCCAGUGCAGGGCGCGGCCUUUUUCUUAGUCCAAUACAGAAGGAGCUCGAGCUUGGCAUUCCGGUACUGUUGGUAAAAUG	-27.03	0.030893	36.9306	19.3527	11.7186	9.27372	15.0363	26.0356	22.8809	0.936879	2.07161e-11	0.00996558	0.01385	0.01022
AUGGGCCAGUGCAGGGUACGGCCUUUUUUCUGCGUCAACAUGAAAGGAGCUCGAGCUUGGCAUUCCGGUACUGUUGGUAAAAUG	-25.12	0.030227	45.0269	22.4137	14.3184	10.7782	16.7337	25.8444	22.0331	0.936846	2.71403e-10	0.0137891	0.02131	0.01369
AUGGGCCAGUGCAGGGUACGGCCUUUUUUCCGAUCCAACGAGAAAGGAGCUCGAGCUUGGCAUUCCGGUACUGUUGGUAAAAUG	-26.62	0.030738	58.8855	29.8169	21.0458	15.3348	21.793	26.2044	19.9348	0.936815	1.22971e-09	0.0214917	0.02568	0.02152
AUAGGCCAGUGCAGGGCGCGGCCUUUUUUCUGAUCCAACACGAGAGGAGCUCGAGCUUGGCAUUCCGGUACUGUUGGUAAAAUG	-29.08	0.119303	29.0287	14.0618	8.93102	5.31234	8.46848	27.1198	25.4037	0.936758	2.61425e-09	0.0367652	0.04917	0.0378
AUGGGCCAGUGCAGGGCACGGCCUUUUUCUUGAUUCGACAUAGAAGGAGCUCGAGCUUGGCAUUCCGGUACUGUUGGUAAAAUG	-26.8	0.032702	38.0903	19.3837	11.9534	9.32851	14.9038	25.9024	22.787	0.936652	3.42031e-10	0.0134209	0.02189	0.01332
AUGGGCCAGUGCAGGGCACGGCCUUUUUUCUGCGUCAACACGAAAGGAGCUCGAGCUUGGCAUUCCGGUACUGUUGGUAAAAUG	-26.84	0.037374	41.8517	21.0829	13.3461	10.1373	15.8696	26.0859	22.4743	0.936603	1.56392e-09	0.0272165	0.03766	0.02641
AUGGGCCAGUGCAGGGCACGGCCUUUUCUUUGAUUCAGCACAAGAGGAGCUCGAGCUUGGCAUUCCGGUACUGUUGGUAAAAUG	-27	0.031451	39.7838	20.5116	12.9375	10.0145	15.703	25.9966	22.4911	0.936596	6.63942e-10	0.00887979	0.01554	0.00877
AUAGGCCAGUGCAGGGCGCGGCCUUUUUUCUGAUCCGACAUGAGAGGAGCUCGAGCUUGGCAUUCCGGUACUGUUGGUAAAAUG	-29.08	0.101353	26.2233	12.6828	7.82246	4.72853	7.78644	26.958	25.6148	0.936529	2.66933e-10	0.0186303	0.02464	0.01866
AUGGGCCAGUGUAGGGCACGGCCUUCUUUCUGCCCCGACAUGAAAGGAGCUCGAGCUUGGCAUUCCGGUACUGUUGGUAAAAUG	-27.6	0.03935	39.1835	19.953	12.3284	9.49839	15.1253	26.0285	22.7651	0.936464	4.37854e-10	0.024211	0.03031	0.02378
AUGGGCCAGUGCAGGGCACGGCCUUUUUUCUGAGUCAGCAUGAAAGGAGCUCGAGCUUGGCAUUCCGGUACUGUUGGUAAAAUG	-27	0.03416	42.9063	21.4875	13.782	10.4071	16.167	25.9464	22.2697	0.93641	6.25308e-10	0.0216069	0.02743	0.02205
AUGGGCCAGUGCAGGGCACGGCCUUUUUCUUGAUUCAACACAGAAGGAGCUCGAGCUUGGCAUUCCGGUACUGUUGGUAAAAUG	-26.8	0.03224	38.7261	20.0528	12.5129	9.75145	15.4244	25.9811	22.6148	0.93637	3.38582e-10	0.0141432	0.02275	0.0143
AUGGGCCAGUGUAGGGCACGGCCUUCUUUCUGAUCCAGCAUGAAAGGAGCUCGAGCUUGGCAUUCCGGUACUGUUGGUAAAAUG	-27.76	0.043195	38.9161	20.0396	12.4722	9.5796	15.1601	26.0317	22.726	0.936284	6.22161e-10	0.0233342	0.04017	0.0231
AUGGGCCAGUGCAGGGCACGGCCUUCUUCUUGCCCCAACAUAGAAGGAGCUCGAGCUUGGCAUUCCGGUACUGUUGGUAAAAUG	-29.33	0.033076	38.3831	19.5998	12.0926	9.41621	15.0349	25.9138	22.7488	0.936243	4.28494e-10	0.0182083	0.02726	0.01801
AUGGGCCAGUGCAGGGCACGGCCUUUUUUCUGAUCUAGCAUGAGAGGAGCUCGAGCUUGGCAUUCCGGUACUGUUGGUAAAAUG	-27.14	0.034509	42.6534	20.9465	13.2955	10.113	15.8398	25.9366	22.4118	0.936091	9.30142e-10	0.0192882	0.03054	0.01921
AUGGGCCAGUGUAGGGCACGGCCUUUUUCUUGAUUCAGCACAGAAGGAGCUCGAGCUUGGCAUUCCGGUACUGUUGGUAAAAUG	-25.27	0.04126	39.4952	20.2157	12.6693	9.70535	15.2708	26.1186	22.7066	0.936055	1.07345e-09	0.0200677	0.03215	0.01969
AUAGGCCAGUGCAGGGCGCGGCCUUUUUCUUGACCCAGCACAGAAGGAGCUCGAGCUUGGCAUUCCGGUACUGUUGGUAAAAUG	-29.14	0.101542	26.8208	13.3016	8.25987	4.97636	8.09619	27.1445	25.5841	0.935878	1.09591e-09	0.0236936	0.03323	0.0235
AUGGGCCAGUGUAGGGCACGGCCUUCUUUUCGACCCAACGCAAAAGGAGCUCGAGCUUGGCAUUCCGGUACUGUUGGUAAAAUG	-26.61	0.051375	41.7342	21.3943	13.591	10.2446	15.9492	26.1667	22.4611	0.935741	4.38697e-09	0.0500713	0.05867	0.04958
AUGGGCCAGUGCAGGGCACGGCCUUCUUUCUGAUCCAACGCGAAAGGAGCUCGAGCUUGGCAUUCCGGUACUGUUGGUAAAAUG	-28.54	0.032199	37.8746	19.665	12.1075	9.51195	15.222	25.8681	22.6781	0.935725	7.82104e-11	0.0152064	0.02633	0.01472
AUGGGCCAGUGUAGGGCACGGCCUUCUUCUUGAUCCAGCGCAGAAGGAGCUCGAGCUUGGCAUUCCGGUACUGUUGGUAAAAUG	-27.49	0.034298	36.006	19.0955	11.8024	9.40685	14.9483	26.0804	22.8368	0.935673	2.0702e-11	0.0058791	0.01382	0.00577
AUGGGCCAGUGCAGGGUACGGCCUUUUUUCUGAUCUAGCAUGAGAGGAGCUCGAGCUUGGCAUUCCGGUACUGUUGGUAAAAUG	-25.42	0.030535	49.3937	23.9163	15.6243	11.5491	17.5978	25.9036	21.6772	0.935669	1e-09	0.0188135	0.02835	0.01901
AUGGGCCAGUGCAGGGCACGGCCUUCUUUCUGACCCAGCAUGAGAGGAGCUCGAGCUUGGCAUUCCGGUACUGUUGGUAAAAUG	-29.63	0.032	43.6577	22.1004	14.2856	10.7128	16.5555	26.0278	22.1575	0.935476	6.9549e-10	0.0163724	0.03182	0.01613
AUGGGCCAGUGUAGGGCGCGGCCUUUUUUCUAGUCCAAUACGAAAGGAGCUCGAGCUUGGCAUUCCGGUACUGUUGGUAAAAUG	-25.3	0.040343	38.6982	19.776	12.1822	9.42013	15.0421	26.0443	22.8121	0.935474	3.02771e-10	0.023785	0.02673	0.02293
AUGGGCCAGUGUAGGGCACGGCCUUCUUUUCGACCCGACGCAAGAGGAGCUCGAGCUUGGCAUUCCGGUACUGUUGGUAAAAUG	-26.75	0.042917	46.1657	24.2812	16.3886	12.1681	18.0215	26.2958	21.5638	0.935415	8.80484e-10	0.0233622	0.02795	0.02273
AUGGGCCAGUGCAGGGCACGGCCUUUUUCUUGAUCUAGCGCAGAAGGAGCUCGAGCUUGGCAUUCCGGUACUGUUGGUAAAAUG	-26.73	0.028479	36.7348	19.3516	11.9893	9.58721	15.2375	25.9586	22.6857	0.935409	2.49691e-11	0.00581303	0.0099	0.00552
AUAGGCUAGUGUAGGGCGCGGCCUUUUUUUCGAUCCAACGCAGAAGGAGCUCGAGCUUGGCAUUCCGGUACUGUUGGUAAAAUG	-24.63	0.121307	37.8592	19.2542	12.5181	7.79523	12.0753	26.9508	24.0778	0.935341	2.68492e-09	0.0311299	0.03695	0.03085
AUAGGCCAGUGCAGGGCGCGGCCUUUUUUUCGAUCCGACGCAGAAGGAGCUCGAGCUUGGCAUUCCGGUACUGUUGGUAAAAUG	-28.13	0.108165	34.2291	17.0079	11.7433	7.21891	10.5338	27.235	24.5081	0.935307	1.22502e-09	0.0207472	0.02537	0.02086
AUAGGCCAGUGCAGGGCGCGGCCUUUUUCUUGAUCCAGCACAGAAGGAGCUCGAGCUUGGCAUUCCGGUACUGUUGGUAAAAUG	-29.14	0.105188	27.1565	13.4971	8.43435	5.08767	8.22344	27.1026	25.5075	0.935128	1.39819e-09	0.0174708	0.03443	0.01768
AUAGGCUAGUGCAGGGCACGGCCUUUUUUCUGGUCCAACAUGAAAGGAGCUCGAGCUUGGCAUUCCGGUACUGUUGGUAAAAUG	-27.74	0.085162	32.7281	17.4763	10.6013	6.84205	11.3518	26.9838	24.5709	0.935034	1.04436e-10	0.0152437	0.01993	0.01521
AUAGGCUAGUGUAGGGCGCGGCCUUUUUUUCGAUCCAACGCAAGAGGAGCUCGAGCUUGGCAUUCCGGUACUGUUGGUAAAAUG	-24.63	0.122222	38.9038	19.5382	12.7232	7.91222	12.2385	26.9597	24.0237	0.934953	3.05509e-09	0.0329376	0.04012	0.03303
AUGGGCCAGUGUAGGGCACGGCCUUUUUCUUGAUCUGACAUAGAAGGAGCUCGAGCUUGGCAUUCCGGUACUGUUGGUAAAAUG	-25.07	0.039248	37.5664	19.2183	11.8299	9.18137	14.6618	26.0191	22.9189	0.934893	4.88037e-10	0.0134004	0.02611	0.01353
AUGGGCCAGUGCAGGGUACGGCCUUUUUCUUGAUCUAGCAUAGAAGGAGCUCGAGCUUGGCAUUCCGGUACUGUUGGUAAAAUG	-25.28	0.029827	46.8489	23.0722	14.8438	11.0686	17.0437	25.926	21.9287	0.934605	1.20877e-09	0.00720267	0.01381	0.00721
AUAGGCCAGUGCAGGGCGCGGCCUUUUUUUCGAUCCGACGCAAGAGGAGCUCGAGCUUGGCAUUCCGGUACUGUUGGUAAAAUG	-28.13	0.109472	35.3998	17.3136	11.9702	7.32947	10.6867	27.2381	24.4543	0.934568	1.53512e-09	0.0228284	0.02801	0.02241
AUAGGCCAGUGCAGGGUACGGCCUUUUUUCUGGUCCAACAUGAGAGGAGCUCGAGCUUGGCAUUCCGGUACUGUUGGUAAAAUG	-27.93	0.088387	30.3527	14.9472	9.38318	5.73693	9.22287	27.2828	25.2729	0.934554	1.3145e-10	0.012337	0.01821	0.01247
AUGGGCCAGUGCAGGGCACGGCCUUCUCUUUGAUCCGACAUAAGAGGAGCUCGAGCUUGGCAUUCCGGUACUGUUGGUAAAAUG	-29.29	0.031055	37.948	19.4966	11.982	9.35243	14.9818	25.8896	22.7686	0.934553	2.574e-10	0.0066738	0.01724	0.00664
AUGGGCCAGUGCAGGGCACGGCCUUUUCUUUGAUUCGACAUAAGAGGAGCUCGAGCUUGGCAUUCCGGUACUGUUGGUAAAAUG	-26.8	0.031	37.5887	19.3051	11.8375	9.26695	14.8673	25.88	22.8065	0.934468	2.7636e-10	0.00881344	0.01469	0.00836
AUGGGCCAGUGCAGGGCACGGCCUUUUUUCUGAUUCAACAUGAAAGGAGCUCGAGCUUGGCAUUCCGGUACUGUUGGUAAAAUG	-26.8	0.033798	39.0664	19.9447	12.4137	9.63159	15.2993	25.8328	22.6006	0.934438	3.9397e-10	0.0225051	0.02711	0.0224
AUAGGCUAGUGUAGGGCGCGGCCUUUUUUCUGAUCCAGCAUGAGAGGAGCUCGAGCUUGGCAUUCCGGUACUGUUGGUAAAAUG	-25.78	0.10421	37.471	18.9328	12.0536	7.52076	11.8945	26.8523	24.1657	0.934412	1e-09	0.0214509	0.02981	0.0212
AUGGGCCAGUGCAGGGCACGGCCUUUUCUUUGAUCUAGCACAAGAGGAGCUCGAGCUUGGCAUUCCGGUACUGUUGGUAAAAUG	-27	0.031444	40.3395	20.8677	13.1885	10.165	15.9142	25.9894	22.4122	0.934372	1.11203e-09	0.00822366	0.01696	0.00831
AUAGGCCAGUGCAGGGCGCGGCCUUUUUUCUGCCCCAACACGAGAGGAGCUCGAGCUUGGCAUUCCGGUACUGUUGGUAAAAUG	-29.12	0.118947	29.6047	14.2821	9.09928	5.41116	8.59833	27.0973	25.3431	0.934317	3.64116e-09	0.0417493	0.05099	0.04168
AUGGGCCAGUGCAGGGCACGGCCUUUUUUCUGAGUCAGCACGAAAGGAGCUCGAGCUUGGCAUUCCGGUACUGUUGGUAAAAUG	-27	0.038124	47.7007	23.1877	15.1466	11.1929	17.1282	26.1003	21.9537	0.934306	3.6126e-09	0.0330295	0.04664	0.03232
AUAGGCUAGUGUAGGGCGCGGCCUUUUUUCUGAUCCAACACGAAAGGAGCUCGAGCUUGGCAUUCCGGUACUGUUGGUAAAAUG	-25.44	0.123332	35.9335	18.541	11.6339	7.27126	11.6314	26.8869	24.3078	0.934287	3.53652e-09	0.0387132	0.05098	0.03866
AUGGGCCAGUGCAGGGCGCGGCCUUUUUUCUAGCCCAAUACGAAAGGAGCUCGAGCUUGGCAUUCCGGUACUGUUGGUAAAAUG	-27.03	0.035124	43.9112	21.6461	13.6604	10.3505	16.2411	25.8593	22.2544	0.934163	6.90363e-10	0.0182018	0.02624	0.01881
AUAGGCUAGUGUAGGGCGCGGCCUUUUUUCUGAUCCAGCAUGAAAGGAGCUCGAGCUUGGCAUUCCGGUACUGUUGGUAAAAUG	-25.64	0.106575	36.192	18.6558	11.8243	7.3893	11.7339	26.8333	24.222	0.934158	1e-09	0.0232515	0.03137	0.02433
AUGGGCCAGUGCAGGGCGCGGCCUUUUUUUCGGCCCAACGCAGAAGGAGCUCGAGCUUGGCAUUCCGGUACUGUUGGUAAAAUG	-28.5	0.038187	47.8474	22.8664	15.0826	11.155	16.902	26.1003	21.9726	0.934135	3.30516e-09	0.0228399	0.03412	0.02322
AUAGGCUAGUGCAGGGCACGGCCUUUUUUUCGGUCCAGCGCAAAAGGAGCUCGAGCUUGGCAUUCCGGUACUGUUGGUAAAAUG	-26.35	0.105057	38.5005	19.6196	12.7044	7.96438	12.4283	26.8594	23.9475	0.934084	3.34942e-09	0.0308762	0.03653	0.03005
AUGGGCCAGUGCAGGGUACGGCCUUUUUUCUGCGUCAACAUGAGAGGAGCUCGAGCUUGGCAUUCCGGUACUGUUGGUAAAAUG	-25.26	0.029363	47.4509	23.2477	14.986	11.1824	17.2352	25.8394	21.8285	0.933999	4.4615e-10	0.0136453	0.02071	0.0139
AUGGGCCAGUGCAGGGUACGGCCUUUUCUUUGAUCUAACAUAAGAGGAGCUCGAGCUUGGCAUUCCGGUACUGUUGGUAAAAUG	-25.08	0.027728	43.1658	21.712	13.6958	10.3871	16.2748	25.8718	22.2423	0.933992	3.29053e-10	0.00677345	0.01414	0.00645
AUGGGCCAGUGCAGGGCACGGCCUUUUCUCUGAUCCAACGCGAGAGGAGCUCGAGCUUGGCAUUCCGGUACUGUUGGUAAAAUG	-28.89	0.031391	39.5524	19.9962	12.4352	9.69271	15.4117	25.8876	22.5974	0.933982	1.33557e-10	0.0150432	0.02496	0.01473
AUAGGCCAGUGCAGGGCGCGGCCUUUUUUUCGAUCCGACGCAAAAGGAGCUCGAGCUUGGCAUUCCGGUACUGUUGGUAAAAUG	-27.99	0.111728	34.7125	17.2739	11.9197	7.30502	10.6686	27.2209	24.458	0.933981	1.78757e-09	0.0241873	0.03015	0.02475
AUGGGCCAGUGCAGGGCACGGCCUUUUUUCUGAGUCGACAUGAGAGGAGCUCGAGCUUGGCAUUCCGGUACUGUUGGUAAAAUG	-26.94	0.032855	41.2513	20.4295	12.8002	9.85283	15.5833	25.8377	22.4924	0.933972	3.6694e-10	0.0182271	0.02428	0.01767
AUGGGCCAGUGCAGGGCGCGGCCUUUUCUUUGGUCCGACACAAGAGGAGCUCGAGCUUGGCAUUCCGGUACUGUUGGUAAAAUG	-29.31	0.027597	37.7978	20.0707	12.5496	9.96301	15.6798	26.074	22.5555	0.933915	5.05115e-11	0.00254795	0.00562	0.00287
AUAGGCCAGUGCAGGGCGCGGCCUUUUUCUUGAUCCAGCGCAGAAGGAGCUCGAGCUUGGCAUUCCGGUACUGUUGGUAAAAUG	-28.87	0.086787	23.4553	11.9782	7.28899	4.65749	7.69258	27.069	25.7058	0.933601	5.67174e-11	0.00713735	0.01432	0.00712
AUGGGCCAGUGCAGGGCACGGCCUUUUCUUUGAUCUAGCAUAAGAGGAGCUCGAGCUUGGCAUUCCGGUACUGUUGGUAAAAUG	-27	0.031981	38.908	19.8808	12.3023	9.52703	15.1801	25.9304	22.7017	0.933598	7.67558e-10	0.00920792	0.01986	0.00916
AUGGGCCAGUGUAGGGCACGGCCUUCUUUCUGCCCCAACACGAAAGGAGCUCGAGCUUGGCAUUCCGGUACUGUUGGUAAAAUG	-27.6	0.047648	42.4551	21.4613	13.6076	10.2391	15.9544	26.1104	22.4357	0.933533	4.05143e-09	0.0423201	0.05018	0.04309
AUAGGCUAGUGCAGGGCACGGCCUUUUUUCUAGUCCAAUACGAGAGGAGCUCGAGCUUGGCAUUCCGGUACUGUUGGUAAAAUG	-25.6	0.087876	36.2043	18.2336	11.2067	7.12217	11.6686	26.6936	24.2857	0.933488	4.957e-10	0.0221802	0.02703	0.02215
AUGGGCCAGUGCAGGGCACGGCCUUUUUUCCGCCCCAACGAGAGAGGAGCUCGAGCUUGGCAUUCCGGUACUGUUGGUAAAAUG	-28.52	0.034966	47.7331	25.1851	17.3059	12.9259	18.8559	26.156	21.1151	0.933363	1.78798e-09	0.0351676	0.03803	0.03536
AUGGGCCAGUGCAGGGCACGGCCUUCUUUCUGACCCAACAUGAAAGGAGCUCGAGCUUGGCAUUCCGGUACUGUUGGUAAAAUG	-29.29	0.034383	38.8224	20.0862	12.4552	9.6771	15.4044	25.8339	22.5784	0.933321	3.91395e-10	0.0242601	0.03539	0.02354
AUGGGCCAGUGUAGGGCACGGCCUUUUUUCUGAUUCGACAUGAGAGGAGCUCGAGCUUGGCAUUCCGGUACUGUUGGUAAAAUG	-25.21	0.038944	43.5979	21.491	13.7178	10.3214	16.066	25.9616	22.3201	0.933303	5.29951e-10	0.0196934	0.02442	0.01955
AUGGGCCAGUGCAGGGCACGGCCUUUUUUCUGAGUCGACAUGAAAGGAGCUCGAGCUUGGCAUUCCGGUACUGUUGGUAAAAUG	-26.8	0.033529	40.6946	20.3583	12.7262	9.81211	15.5369	25.828	22.5079	0.933276	4.06595e-10	0.0187179	0.02596	0.01948
AUGGGCCAGUGCAGGGUACGGCCUUCUCUUUGAUCCAACACAAGAGGAGCUCGAGCUUGGCAUUCCGGUACUGUUGGUAAAAUG	-27.57	0.025748	44.0857	22.7092	14.6265	11.1601	17.17	25.9445	21.8922	0.933271	2.05506e-10	0.00413033	0.01094	0.00404
AUGGGCCAGUGCAGGGCACGGCCUUUUUCUUGAUCUAACACAGAAGGAGCUCGAGCUUGGCAUUCCGGUACUGUUGGUAAAAUG	-26.8	0.032257	39.5792	20.456	12.8011	9.92221	15.6606	25.9724	22.5251	0.933211	6.98255e-10	0.0140494	0.02608	0.0138
AUGGGCCAGUGCAGGGCACGGCCUUUUCUCUGACCCAACGCGAGAGGAGCUCGAGCUUGGCAUUCCGGUACUGUUGGUAAAAUG	-28.89	0.030505	39.5659	20.007	12.4208	9.70532	15.4477	25.8842	22.5894	0.933191	8.43117e-11	0.0157209	0.02156	0.01672
AUGGGCCAGUGCAGGGCACGGCCUUUUUUCUGAUCUAACAUGAAAGGAGCUCGAGCUUGGCAUUCCGGUACUGUUGGUAAAAUG	-26.8	0.033805	39.2273	20.0584	12.4826	9.67252	15.3674	25.8364	22.5819	0.93313	5.09875e-10	0.0223561	0.02912	0.0223
AUGGGCCAGUGUAGGGCGCGGCCUUUUUCUUAGUCCGAUACAGAAGGAGCUCGAGCUUGGCAUUCCGGUACUGUUGGUAAAAUG	-25.3	0.03674	38.5802	19.8158	12.0928	9.4144	15.1592	26.1294	22.8575	0.93312	7.03044e-11	0.0116386	0.01705	0.0117
AUAGGCUAGUGUAGGGCGCGGCCUUUUUUUCGAUCCAACGCAAAAGGAGCUCGAGCUUGGCAUUCCGGUACUGUUGGUAAAAUG	-24.49	0.124507	38.4049	19.6347	12.7683	7.95163	12.312	26.9282	23.9883	0.932977	4e-09	0.0352727	0.04258	0.03559
AUGGGCCAGUGUAGGGCACGGCCUUCUUUCUGAUCCAGCGCGAAAGGAGCUCGAGCUUGGCAUUCCGGUACUGUUGGUAAAAUG	-27.01	0.041187	39.6583	20.2828	12.6199	9.68908	15.342	26.0279	22.6694	0.932964	5.81683e-10	0.022082	0.03912	0.02152
AUGGGCCAGUGUAGGGCACGGCCUUUUUUUCGAUUCAGCGCAAAAGGAGCUCGAGCUUGGCAUUCCGGUACUGUUGGUAAAAUG	-24.32	0.046671	49.4149	23.974	15.9511	11.65	17.5074	26.1636	21.7568	0.932893	3.39046e-09	0.0288602	0.03741	0.02921
AUAGGCCAGUGCAGGGCGCGGCCUUUUUUUCGACCCAGCGCAAAAGGAGCUCGAGCUUGGCAUUCCGGUACUGUUGGUAAAAUG	-28.19	0.116032	32.1751	15.6082	10.3706	6.18395	9.42913	27.1848	25.0004	0.932861	3.85712e-09	0.0358501	0.04144	0.03556
AUGGGCCAGUGUAGGGCACGGCCUUCUUUCUGCUCCAACACGAGAGGAGCUCGAGCUUGGCAUUCCGGUACUGUUGGUAAAAUG	-27.74	0.046129	45.5848	22.1089	14.0837	10.4951	16.3227	26.089	22.2969	0.932734	3.70494e-09	0.0319154	0.04447	0.03212
AUAGGCUAGUGUAGGGCACGGCCUUUUUCUUGGUCCGACACAGAAGGAGCUCGAGCUUGGCAUUCCGGUACUGUUGGUAAAAUG	-26.01	0.099541	33.5488	17.6216	10.8234	6.90986	11.2427	26.9791	24.5346	0.932683	4.2669e-10	0.0119097	0.02331	0.01164
AUGGGCCAGUGUAGGGCACGGCCUUCUUCUUGAUCCGACACAGAAGGAGCUCGAGCUUGGCAUUCCGGUACUGUUGGUAAAAUG	-27.56	0.038823	39.2765	20.3735	12.7453	9.81916	15.4677	26.0867	22.6338	0.932627	6.47678e-10	0.0131227	0.0325	0.01351
AUGGGCCAGUGUAGGGCACGGCCUUUUUCUUGAUUCAGCGCAGAAGGAGCUCGAGCUUGGCAUUCCGGUACUGUUGGUAAAAUG	-25	0.033968	37.0921	19.4158	12.0594	9.55165	15.1284	26.0604	22.7544	0.932537	7.37258e-11	0.00925415	0.01407	0.00862
AUAGGCCAGUGCAGGGCACGGCCUUUUUUUCGGUCCAACGCAGAAGGAGCUCGAGCUUGGCAUUCCGGUACUGUUGGUAAAAUG	-28.7	0.122196	31.5585	15.2475	10.1427	6.04987	9.21836	27.168	25.0591	0.932521	3.87595e-09	0.0328612	0.04021	0.03287
AUAGGCUAGUGCAGGGCACGGCCUUUUUUUCGGUCCAGCGCAGAAGGAGCUCGAGCUUGGCAUUCCGGUACUGUUGGUAAAAUG	-26.49	0.101737	39.4284	19.819	12.8748	8.06706	12.5485	26.8572	23.8951	0.932332	3.84334e-09	0.0277489	0.03738	0.02752
AUAGGCCAGUGCAGGGCACGGCCUUUUUUCUGGUCCAACACGAGAGGAGCUCGAGCUUGGCAUUCCGGUACUGUUGGUAAAAUG	-29.65	0.122236	33.6256	15.8318	10.2997	6.0901	9.47695	27.1755	25.0427	0.932172	5.7813e-09	0.0334493	0.05417	0.03304
AUGGGCCAGUGUAGGGCACGGCCUUUUCUCUGAUCCAGCACGAGAGGAGCUCGAGCUUGGCAUUCCGGUACUGUUGGUAAAAUG	-28.11	0.046872	45.5031	22.4842	14.5867	10.8139	16.5834	26.2565	22.2213	0.932013	5.23256e-09	0.0317172	0.06269	0.03196
AUAGGCCAGUGCAGGGCGCGGCCUUUUUUUCGACCCAGCGCAGAAGGAGCUCGAGCUUGGCAUUCCGGUACUGUUGGUAAAAUG	-28.33	0.112264	33.4111	15.9014	10.6391	6.33961	9.60078	27.1954	24.9279	0.931984	3.82208e-09	0.0331766	0.03904	0.03291
AUGGGCCAGUGUAGGGCACGGCCUUCUUUCUGAUCCGACAUGAAAGGAGCUCGAGCUUGGCAUUCCGGUACUGUUGGUAAAAUG	-27.56	0.041032	38.8241	20.0365	12.4206	9.58023	15.2195	25.9459	22.6828	0.93178	5.3322e-10	0.0218089	0.0389	0.0217
AUGGGCCAGUGCAGGGCACGGCCUUUUUUCCGAUCCAGCGCGAAAGGAGCUCGAGCUUGGCAUUCCGGUACUGUUGGUAAAAUG	-28.54	0.036762	63.6128	32.395	22.6883	16.5607	23.7162	26.2871	19.3632	0.931714	2e-09	0.0172606	0.03691	0.01729
AUGGGCCAGUGUAGGGCACGGCCUUUUUCUCGCUCCAACGAAGAAGGAGCUCGAGCUUGGCAUUCCGGUACUGUUGGUAAAAUG	-27	0.024106	52.9937	26.0109	17.0188	12.749	19.4061	26.0715	21.1613	0.931614	5.052e-09	0.0190797	0.03168	0.019
AUGGGCCAGUGCAGGGUACGGCCUUUUUCUUGAUCUAACACAGAAGGAGCUCGAGCUUGGCAUUCCGGUACUGUUGGUAAAAUG	-25.08	0.02851	47.1884	23.6492	15.2875	11.4355	17.5365	25.9431	21.7538	0.931586	1.1237e-09	0.00688399	0.01311	0.00663
AUGGGCCAGUGUAGGGCACGGCCUUCUUCUUGACCCGACACAGAAGGAGCUCGAGCUUGGCAUUCCGGUACUGUUGGUAAAAUG	-27.56	0.039022	39.097	20.3121	12.7002	9.79314	15.4337	26.0755	22.6412	0.931516	6.48704e-10	0.0184008	0.03223	0.01872
AUGGGCCAGUGCAGGGCGCGGCCUUUUUCUUGAUCCGGCGCAGAAGGAGCUCGAGCUUGGCAUUCCGGUACUGUUGGUAAAAUG	-27.7	0.027843	38.712	20.0541	12.5001	9.8843	15.6408	25.9338	22.5248	0.931504	1.12171e-10	0.00676349	0.01257	0.00678
AUGGGCCAGUGUAGGGCACGGCCUUUUCUCUGCCCCAACAUGAGAGGAGCUCGAGCUUGGCAUUCCGGUACUGUUGGUAAAAUG	-27.95	0.040142	42.0874	21.234	13.3135	10.1002	15.8957	25.92	22.4099	0.931423	8.39703e-10	0.0192044	0.02374	0.01914
AUGGGCCAGUGUAGGGCACGGCCUUUUUUUCGAUCUAGCGCAAAAGGAGCUCGAGCUUGGCAUUCCGGUACUGUUGGUAAAAUG	-24.32	0.046267	50.9261	24.7524	16.5587	12.0324	18.0113	26.1725	21.5701	0.931404	4e-09	0.0284114	0.03614	0.0284
AUAGGCUAGUGCAGGGCACGGCCUUUUUUCUAGUCCAAUACGAAAGGAGCUCGAGCUUGGCAUUCCGGUACUGUUGGUAAAAUG	-25.46	0.089768	35.1304	18.0989	11.0731	7.05341	11.601	26.6717	24.3091	0.931326	6.92555e-10	0.0247348	0.03022	0.02515
AUGGGCCAGUGUAGGGCACGGCCUUCUUUCUGAUCCAGCAUGAGAGGAGCUCGAGCUUGGCAUUCCGGUACUGUUGGUAAAAUG	-27.9	0.039782	43.5302	22.0881	14.2863	10.6557	16.4073	26.0788	22.2115	0.931306	1.13014e-09	0.0202681	0.03646	0.02031
AUGGGCCAGUGUAGGGCACGGCCUUUUCUCUGACCCAGCAUGAGAGGAGCUCGAGCUUGGCAUUCCGGUACUGUUGGUAAAAUG	-28.11	0.03989	43.6385	21.4972	13.6402	10.2466	16.0197	26.0833	22.4183	0.931256	2e-09	0.0232751	0.03874	0.0225
AUGGGCCAGUGUAGGGCACGGCCUUCUUUCUGACCCAGCAUGAAAGGAGCUCGAGCUUGGCAUUCCGGUACUGUUGGUAAAAUG	-27.76	0.041217	40.2476	20.6889	12.9172	9.84431	15.5415	26.0486	22.6021	0.931154	1.43336e-09	0.0309849	0.04684	0.03067
AUGGGCCAGUGUAGGGCACGGCCUUCUUUCUGACCCGACAUGAGAGGAGCUCGAGCUUGGCAUUCCGGUACUGUUGGUAAAAUG	-27.7	0.039788	39.9043	20.3076	12.7211	9.73671	15.366	25.948	22.6056	0.931138	5.78169e-10	0.0213149	0.03185	0.02031
AUGGGCCAGUGCAGGGCACGGCCUUCUCUUUGCCCCGACAUAAGAGGAGCUCGAGCUUGGCAUUCCGGUACUGUUGGUAAAAUG	-29.33	0.02908	41.0949	20.8525	12.9776	9.92939	15.7639	25.9633	22.517	0.930892	1e-09	0.00720359	0.01305	0.00677
AUGGGCCAGUGCAGGGCACGGCCUUUUUUUCGAUCUAGCGCAAGAGGAGCUCGAGCUUGGCAUUCCGGUACUGUUGGUAAAAUG	-26.19	0.035382	61.7291	30.261	21.1037	15.1749	21.8745	26.2669	20.046	0.930876	2.18143e-09	0.0140946	0.02371	0.01423
AUGGGCCAGUGUAGGGCACGGCCUUCUUCUUGACCCAGCGCAGAAGGAGCUCGAGCUUGGCAUUCCGGUACUGUUGGUAAAAUG	-27.49	0.031039	36.6227	19.4191	12.0081	9.59231	15.2175	26.1377	22.7727	0.930841	1.94994e-11	0.00780935	0.01348	0.00766
AUGGGCCAGUGCAGGGCACGGCCUUCUCUUUGAUCCGACACAAGAGGAGCUCGAGCUUGGCAUUCCGGUACUGUUGGUAAAAUG	-29.29	0.028843	39.3861	20.6642	13.0271	10.1981	15.9792	25.9429	22.3724	0.930763	4.26305e-10	0.00542809	0.01417	0.00558
AUGGGCCAGUGUAGGGCACGGCCUUUUUUCUGAUCUAACACGAGAGGAGCUCGAGCUUGGCAUUCCGGUACUGUUGGUAAAAUG	-25.21	0.045755	46.3839	22.8255	14.7507	10.9178	16.7761	26.1497	22.1159	0.930621	5.57713e-09	0.0386614	0.05126	0.03917
AUGGGCCAGUGUAGGGCACGGCCUUUUCUUUGAUCUGACAUAAGAGGAGCUCGAGCUUGGCAUUCCGGUACUGUUGGUAAAAUG	-25.07	0.037083	38.1668	19.5621	12.0296	9.30489	14.8685	25.9841	22.8396	0.930566	7.11048e-10	0.00882675	0.01922	0.00913
AUAGGCCAGUGCAGGGCACGGCCUUUUUUUCGGUCCAACGCAAAAGGAGCUCGAGCUUGGCAUUCCGGUACUGUUGGUAAAAUG	-28.56	0.125404	31.9174	15.6125	10.3804	6.19334	9.43767	27.1447	24.9757	0.930451	5.43538e-09	0.037221	0.0448	0.03764
AUAGGCCAGUGCAGGGCACGGCCUUUUUUCUGGUCCAACACGAAAGGAGCUCGAGCUUGGCAUUCCGGUACUGUUGGUAAAAUG	-29.51	0.125638	31.4317	15.4011	9.91969	5.89412	9.25265	27.1422	25.124	0.930366	6.7325e-09	0.0412901	0.05489	0.0414
AUGGGCCAGUGCAGGGCGCGGCCUUUUCUUUGGUCCAACACAAGAGGAGCUCGAGCUUGGCAUUCCGGUACUGUUGGUAAAAUG	-29.31	0.027425	39.5512	20.6713	12.992	10.22	16.023	26.0605	22.4203	0.930195	2.29321e-10	0.00372936	0.00842	0.00397
AUGGGCCAGUGCAGGGCGCGGCCUUUUCUUUGGUCCGACACGAGAGGAGCUCGAGCUUGGCAUUCCGGUACUGUUGGUAAAAUG	-29.45	0.028668	41.5873	21.3974	13.6832	10.4117	16.1818	26.119	22.3536	0.930145	1.81336e-10	0.00425776	0.00858	0.0045
AUGGGCCAGUGUAGGGCACGGCCUUUUUCUUGAUUCGACACAGAAGGAGCUCGAGCUUGGCAUUCCGGUACUGUUGGUAAAAUG	-25.07	0.038541	39.5195	20.363	12.7415	9.81465	15.4582	26.0626	22.624	0.930094	1.12154e-09	0.0186112	0.02976	0.01834
AUAGGCUAGUGUAGGGCGCGGCCUUUUUUCUGAUCCAACAUGAGAGGAGCUCGAGCUUGGCAUUCCGGUACUGUUGGUAAAAUG	-25.58	0.102776	33.8638	17.5356	10.7753	6.80073	11.12	26.7101	24.4547	0.930076	8.8688e-10	0.0246339	0.03274	0.02477
AUAGGCUAGUGCAGGGCGCGGCCUUUUUCUUGAUCCAACAUAGAAGGAGCUCGAGCUUGGCAUUCCGGUACUGUUGGUAAAAUG	-27.17	0.084305	33.6038	17.5407	10.7098	6.81001	11.2206	26.6523	24.4212	0.929944	1.29903e-09	0.0162334	0.03285	0.01693
AUGGGCCAGUGUAGGGCACGGCCUUCUUUCUGAUCCGACGCGAAAGGAGCUCGAGCUUGGCAUUCCGGUACUGUUGGUAAAAUG	-26.81	0.038488	38.5254	19.9609	12.3276	9.56926	15.2464	25.9541	22.6924	0.929767	2.88157e-10	0.0189562	0.03341	0.01907
AUGGGCCAGUGUAGGGCACGGCCUUCUUUCUGCCCCAACAUGAGAGGAGCUCGAGCUUGGCAUUCCGGUACUGUUGGUAAAAUG	-27.74	0.040023	40.191	20.4219	12.7632	9.75883	15.4137	25.9368	22.589	0.929709	1.15752e-09	0.0271334	0.03232	0.02737
AUGGGCCAGUGUAGGGCACGGCCUUCUUUUCGACCCAACGCAAGAGGAGCUCGAGCUUGGCAUUCCGGUACUGUUGGUAAAAUG	-26.75	0.048064	43.8402	22.0719	14.3381	10.6655	16.3423	26.1731	22.2538	0.929702	6.09763e-09	0.0405916	0.04976	0.04096
AUGGGCCAGUGUAGGGCACGGCCUUUUUUCUGAUCUAGCAUGAAAGGAGCUCGAGCUUGGCAUUCCGGUACUGUUGGUAAAAUG	-25.27	0.042174	41.283	20.8186	13.1185	9.9487	15.6119	26.0007	22.526	0.929605	2.10516e-09	0.0298151	0.03905	0.0296
AUGGGCCAGUGCAGGGUACGGCCUUUUCUUUGAUCUAACACAAGAGGAGCUCGAGCUUGGCAUUCCGGUACUGUUGGUAAAAUG	-25.08	0.025718	44.8577	23.0016	14.8374	11.2858	17.34	25.9231	21.8186	0.92959	7.29813e-10	0.00562118	0.01212	0.0057
AUAGGCCAGUGCAGGGCGCGGCCUUUUUUCUGAUCCAGCAUGAAAGGAGCUCGAGCUUGGCAUUCCGGUACUGUUGGUAAAAUG	-29.14	0.104228	30.0068	14.7455	9.52087	5.70674	8.96135	27.0132	25.1532	0.929564	2e-09	0.0269786	0.03546	0.02683
AUAGGCCAGUGCAGGGCGCGGCCUUUUUCUUGAUCCGACACAGAAGGAGCUCGAGCUUGGCAUUCCGGUACUGUUGGUAAAAUG	-28.94	0.098286	27.1196	13.567	8.45149	5.16844	8.36789	27.0498	25.4407	0.929548	1.38962e-09	0.015923	0.03145	0.01584
AUGGGCCAGUGCAGGGCGCGGCCUUUUCUUUAGUCCAAUACAAGAGGAGCUCGAGCUUGGCAUUCCGGUACUGUUGGUAAAAUG	-27.03	0.029508	38.4096	19.9556	12.1156	9.523	15.418	25.9895	22.7332	0.929417	5.58896e-11	0.00679346	0.00931	0.0063
AUAGGCCAGUGCAGGGCGCGGCCUUUUUUUCGAUCCAACGCAGAAGGAGCUCGAGCUUGGCAUUCCGGUACUGUUGGUAAAAUG	-28.13	0.118401	32.1191	15.6302	10.4129	6.21987	9.45622	27.1186	24.9494	0.929322	5.5519e-09	0.0360504	0.04355	0.03617
AUGGGCCAGUGCAGGGCACGGCCUUCUUCUUGAUCCAACAUAGAAGGAGCUCGAGCUUGGCAUUCCGGUACUGUUGGUAAAAUG	-29.29	0.032558	40.0034	20.4982	12.747	9.81583	15.5848	25.8866	22.5354	0.929317	1.23186e-09	0.0157162	0.03859	0.01667
AUGGGCCAGUGCAGGGCACGGCCUUUUUUCUGCGUCAACAUGAGAGGAGCUCGAGCUUGGCAUUCCGGUACUGUUGGUAAAAUG	-26.98	0.032946	41.6139	20.8409	13.096	10.0292	15.8222	25.8458	22.4083	0.929279	1.20115e-09	0.024325	0.03286	0.02409
AUAGGCCAGUGCAGGGCGCGGCCUUUUUUCUGAUCCAGCAUGAGAGGAGCUCGAGCUUGGCAUUCCGGUACUGUUGGUAAAAUG	-29.28	0.101821	31.787	15.1499	9.8492	5.88792	9.18755	27.0335	25.0728	0.929263	2.1696e-09	0.0255267	0.0359	0.02542
AUGGGCCAGUGUAGGGCGCGGCCUUUUUUUCGGUCCGACGCAAGAGGAGCUCGAGCUUGGCAUUCCGGUACUGUUGGUAAAAUG	-26.77	0.045931	48.5576	23.3399	15.4989	11.358	17.1314	26.2499	21.9459	0.929128	5.54702e-09	0.0191258	0.05034	0.01922
AUGGGCCAGUGCAGGGCGCGGCCUUUUUCUUGGCCCAACAUAGAAGGAGCUCGAGCUUGGCAUUCCGGUACUGUUGGUAAAAUG	-29.31	0.032952	44.5343	21.8834	13.8885	10.4606	16.311	25.9797	22.2595	0.929123	2.0999e-09	0.0132603	0.02196	0.01273
AUGGGCCAGUGCAGGGCACGGCCUUUUCUUUGAUUCGACACAAGAGGAGCUCGAGCUUGGCAUUCCGGUACUGUUGGUAAAAUG	-26.8	0.028718	39.7337	20.7092	13.0612	10.2172	16.0042	25.931	22.3569	0.9288	7.42771e-10	0.00880877	0.01465	0.00887
AUGGGCCAGUGUAGGGCACGGCCUUUUUUCUGCGUCGACACGAAAGGAGCUCGAGCUUGGCAUUCCGGUACUGUUGGUAAAAUG	-25.11	0.041857	43.9488	21.9819	13.9804	10.4416	16.2504	26.2091	22.3838	0.928736	4.6048e-09	0.0326776	0.04721	0.03347
AUAGGCCAGUGCAGGGCACGGCCUUUUUCUUGGUCCGACACAGAAGGAGCUCGAGCUUGGCAUUCCGGUACUGUUGGUAAAAUG	-29.51	0.097346	27.527	13.6732	8.48912	5.21145	8.45012	27.1546	25.4716	0.928715	9.1642e-10	0.0139844	0.02783	0.01381
AUGGGCCAGUGCAGGGCACGGCCUUCUUCUUGAUCCAACGCAGAAGGAGCUCGAGCUUGGCAUUCCGGUACUGUUGGUAAAAUG	-29.02	0.025255	36.0386	19.3422	11.9412	9.74407	15.5117	25.8945	22.5752	0.928688	5.59179e-12	0.00404184	0.00997	0.00406
AUAGGCUAGUGCAGGGCACGGCCUUUUUUCUGGUCCAGCACGAAAGGAGCUCGAGCUUGGCAUUCCGGUACUGUUGGUAAAAUG	-27.3	0.097997	38.9763	19.7669	12.4793	7.83944	12.5119	26.8615	24.011	0.928613	4.10919e-09	0.0322649	0.04676	0.03272
AUGGGCCAGUGCAGGGCACGGCCUUCUCUUUGCCCCAACAUAAGAGGAGCUCGAGCUUGGCAUUCCGGUACUGUUGGUAAAAUG	-29.33	0.03077	40.5201	20.644	12.851	9.86761	15.6585	25.8821	22.5073	0.928581	1.3239e-09	0.0117274	0.01789	0.01131
AUGGGCCAGUGUAGGGCACGGCCUUUUCUCUGAUCCGACGCGAGAGGAGCUCGAGCUUGGCAUUCCGGUACUGUUGGUAAAAUG	-27.16	0.037492	40.4294	20.2996	12.6813	9.76359	15.4457	25.9818	22.6091	0.928545	4.06071e-10	0.0183635	0.03088	0.01856
AUGGGCCAGUGUAGGGCACGGCCUUUUUCUUGAUCUAGCGCAGAAGGAGCUCGAGCUUGGCAUUCCGGUACUGUUGGUAAAAUG	-25	0.033917	37.8417	19.7484	12.2842	9.68618	15.3231	26.0412	22.6775	0.928427	2.1859e-10	0.0111342	0.0187	0.01129
AUGGGCCAGUGCAGGGCACGGCCUUCUCUUUGCCCCGACACAAGAGGAGCUCGAGCUUGGCAUUCCGGUACUGUUGGUAAAAUG	-29.33	0.027275	42.1345	21.7579	13.8146	10.6283	16.5713	25.9954	22.1835	0.928376	1.78243e-09	0.00591968	0.01075	0.00582
AUGGGCCAGUGCAGGGCACGGCCUUCUUUCUGACCCAACGCGAAAGGAGCUCGAGCUUGGCAUUCCGGUACUGUUGGUAAAAUG	-28.54	0.031099	39.1835	20.2599	12.5365	9.79236	15.6096	25.8507	22.5292	0.928355	2.14721e-10	0.0203999	0.03081	0.02019
AUGGGCCAGUGCAGGGCACGGCCUUCUUCUUGACCCAACAUAGAAGGAGCUCGAGCUUGGCAUUCCGGUACUGUUGGUAAAAUG	-29.29	0.032775	39.7273	20.4011	12.6784	9.77635	15.5299	25.8738	22.5487	0.92822	1.23729e-09	0.0219848	0.03801	0.02155
AUGGGCCAGUGUAGGGCACGGCCUUCUUUCUGAUCCAACACGAAAGGAGCUCGAGCUUGGCAUUCCGGUACUGUUGGUAAAAUG	-27.56	0.047401	42.7393	21.971	13.9993	10.4978	16.2925	26.1085	22.3054	0.928214	6.13539e-09	0.0368411	0.06663	0.03772
AUGGGCCAGUGUAGGGCACGGCCUUUUUCUUGAUCUAGCACAGAAGGAGCUCGAGCUUGGCAUUCCGGUACUGUUGGUAAAAUG	-25.27	0.040965	41.4902	21.1623	13.3566	10.1205	15.8375	26.0896	22.4845	0.928179	3.63167e-09	0.0235597	0.04152	0.02376
AUGGGCCAGUGUAGGGCACGGCCUUUUUUCUGAGUCGACACGAAAGGAGCUCGAGCUUGGCAUUCCGGUACUGUUGGUAAAAUG	-25.07	0.046283	44.6866	22.0263	14.0652	10.4993	16.2889	26.1054	22.303	0.928175	6.15435e-09	0.0394172	0.05229	0.0385
AUAGGCCAGUGCAGGGCGCGGCCUUUUUUUCGAUCCAACGCAAGAGGAGCUCGAGCUUGGCAUUCCGGUACUGUUGGUAAAAUG	-28.13	0.119159	33.6165	16.0761	10.7369	6.39908	9.70422	27.1256	24.8633	0.928104	6.78928e-09	0.0385217	0.04571	0.03796
AUGGGCCAGUGUAGGGCACGGCCUUUUUUCUGAUUCAACACGAGAGGAGCUCGAGCUUGGCAUUCCGGUACUGUUGGUAAAAUG	-25.21	0.044365	51.3813	25.3889	16.8305	12.2408	18.4117	26.18	21.4696	0.928042	7.08141e-09	0.0378668	0.04809	0.03844
AUAGGCCAGUGCAGGGUGCGGCCUUUUUUUCGAUCCAACGCAAAAGGAGCUCGAGCUUGGCAUUCCGGUACUGUUGGUAAAAUG	-25.88	0.085375	55.0084	27.8207	20.3353	13.4139	18.302	26.743	21.1646	0.927923	6.57533e-09	0.0159862	0.03778	0.01654
AUGGGCCAGUGCAGGGCGCGGCCUUUUCUUUGGCCCAACAUAAGAGGAGCUCGAGCUUGGCAUUCCGGUACUGUUGGUAAAAUG	-29.31	0.031389	44.0126	21.5089	13.5499	10.2577	16.0968	25.9561	22.3492	0.92784	2.32721e-09	0.00913735	0.0171	0.00982
AUGGGCCAGUGCAGGGCACGGCCUUUUUCUUGAUUCAACAUAGAAGGAGCUCGAGCUUGGCAUUCCGGUACUGUUGGUAAAAUG	-26.8	0.032269	39.9618	20.3657	12.6684	9.76081	15.4956	25.8647	22.5519	0.927751	1.7098e-09	0.0204352	0.03279	0.01952
AUGGGCCAGUGUAGGGCACGGCCUUCUUUCUGACCCAACACGAGAGGAGCUCGAGCUUGGCAUUCCGGUACUGUUGGUAAAAUG	-27.7	0.046491	43.8712	22.0292	14.0754	10.5246	16.3056	26.1118	22.2936	0.927454	6.62542e-09	0.0411985	0.06221	0.04085
AUGGGCCAGUGCAGGGCACGGCCUUUUUUCUGAGUCAACAUGAAAGGAGCUCGAGCUUGGCAUUCCGGUACUGUUGGUAAAAUG	-26.8	0.033464	40.3611	20.5594	12.8472	9.8982	15.6741	25.8003	22.4511	0.927448	1.1264e-09	0.0284207	0.03341	0.02822
AUAGGCCAGUGCAGGGCGCGGCCUUUUUUCUGAUCCGACAUGAAAGGAGCUCGAGCUUGGCAUUCCGGUACUGUUGGUAAAAUG	-28.94	0.102394	28.3859	13.8451	8.66727	5.22078	8.46485	26.9076	25.3434	0.927413	1.31222e-09	0.0260794	0.03483	0.02625
AUAGGCCAGUGCAGGGUACGGCCUUUUUUCUGGUCCAACAUGAAAGGAGCUCGAGCUUGGCAUUCCGGUACUGUUGGUAAAAUG	-27.79	0.08922	32.2609	15.8953	10.067	6.13627	9.77607	27.2317	25.0477	0.92734	5.91504e-10	0.017168	0.02434	0.01704
AUGGGCCAGUGUAGGGCACGGCCUUUUUUCUGAUUCAGCAUGAAAGGAGCUCGAGCUUGGCAUUCCGGUACUGUUGGUAAAAUG	-25.27	0.040279	45.8509	22.7824	14.8067	10.9651	16.8151	26.0034	22.0191	0.927313	2.72827e-09	0.0285574	0.03608	0.02945
AUGGGCCAGUGCAGGGCGCGGCCUUUUCUUUGACCCGGCACAAGAGGAGCUCGAGCUUGGCAUUCCGGUACUGUUGGUAAAAUG	-27.97	0.029606	42.5734	21.8017	13.8322	10.5378	16.4518	25.9905	22.2264	0.927286	3.54659e-09	0.0167605	0.02469	0.01668
AUGGGCCAGUGCAGGGCGCGGCCUUUUUUCUAGCCCAAUACGAGAGGAGCUCGAGCUUGGCAUUCCGGUACUGUUGGUAAAAUG	-27.17	0.033375	51.6572	24.641	16.0091	11.7852	18.0826	25.8632	21.539	0.927283	2.57852e-09	0.0212305	0.02873	0.02118
AUGGGCCAGUGCAGGGCGCGGCCUUUUUCUUGACCCGGCGCAGAAGGAGCUCGAGCUUGGCAUUCCGGUACUGUUGGUAAAAUG	-27.7	0.025169	39.6812	20.4993	12.8006	10.1237	15.9861	25.9997	22.438	0.927177	9.92451e-11	0.00919991	0.01331	0.00922
AUAGGCCAGUGCAGGGCGCGGCCUUUUUUUCGACCCGACGCAAGAGGAGCUCGAGCUUGGCAUUCCGGUACUGUUGGUAAAAUG	-28.13	0.107384	40.0412	19.3972	13.5144	8.26364	11.9527	27.1797	23.958	0.927062	3.74945e-09	0.028039	0.03324	0.02758
AUAGGCCAGUGCAGGGCACGGCCUUUUUUCUGGUCCGACAUGAGAGGAGCUCGAGCUUGGCAUUCCGGUACUGUUGGUAAAAUG	-29.65	0.096667	30.0456	14.5818	9.14994	5.5684	9.01436	27.2689	25.3503	0.927049	5.95521e-10	0.0188442	0.02838	0.01933
AUGGGCCAGUGCAGGGCACGGCCUUUUUUCUGAGUCAACAUGAGAGGAGCUCGAGCUUGGCAUUCCGGUACUGUUGGUAAAAUG	-26.94	0.032725	41.7166	20.8431	13.0823	10.0316	15.8439	25.81	22.3892	0.927025	1.24783e-09	0.0278015	0.03439	0.028
AUGGGCCAGUGUAGGGCACGGCCUUCUUCUUGCCCCGACACAGAAGGAGCUCGAGCUUGGCAUUCCGGUACUGUUGGUAAAAUG	-27.6	0.036253	43.858	22.1665	14.0227	10.5624	16.4941	26.0787	22.2581	0.926811	2.20565e-09	0.0141281	0.02916	0.01423
AUGGGCCAGUGCAGGGCACGGCCUUUUUCUUGAUUCAACGCAGAAGGAGCUCGAGCUUGGCAUUCCGGUACUGUUGGUAAAAUG	-26.53	0.024984	36.9786	19.6526	12.2027	9.88922	15.6833	25.8832	22.497	0.926756	2.06468e-11	0.00568933	0.00922	0.00547
AUAGGCCAGUGCAGGGCGCGGCCUUUUUUCUGAUCCAACACGAAAGGAGCUCGAGCUUGGCAUUCCGGUACUGUUGGUAAAAUG	-28.94	0.120204	30.3452	15.1531	9.71041	5.79107	9.13855	27.0502	25.1296	0.926678	8.2583e-09	0.0447612	0.05924	0.04526
AUGGGCCAGUGCAGGGUACGGCCUUUUUUCUGAUCUAACGCGAAAGGAGCUCGAGCUUGGCAUUCCGGUACUGUUGGUAAAAUG	-24.33	0.026787	48.9131	24.3294	16.02	11.8264	17.9535	25.8592	21.5164	0.926655	3.52505e-10	0.00936606	0.01267	0.00882
AUGGGCCAGUGCAGGGCACGGCCUUUUCUCUGACCCAGCACGAGAGGAGCUCGAGCUUGGCAUUCCGGUACUGUUGGUAAAAUG	-29.84	0.037126	47.2286	23.4311	15.2883	11.3262	17.3688	26.1459	21.9099	0.926604	1.07238e-08	0.0307201	0.06501	0.0305
AUGGGCCAGUGUAGGGCGCGGCCUUUUUUUCGGUCCAGCGCAAAAGGAGCUCGAGCUUGGCAUUCCGGUACUGUUGGUAAAAUG	-26.19	0.046458	46.4682	22.7438	14.861	10.9568	16.7196	26.176	22.1096	0.926594	7.74307e-09	0.0380271	0.0451	0.03855
AUGGGCCAGUGUAGGGCACGGCCUUCUUCUUGAUCCGACGCAGAAGGAGCUCGAGCUUGGCAUUCCGGUACUGUUGGUAAAAUG	-27.29	0.030341	35.9024	19.2056	11.8584	9.6202	15.2859	26.0011	22.6905	0.926592	1.45628e-11	0.00494758	0.01173	0.00491
AUGGGCCAGUGUAGGGCACGGCCUUUUCUUUGAUCUGACACAAGAGGAGCUCGAGCUUGGCAUUCCGGUACUGUUGGUAAAAUG	-25.07	0.034418	39.7403	20.7299	13.0791	10.1544	15.8676	26.0363	22.441	0.926579	1.32658e-09	0.00773664	0.01508	0.00737
AUGGGCCAGUGCAGGGCACGGCCUUCUCUUUGAUCCAGCGCAAGAGGAGCUCGAGCUUGGCAUUCCGGUACUGUUGGUAAAAUG	-29.22	0.024635	37.1143	19.9823	12.541	10.1783	15.9656	25.8968	22.3592	0.926564	3.84836e-11	0.0026197	0.00678	0.00254
AUGGGCCAGUGCAGGGCACGGCCUUCUCUUUGACCCAACAUAAGAGGAGCUCGAGCUUGGCAUUCCGGUACUGUUGGUAAAAUG	-29.29	0.030815	39.9835	20.4789	12.707	9.78974	15.5732	25.8513	22.5308	0.92639	1.25264e-09	0.0143049	0.02583	0.01409
AUAGGCCAGUGCAGGGUACGGCCUUUUUCUUGGUCCAACACAGAAGGAGCUCGAGCUUGGCAUUCCGGUACUGUUGGUAAAAUG	-27.79	0.087178	33.184	16.2076	10.3743	6.32838	9.92387	27.0779	24.8748	0.926338	8.84609e-10	0.010841	0.02386	0.01088
AUGGGCCAGUGCAGGGCGCGGCCUUUUUUCUGGUCCAGCACGAAAGGAGCUCGAGCUUGGCAUUCCGGUACUGUUGGUAAAAUG	-28.87	0.035651	50.9318	24.3739	15.7593	11.5932	17.8079	26.0698	21.7383	0.926223	4.60134e-09	0.0160131	0.02953	0.01584
AUAGGCCAGUGCAGGGCGCGGCCUUUUUUUCGAUCCAACGCAAAAGGAGCUCGAGCUUGGCAUUCCGGUACUGUUGGUAAAAUG	-27.99	0.121408	32.8105	16.1459	10.7572	6.42878	9.76799	27.0903	24.8308	0.926177	8.58307e-09	0.0408039	0.04863	0.04066
AUGGGCCAGUGUAGGGCACGGCCUUUUUUCUGAUUCAGCAUGAGAGGAGCUCGAGCUUGGCAUUCCGGUACUGUUGGUAAAAUG	-25.41	0.039136	48.7562	23.6213	15.4802	11.371	17.3305	26.0169	21.823	0.926095	3.35833e-09	0.0269083	0.03609	0.02767
AUGGGCCAGUGCAGGGCACGGCCUUUUUUCUGCGUCAACAUGAAAGGAGCUCGAGCUUGGCAUUCCGGUACUGUUGGUAAAAUG	-26.84	0.033518	41.3445	21.05	13.2283	10.1201	15.9528	25.8255	22.3527	0.926075	2e-09	0.0257051	0.03823	0.02707
AUGGGCCAGUGCAGGGCGCGGCCUUUUCUUUAGUCCGAUACAAGAGGAGCUCGAGCUUGGCAUUCCGGUACUGUUGGUAAAAUG	-27.03	0.02916	41.6189	21.0029	12.93	9.99786	16.0272	25.965	22.4836	0.925992	1.10874e-10	0.00458947	0.00919	0.0047
AUAGGCUAGUGCAGGGCGCGGCCUUUUCUUUGAUCCAACAUAAGAGGAGCUCGAGCUUGGCAUUCCGGUACUGUUGGUAAAAUG	-27.17	0.079459	34.444	18.0066	11.0007	6.99058	11.5077	26.6148	24.3121	0.925975	1.83802e-09	0.0105899	0.02333	0.0106
AUAGGCCAGUGCAGGGCGCGGCCUUUUUUUCGACCCGACGCAGAAGGAGCUCGAGCUUGGCAUUCCGGUACUGUUGGUAAAAUG	-28.13	0.106668	37.5821	18.4702	12.816	7.86682	11.4178	27.1749	24.1541	0.92585	4.38487e-09	0.0289354	0.03475	0.02931
AUGGGCCAGUGCAGGGCGCGGCCUUUUCUUUGGUCCAACACGAGAGGAGCUCGAGCUUGGCAUUCCGGUACUGUUGGUAAAAUG	-29.45	0.028435	43.5298	22.1095	14.2126	10.7279	16.6014	26.104	22.1881	0.92576	7.08936e-10	0.00553212	0.01121	0.00565
AUAGGCCAGUGCAGGGCGCGGCCUUUUUUCUGACCCAACACGAGAGGAGCUCGAGCUUGGCAUUCCGGUACUGUUGGUAAAAUG	-29.08	0.11789	32.2793	15.7006	10.1522	6.0413	9.45171	27.0566	25.0077	0.925756	8.84303e-09	0.0500516	0.05781	0.05026
AUAGGCCAGUGCAGGGUACGGCCUUUUUUCUAGUCCAAUACGAGAGGAGCUCGAGCUUGGCAUUCCGGUACUGUUGGUAAAAUG	-25.65	0.092098	35.415	16.6518	10.6636	6.40758	10.0905	26.9344	24.7634	0.925655	1.43962e-09	0.024952	0.03124	0.02452
AUGGGCCAGUGCAGGGCACGGCCUUUUUUCUGAUUCAGCACGAGAGGAGCUCGAGCUUGGCAUUCCGGUACUGUUGGUAAAAUG	-27.14	0.035368	59.4377	28.6286	19.5363	14.0306	20.6543	26.1933	20.5813	0.925528	8.15802e-09	0.0315112	0.0463	0.03192
AUGGGCCAGUGUAGGGCACGGCCUUUUUUCUGAUUCAACACGAAAGGAGCUCGAGCUUGGCAUUCCGGUACUGUUGGUAAAAUG	-25.07	0.046783	44.059	22.1917	14.2081	10.6119	16.4108	26.0694	22.2288	0.925494	9.29356e-09	0.047684	0.05812	0.04738
AUGGGCCAGUGUAGGGCACGGCCUUCUUUCUGAUCCAACAUGAGAGGAGCUCGAGCUUGGCAUUCCGGUACUGUUGGUAAAAUG	-27.7	0.03948	40.4529	20.764	13.0165	9.92507	15.6435	25.9226	22.4988	0.925486	1.4182e-09	0.0234302	0.04203	0.02384
AUGGGCCAGUGCAGGGUACGGCCUUUUUCUUGAUCUAACAUAGAAGGAGCUCGAGCUUGGCAUUCCGGUACUGUUGGUAAAAUG	-25.08	0.028566	48.3397	23.8049	15.3292	11.3869	17.5236	25.8373	21.7252	0.925462	3.10668e-09	0.0101076	0.02044	0.01021
AUGGGCCAGUGCAGGGCACGGCCUUUUCUUUGAUUCAACAUAAGAGGAGCUCGAGCUUGGCAUUCCGGUACUGUUGGUAAAAUG	-26.8	0.030482	40.3361	20.5969	12.7865	9.83733	15.6402	25.8412	22.5019	0.925423	1.83962e-09	0.0133594	0.02406	0.01377
AUAGGCCAGUGCAGGGCGCGGCCUUUUUUCUGCCCCAACAUGAGAGGAGCUCGAGCUUGGCAUUCCGGUACUGUUGGUAAAAUG	-29.12	0.10178	27.5634	13.6347	8.48579	5.11521	8.33309	26.8937	25.3892	0.925389	2.11259e-09	0.0329868	0.03962	0.03357
AUGGGCCAGUGUAGGGCGCGGCCUUUUUCUUAGUCCAAUACAGAAGGAGCUCGAGCUUGGCAUUCCGGUACUGUUGGUAAAAUG	-25.3	0.036595	39.173	20.2623	12.3916	9.59625	15.4213	26.0958	22.7498	0.925385	4.32248e-10	0.0193057	0.02684	0.01973
AUGGGCCAGUGCAGGGCACGGCCUUCUCUUUGCCCCAACACAAGAGGAGCUCGAGCUUGGCAUUCCGGUACUGUUGGUAAAAUG	-29.33	0.028457	41.6821	21.6259	13.7393	10.6218	16.5461	25.9263	22.1523	0.925376	2.17482e-09	0.00949537	0.01548	0.01001
AUAGGCCAGUGCAGGGCGCGGCCUUUUUUUCGACCCAGCGCAAGAGGAGCUCGAGCUUGGCAUUCCGGUACUGUUGGUAAAAUG	-28.33	0.110592	39.4741	18.6086	12.6925	7.56176	11.2214	27.1812	24.3097	0.925316	8.42226e-09	0.0357964	0.04481	0.03561
AUGGGCCAGUGCAGGGCGCGGCCUUUUCUUUGAUCCGGCACAAGAGGAGCUCGAGCUUGGCAUUCCGGUACUGUUGGUAAAAUG	-27.97	0.03052	43.0175	22.1307	14.1012	10.7238	16.6794	25.943	22.1096	0.925271	5.0805e-09	0.0119641	0.02475	0.01115
AUAGGCUAGUGUAGGGCGCGGCCUUUUUCUUGAUCCAGCAUAGAAGGAGCUCGAGCUUGGCAUUCCGGUACUGUUGGUAAAAUG	-25.64	0.103692	35.334	18.2675	11.3037	7.0792	11.4785	26.7907	24.3558	0.925251	4.32307e-09	0.0214894	0.04204	0.02136
AUAGGCCAGUGCAGGGCGCGGCCUUUUUUCUGAUCCAACAUGAGAGGAGCUCGAGCUUGGCAUUCCGGUACUGUUGGUAAAAUG	-29.08	0.10048	27.7598	13.6851	8.5165	5.1397	8.37647	26.8888	25.3746	0.925229	1.88543e-09	0.0285781	0.03733	0.02859
AUGGGCCAGUGCAGGGCGCGGCCUUUUUCUUGACCCGGCAUAGAAGGAGCUCGAGCUUGGCAUUCCGGUACUGUUGGUAAAAUG	-27.97	0.031309	42.6955	21.387	13.4341	10.1949	16.0691	25.9553	22.3802	0.925197	3.68783e-09	0.0279201	0.0382	0.02753
AUGGGCCAGUGUAGGGCACGGCCUUCUCUUUGACCCAGCACAAGAGGAGCUCGAGCUUGGCAUUCCGGUACUGUUGGUAAAAUG	-27.76	0.035972	42.6409	21.898	13.9086	10.5144	16.3624	26.1003	22.293	0.925187	4.1977e-09	0.016205	0.0293	0.01631
AUAGGCCAGUGCAGGGCGCGGCCUUUUUUCUGCCCCAACACGAAAGGAGCUCGAGCUUGGCAUUCCGGUACUGUUGGUAAAAUG	-28.98	0.119985	30.5388	15.2449	9.78631	5.83777	9.19535	27.0343	25.0983	0.925068	9.87761e-09	0.0509407	0.05892	0.04972
AUAGGCUAGUGCAGGGCGCGGCCUUUUUUCUGAUCCAACGCGAAAGGAGCUCGAGCUUGGCAUUCCGGUACUGUUGGUAAAAUG	-26.42	0.078986	34.1949	18.1562	11.3851	7.26965	11.6997	26.6225	24.1764	0.925029	4.36098e-10	0.0148841	0.01996	0.01524
AUGGGCCAGUGCAGGGCACGGCCUUCUCUUUGAUCCAACAUAAGAGGAGCUCGAGCUUGGCAUUCCGGUACUGUUGGUAAAAUG	-29.29	0.030494	40.9168	20.9173	13.0269	9.98338	15.8367	25.8516	22.4341	0.924953	1.93167e-09	0.0101878	0.02727	0.01054
AUGGGCCAGUGUAGGGCACGGCCUUUUUUCUGAUUCGACAUGAAAGGAGCUCGAGCUUGGCAUUCCGGUACUGUUGGUAAAAUG	-25.07	0.039492	44.2904	22.0489	14.0926	10.5638	16.4133	25.9183	22.1773	0.924774	2e-09	0.0276284	0.03436	0.02781
AUGGGCCAGUGCAGGGUACGGCCUUUUUUCUGAUUCAACGCGAAAGGAGCUCGAGCUUGGCAUUCCGGUACUGUUGGUAAAAUG	-24.33	0.026208	52.4734	26.0051	17.4003	12.7017	19.0167	25.8726	21.0854	0.924771	5.4489e-10	0.00926525	0.01247	0.00926
AUAGGCCAGUGUAGGGCGCGGCCUUUUUUCUGAUCCGACACGAGAGGAGCUCGAGCUUGGCAUUCCGGUACUGUUGGUAAAAUG	-27.35	0.140108	32.4658	15.6352	10.1095	5.93984	9.24707	27.1655	25.1128	0.924752	9.92173e-09	0.0454098	0.06019	0.04605
AUGGGCCAGUGCAGGGCGCGGCCUUUUCUUUGACCCGGCAUAAGAGGAGCUCGAGCUUGGCAUUCCGGUACUGUUGGUAAAAUG	-27.97	0.029785	41.343	20.9718	13.0636	9.98241	15.8326	25.9299	22.4738	0.924722	2.92755e-09	0.0192103	0.02813	0.01881
AUGGGCCAGUGCAGGGCGCGGCCUUUUUCUUGAUCCGGCAUAGAAGGAGCUCGAGCUUGGCAUUCCGGUACUGUUGGUAAAAUG	-27.97	0.032717	42.521	21.3296	13.4202	10.1947	16.04	25.9053	22.3553	0.924575	4.77699e-09	0.020887	0.04101	0.02111
AUAGGCCAGUGCAGGGCGCGGCCUUUUUUUCGACCCGACGCAAAAGGAGCUCGAGCUUGGCAUUCCGGUACUGUUGGUAAAAUG	-27.99	0.110519	37.2092	18.4772	12.7797	7.83125	11.4046	27.1578	24.1633	0.924573	5.84652e-09	0.0332385	0.03924	0.03305
AUGGGCCAGUGCAGGGCACGGCCUUUUUCUUGAUCUAACGCAGAAGGAGCUCGAGCUUGGCAUUCCGGUACUGUUGGUAAAAUG	-26.53	0.025073	37.1832	19.7233	12.2271	9.9078	15.7256	25.8695	22.4808	0.924335	4.61152e-11	0.00565789	0.01084	0.00592
AUAGGCUAGUGCAGGGCACGGCCUUUUUUUCGGUCCAACGCAAGAGGAGCUCGAGCUUGGCAUUCCGGUACUGUUGGUAAAAUG	-26.93	0.103014	42.2816	21.5683	14.2597	8.96608	13.7053	26.8687	23.4513	0.924288	9e-09	0.0152979	0.05921	0.01512
AUGGGCCAGUGCAGGGUACGGCCUUCUUUUUGAUCUAGCAUAAAAGGAGCUCGAGCUUGGCAUUCCGGUACUGUUGGUAAAAUG	-24.93	0.027634	50.3333	24.9067	16.2025	11.9104	18.2099	25.8941	21.4919	0.924163	3.70598e-09	0.00822641	0.02021	0.00815
AUAGGCUAGUGUAGGGCGCGGCCUUUUCUUUGAUCCAGCACAAGAGGAGCUCGAGCUUGGCAUUCCGGUACUGUUGGUAAAAUG	-25.64	0.096242	37.27	19.5141	12.3178	7.80726	12.3777	26.8193	24.006	0.924118	6.15547e-09	0.0121081	0.02665	0.01276
AUAGGCUAGUGCAGGGCACGGCCUUUUUCUUAGUCCAAUACAGAAGGAGCUCGAGCUUGGCAUUCCGGUACUGUUGGUAAAAUG	-25.46	0.081874	34.1688	18.0118	10.8632	6.98048	11.6392	26.75	24.3848	0.924109	5.57946e-10	0.020186	0.02781	0.02006
AUGGGCCAGUGCAGGGCACGGCCUUCUCUUUGACCCAACACAAGAGGAGCUCGAGCUUGGCAUUCCGGUACUGUUGGUAAAAUG	-29.29	0.02865	41.1399	21.4543	13.5985	10.5428	16.4511	25.9086	22.1829	0.924092	1.63742e-09	0.011641	0.02108	0.01176
AUAGGCUAGUGUAGGGCGCGGCCUUUUUUUCGACCCAACGCAAGAGGAGCUCGAGCUUGGCAUUCCGGUACUGUUGGUAAAAUG	-24.63	0.119429	43.941	21.8898	14.4549	8.98872	13.7049	26.8763	23.4438	0.92409	9.85887e-09	0.0407321	0.04793	0.04067
AUGGGCCAGUGUAGGGCGCGGCCUUUUUCUUGAUCCGGCGCAGAAGGAGCUCGAGCUUGGCAUUCCGGUACUGUUGGUAAAAUG	-25.97	0.033153	39.6076	20.4607	12.7876	9.98423	15.7411	26.0114	22.5136	0.924041	6.87992e-10	0.0129418	0.02362	0.01259
AUGGGCCAGUGUAGGGCACGGCCUUCUUCUUGACCCAGCAUAGAAGGAGCUCGAGCUUGGCAUUCCGGUACUGUUGGUAAAAUG	-27.76	0.03848	40.976	20.9932	13.1116	9.94429	15.6968	26.0613	22.5585	0.924018	3.63363e-09	0.0274703	0.04721	0.0269
AUGGGCCAGUGUAGGGCACGGCCUUUUUUCUGAUUCAACAUGAGAGGAGCUCGAGCUUGGCAUUCCGGUACUGUUGGUAAAAUG	-25.21	0.03908	42.1708	21.164	13.3475	10.1204	15.8813	25.8904	22.385	0.924005	2.28965e-09	0.030406	0.03814	0.03116
AUGGGCCAGUGUAGGGCACGGCCUUCUUCUUGAUCCAGCAUAGAAGGAGCUCGAGCUUGGCAUUCCGGUACUGUUGGUAAAAUG	-27.76	0.040132	41.2984	21.1465	13.2615	10.042	15.7979	26.0231	22.4906	0.923794	4.51697e-09	0.020593	0.04948	0.02054
AUAGGCCAGUGCAGGGCGCGGCCUUUUUUCUGACCCAGCAUGAAAGGAGCUCGAGCUUGGCAUUCCGGUACUGUUGGUAAAAUG	-29.14	0.099422	31.869	15.6108	10.1251	6.05725	9.46543	27.0195	24.9811	0.923741	4.40028e-09	0.0358077	0.04136	0.03558
AUGGGCCAGUGUAGGGCACGGCCUUUUUUCCGCCCCGACGAGAGAGGAGCUCGAGCUUGGCAUUCCGGUACUGUUGGUAAAAUG	-26.79	0.036573	53.7469	27.9056	19.4287	14.4491	20.7229	26.3247	20.4378	0.92367	5.93846e-09	0.0400927	0.04504	0.04015
AUAGGCUAGUGCAGGGCGCGGCCUUUUCUUUGAUCCAACACAAGAGGAGCUCGAGCUUGGCAUUCCGGUACUGUUGGUAAAAUG	-27.17	0.073969	35.4838	18.901	11.8342	7.71221	12.3347	26.6776	23.9827	0.923661	2.60535e-09	0.00862937	0.01806	0.00819
AUGGGCCAGUGCAGGGCACGGCCUUUUUUCUGCGUCGACACGAGAGGAGCUCGAGCUUGGCAUUCCGGUACUGUUGGUAAAAUG	-26.98	0.03171	52.9652	25.6712	17.0606	12.4007	18.7103	26.1224	21.3608	0.923481	8.4394e-09	0.0320282	0.04044	0.03084
AUGGGCCAGUGCAGGGCACGGCCUUUUCUUUGAUCUAGCGCAAGAGGAGCUCGAGCUUGGCAUUCCGGUACUGUUGGUAAAAUG	-26.73	0.024539	37.9858	20.2669	12.7497	10.3006	16.1296	25.8791	22.2893	0.923383	1.78649e-10	0.00394041	0.00838	0.00411
AUGGGCCAGUGUAGGGCACGGCCUUUUUUCUGCGUCGACAUGAGAGGAGCUCGAGCUUGGCAUUCCGGUACUGUUGGUAAAAUG	-25.25	0.037055	43.5583	21.6129	13.6533	10.2798	16.1196	25.9896	22.3549	0.92327	3.18048e-09	0.0288588	0.03893	0.02841
AUGGGCCAGUGUAGGGCACGGCCUUUUUUCUGAUCUAACACGAAAGGAGCUCGAGCUUGGCAUUCCGGUACUGUUGGUAAAAUG	-25.07	0.046844	43.8532	22.2539	14.2122	10.6203	16.4573	26.079	22.2294	0.923231	1.17763e-08	0.0474229	0.06139	0.04772
AUGGGCCAGUGUAGGGCACGGCCUUCUCUUUGACCCAGCAUAAGAGGAGCUCGAGCUUGGCAUUCCGGUACUGUUGGUAAAAUG	-27.76	0.036211	41.1177	21.0106	13.0964	9.9316	15.7064	26.0417	22.5551	0.923203	3.33851e-09	0.0179073	0.03345	0.0185
AUGGGCCAGUGUAGGGCACGGCCUUCUCUUUGAUCCAGCACAAGAGGAGCUCGAGCUUGGCAUUCCGGUACUGUUGGUAAAAUG	-27.76	0.037083	43.0513	22.2222	14.1702	10.6975	16.5882	26.052	22.1773	0.923136	6.05633e-09	0.0115513	0.03115	0.0117
AUGGGCCAGUGCAGGGCACGGCCUUUUUCUUGAUCUAACAUAGAAGGAGCUCGAGCUUGGCAUUCCGGUACUGUUGGUAAAAUG	-26.8	0.032207	41.2356	20.9938	13.1232	10.0366	15.8753	25.857	22.4102	0.923097	3.69317e-09	0.0202719	0.03925	0.01959
AUGGGCCAGUGCAGGGUACGGCCUUCUUUCUGAUCCAACGCGAGAGGAGCUCGAGCUUGGCAUUCCGGUACUGUUGGUAAAAUG	-26.96	0.026085	46.9286	23.8495	15.6709	11.6302	17.6882	25.8556	21.6127	0.923037	2.80348e-10	0.00993588	0.01806	0.0103
AUGGGCCAGUGCAGGGCACGGCCUUCUCUUUGAUCCAACACAAGAGGAGCUCGAGCUUGGCAUUCCGGUACUGUUGGUAAAAUG	-29.29	0.028408	41.9175	21.8012	13.8519	10.6972	16.6587	25.9085	22.1056	0.923033	2.42054e-09	0.00830775	0.02208	0.00831
AUGGGCCAGUGUAGGGCACGGCCUUCUUUCUGACCCGACAUGAAAGGAGCUCGAGCUUGGCAUUCCGGUACUGUUGGUAAAAUG	-27.56	0.040692	41.4151	21.1574	13.2635	10.0922	15.8967	25.905	22.4064	0.922923	2.25371e-09	0.030267	0.04833	0.0312
AUGGGCCAGUGCAGGGCACGGCCUUUUCUUUGAUUCAACACAAGAGGAGCUCGAGCUUGGCAUUCCGGUACUGUUGGUAAAAUG	-26.8	0.028357	41.6142	21.5996	13.7032	10.6067	16.5358	25.898	22.1457	0.922812	2.75494e-09	0.0112435	0.01952	0.01111
AUGGGCCAGUGUAGGGCACGGCCUUUUUCUUGAUUCAGCAUAGAAGGAGCUCGAGCUUGGCAUUCCGGUACUGUUGGUAAAAUG	-25.27	0.039841	40.9395	20.8474	13.059	9.91113	15.6077	26	22.5444	0.922781	5.45271e-09	0.0268657	0.04426	0.0271
AUGGGCCAGUGUAGGGCACGGCCUUCUUUCUGCUCCAACACGAAAGGAGCUCGAGCUUGGCAUUCCGGUACUGUUGGUAAAAUG	-27.6	0.046573	47.5223	23.2619	14.8862	11.007	17.0498	26.0199	22.0064	0.922741	1.05833e-08	0.03913	0.05463	0.03959
AUGGGCCAGUGUAGGGCACGGCCUUUUCUCUGACCCGACGCGAGAGGAGCUCGAGCUUGGCAUUCCGGUACUGUUGGUAAAAUG	-27.16	0.035902	44.538	21.6958	13.7423	10.411	16.2943	25.9571	22.273	0.922666	8.4834e-10	0.0193202	0.02589	0.01882
AUAGGCCAGUGCAGGGCACGGCCUUUUUCUUGGUCCAACGCAGAAGGAGCUCGAGCUUGGCAUUCCGGUACUGUUGGUAAAAUG	-29.24	0.082279	25.7434	13.1939	7.92183	5.07419	8.47771	27.2738	25.5998	0.922632	1.36979e-10	0.00904112	0.01771	0.00881
AUAGGCUAGUGCAGGGCACGGCCUUUUCUUUGGUCCAACACAAGAGGAGCUCGAGCUUGGCAUUCCGGUACUGUUGGUAAAAUG	-27.74	0.073005	35.3372	18.8964	11.7937	7.73061	12.3709	26.7985	24.034	0.922524	1.76077e-09	0.00752847	0.01549	0.00749
AUAGGCCAGUGUAGGGCGCGGCCUUUUUCUUGAUCCAGCGCAGAAGGAGCUCGAGCUUGGCAUUCCGGUACUGUUGGUAAAAUG	-27.14	0.102276	26.8116	13.37	8.31672	5.16772	8.32647	27.1208	25.4765	0.922522	1e-09	0.0137537	0.02756	0.01442
AUGGGCCAGUGUAGGGCACGGCCUUUUUUUCGAUUCAACGCAAAAGGAGCUCGAGCUUGGCAUUCCGGUACUGUUGGUAAAAUG	-24.12	0.047011	47.6564	23.6589	15.6156	11.4733	17.3479	26.0735	21.8001	0.92232	1.21799e-08	0.0433767	0.05098	0.04384
AUGGGCCAGUGCAGGGCGCGGCCUUUUCUUUGAUCCGGCAUAAGAGGAGCUCGAGCUUGGCAUUCCGGUACUGUUGGUAAAAUG	-27.97	0.030939	42.2317	21.4686	13.4679	10.2382	16.1471	25.8779	22.3198	0.922175	5.05581e-09	0.0142405	0.02931	0.0142
AUAGGCUAGUGUAGGGCGCGGCCUUUUUUUCGACCCAACGCAGAAGGAGCUCGAGCUUGGCAUUCCGGUACUGUUGGUAAAAUG	-24.63	0.119479	40.8985	20.7404	13.5902	8.46615	13.0058	26.8645	23.6992	0.922139	1.18605e-08	0.0430796	0.05117	0.04426
AUAGGCCAGUGCAGGGUACGGCCUUUUUUCUAGUCCAAUACGAAAGGAGCUCGAGCUUGGCAUUCCGGUACUGUUGGUAAAAUG	-25.51	0.093887	34.7711	16.7309	10.677	6.42634	10.1488	26.8965	24.7351	0.922026	2.26354e-09	0.0277315	0.03507	0.02697
AUAGGCCAGUGCAGGGCGCGGCCUUUUCUUUGACCCAGCACAAGAGGAGCUCGAGCUUGGCAUUCCGGUACUGUUGGUAAAAUG	-29.14	0.091291	30.6877	15.3429	9.79179	5.95547	9.39874	27.0545	25.0495	0.921993	7.59033e-09	0.0197032	0.0285	0.01925
AUAGGCUAGUGUAGGGCACGGCCUUUUUCUUGGUCCAACACAGAAGGAGCUCGAGCUUGGCAUUCCGGUACUGUUGGUAAAAUG	-26.01	0.098179	36.3105	18.9801	11.807	7.50151	12.0588	26.9102	24.2043	0.92199	3.09109e-09	0.0182696	0.03607	0.01869
AUAGGCCAGUGCAGGGCACGGCCUUUUUUCUGGUCCAACAUGAGAGGAGCUCGAGCUUGGCAUUCCGGUACUGUUGGUAAAAUG	-29.65	0.096654	29.3638	14.5883	9.08004	5.54011	9.02501	27.2303	25.3451	0.921839	1.45597e-09	0.0242924	0.03342	0.0237
AUAGGCCAGUGCAGGGUACGGCCUUUUUUUCGGUCCAGCGCAAAAGGAGCUCGAGCUUGGCAUUCCGGUACUGUUGGUAAAAUG	-26.4	0.109275	39.3617	18.7015	12.6151	7.53735	11.252	27.058	24.2603	0.921813	1.37383e-08	0.0360046	0.0449	0.03514
AUGGGCCAGUGCAGGGCGCGGCCUUUUUCUUGGUCCGACAUAGAAGGAGCUCGAGCUUGGCAUUCCGGUACUGUUGGUAAAAUG	-29.31	0.023731	36.5331	19.7071	11.9373	9.71945	15.7914	26.1939	22.7372	0.921622	5.17997e-12	0.00348721	0.00685	0.0032
AUGGGCCAGUGUAGGGCACGGCCUUCUUCUUGAUCCGACAUAGAAGGAGCUCGAGCUUGGCAUUCCGGUACUGUUGGUAAAAUG	-27.56	0.038816	41.0834	21.0722	13.1646	9.99942	15.7828	25.965	22.4828	0.921536	3.92718e-09	0.0195147	0.0472	0.01914
AUGGGCCAGUGUAGGGCACGGCCUUCUUUCUGCUCCAACAUGAGAGGAGCUCGAGCUUGGCAUUCCGGUACUGUUGGUAAAAUG	-27.74	0.039307	44.1975	21.8167	13.7645	10.3562	16.2576	25.8727	22.2582	0.921443	3.07775e-09	0.0256164	0.03568	0.02514
AUGGGCCAGUGUAGGGCACGGCCUUCUUCUUGAUCCAACGCAGAAGGAGCUCGAGCUUGGCAUUCCGGUACUGUUGGUAAAAUG	-27.29	0.030015	37.7709	19.9424	12.3908	9.93198	15.71	25.9749	22.5214	0.921381	1.18252e-10	0.00777952	0.01892	0.00755
AUAGGCUAGUGCAGGGCACGGCCUUUUUCUUGAUCCGGCGCAGAAGGAGCUCGAGCUUGGCAUUCCGGUACUGUUGGUAAAAUG	-26.13	0.073946	35.6107	18.5257	11.4886	7.50268	12.1361	26.6513	24.0743	0.921372	1.23947e-09	0.0134588	0.02447	0.0133
AUAGGCUAGUGUAGGGCGCGGCCUUUUCUUUGAUCCAGCAUAAGAGGAGCUCGAGCUUGGCAUUCCGGUACUGUUGGUAAAAUG	-25.64	0.097588	36.4181	18.8801	11.7029	7.32996	11.8619	26.7484	24.2092	0.921339	5.92082e-09	0.0140032	0.03097	0.01421
AUGGGCCAGUGUAGGGCGCGGCCUUUUUUUCGGUCCAACGCAAGAGGAGCUCGAGCUUGGCAUUCCGGUACUGUUGGUAAAAUG	-26.77	0.045684	49.6218	24.2679	16.1374	11.7888	17.746	26.2198	21.7155	0.92121	1.2926e-08	0.0149019	0.06159	0.01502
AUAGGCUAGUGUAGGGCGCGGCCUUUUUCUUGAUCCAACACAGAAGGAGCUCGAGCUUGGCAUUCCGGUACUGUUGGUAAAAUG	-25.44	0.098604	36.433	19.0893	11.9234	7.55958	12.1184	26.7913	24.1159	0.921193	5.07562e-09	0.0210186	0.0411	0.02057
AUAGGCUAGUGCAGGGCACGGCCUUUUUUCUGGUCCAACGCGAAAGGAGCUCGAGCUUGGCAUUCCGGUACUGUUGGUAAAAUG	-26.99	0.076201	34.9734	18.7187	11.6247	7.49989	12.1805	26.9538	24.227	0.921094	2.97408e-10	0.0127248	0.01721	0.01313
AUGGGCCAGUGUAGGGCACGGCCUUUUUUUCGAUUCAACGCAGAAGGAGCUCGAGCUUGGCAUUCCGGUACUGUUGGUAAAAUG	-24.26	0.04526	49.8318	24.369	16.2301	11.849	17.7812	26.0847	21.6178	0.921024	1.24036e-08	0.0408779	0.0483	0.04137
AUGGGCCAGUGUAGGGCACGGCCUUUUUUCUGAUCUAACAUGAGAGGAGCUCGAGCUUGGCAUUCCGGUACUGUUGGUAAAAUG	-25.21	0.038966	42.8119	21.4876	13.5707	10.2584	16.0818	25.8782	22.3099	0.920985	3.63983e-09	0.0301419	0.03909	0.02986
AUGGGCCAGUGUAGGGCACGGCCUUUUCUUUGAUUCAGCACAAGAGGAGCUCGAGCUUGGCAUUCCGGUACUGUUGGUAAAAUG	-25.27	0.036921	43.5505	22.245	14.197	10.7108	16.5968	26.0322	22.1607	0.920864	8.73244e-09	0.0168713	0.02875	0.01636
AUGGGCCAGUGUAGGGCACGGCCUUUUCUUUGAUUCAGCAUAAGAGGAGCUCGAGCUUGGCAUUCCGGUACUGUUGGUAAAAUG	-25.27	0.037597	41.5399	21.1822	13.255	10.0366	15.8183	25.9762	22.4698	0.920816	5.82465e-09	0.0175689	0.03152	0.01757
AUGGGCCAGUGCAGGGCGCGGCCUUUUCUUUGGUCCGACAUAAGAGGAGCUCGAGCUUGGCAUUCCGGUACUGUUGGUAAAAUG	-29.31	0.022906	35.7869	19.4914	11.7365	9.57362	15.6125	26.1737	22.8	0.920749	3.94593e-12	0.00238534	0.00509	0.00228
AUAGGCCAGUGCAGGGUACGGCCUUUUUUUCGGUCCAGCGCAGAAGGAGCUCGAGCUUGGCAUUCCGGUACUGUUGGUAAAAUG	-26.54	0.105837	40.3316	18.8816	12.781	7.63461	11.3585	27.0616	24.2135	0.920433	1.5e-08	0.0323465	0.04475	0.03241
AUGGGCCAGUGUAGGGCACGGCCUUCUUUCUGACCCGACGCGAAAGGAGCUCGAGCUUGGCAUUCCGGUACUGUUGGUAAAAUG	-26.81	0.037036	40.7446	20.8869	13.0111	10.0036	15.8327	25.9267	22.4615	0.920429	1e-09	0.0253899	0.03954	0.02587
AUAGGCCAGUGCAGGGCACGGCCUUUUUCUUGGCCCAACGCAGAAGGAGCUCGAGCUUGGCAUUCCGGUACUGUUGGUAAAAUG	-29.24	0.087078	27.1265	13.5048	8.20103	5.12892	8.51214	27.1774	25.5243	0.920379	3.91702e-10	0.0150393	0.02043	0.015
AUGGGCCAGUGUAGGGCACGGCCUUCUCUUUGAUCCAGCGCAAGAGGAGCUCGAGCUUGGCAUUCCGGUACUGUUGGUAAAAUG	-27.49	0.029302	38.7065	20.5164	12.936	10.3355	16.1262	25.9862	22.3253	0.920271	4.73662e-10	0.00502317	0.01247	0.00489
AUGGGCCAGUGUAGGGCACGGCCUUUUUUUCGAUCUAACGCAAAAGGAGCUCGAGCUUGGCAUUCCGGUACUGUUGGUAAAAUG	-24.12	0.04696	47.94	23.8284	15.7083	11.5322	17.4553	26.0888	21.7783	0.920243	1.5544e-08	0.0430063	0.05271	0.04294
AUGGGCCAGUGUAGGGCACGGCCUUCUUUCUGCCCCAACAUGAAAGGAGCUCGAGCUUGGCAUUCCGGUACUGUUGGUAAAAUG	-27.6	0.04077	41.9854	21.4511	13.4381	10.1965	16.0561	25.8804	22.342	0.920201	4.39516e-09	0.0383199	0.04403	0.03792
AUGGGCCAGUGUAGGGCACGGCCUUCUUUCUGACCCAGCGCGAAAGGAGCUCGAGCUUGGCAUUCCGGUACUGUUGGUAAAAUG	-27.01	0.038092	43.5629	21.8382	13.7481	10.3746	16.2859	26.0185	22.322	0.920145	3.44335e-09	0.0300523	0.04926	0.02977
AUGGGCCAGUGCAGGGCGCGGCCUUUUUCUUGGUCCAACAUAGAAGGAGCUCGAGCUUGGCAUUCCGGUACUGUUGGUAAAAUG	-29.31	0.023705	36.7125	19.8073	12.0089	9.76075	15.8501	26.1918	22.7155	0.920141	1.38004e-11	0.00530262	0.01048	0.00527
AUGGGCCAGUGUAGGGCACGGCCUUUUUCUUGAUUCGACAUAGAAGGAGCUCGAGCUUGGCAUUCCGGUACUGUUGGUAAAAUG	-25.07	0.038506	40.9246	20.8507	13.0202	9.90383	15.6401	25.9401	22.5181	0.92012	5.08163e-09	0.0255625	0.04154	0.0255
AUGGGCCAGUGUAGGGCACGGCCUUCUUCUUGACCCGACAUAGAAGGAGCUCGAGCUUGGCAUUCCGGUACUGUUGGUAAAAUG	-27.56	0.039078	40.7946	20.9668	13.0893	9.95575	15.7231	25.9499	22.4971	0.920058	4e-09	0.0273137	0.04731	0.02717
AUAGGCCAGUGCAGGGCGCGGCCUUUUUCUUGACCCAGCAUAGAAGGAGCUCGAGCUUGGCAUUCCGGUACUGUUGGUAAAAUG	-29.14	0.097157	28.9617	14.3698	8.96596	5.35457	8.6828	27.0096	25.3275	0.920044	6.90706e-09	0.0332284	0.04582	0.03298
AUGGGCCAGUGUAGGGCACGGCCUUCUCUUUGAUCCAGCAUAAGAGGAGCUCGAGCUUGGCAUUCCGGUACUGUUGGUAAAAUG	-27.76	0.037578	42.2224	21.5933	13.56	10.2252	16.0735	25.9874	22.3811	0.92004	6.3214e-09	0.0133509	0.03455	0.01336
AUGGGCCAGUGUAGGGCACGGCCUUUUUUUCGAUCUAACGCAGAAGGAGCUCGAGCUUGGCAUUCCGGUACUGUUGGUAAAAUG	-24.26	0.045467	48.9198	24.0203	15.9118	11.6514	17.5654	26.0928	21.7207	0.920037	1.45294e-08	0.0407082	0.04811	0.03994
AUGGGCCAGUGUAGGGCACGGCCUUUUUUUCGAUCUAGCGCAGAAGGAGCUCGAGCUUGGCAUUCCGGUACUGUUGGUAAAAUG	-24.46	0.044053	54.8012	26.3395	17.8154	12.8449	19.0248	26.1497	21.1524	0.92	1.21028e-08	0.0354791	0.04315	0.03491
AUAGGCCAGUGCAGGGCGCGGCCUUUUCUUUGACCCAGCAUAAGAGGAGCUCGAGCUUGGCAUUCCGGUACUGUUGGUAAAAUG	-29.14	0.091917	29.1994	14.5128	9.02096	5.39057	8.771	26.9922	25.3008	0.919985	5.87881e-09	0.0217773	0.03171	0.0214
AUGGGCCAGUGUAGGGCACGGCCUUUUUCUUGAUUCAACGCAGAAGGAGCUCGAGCUUGGCAUUCCGGUACUGUUGGUAAAAUG	-24.8	0.02973	38.3258	20.1127	12.5472	10.0179	15.8036	25.9618	22.472	0.919696	2.34005e-10	0.010956	0.01783	0.0113
AUGGGCCAGUGUAGGGCGCGGCCUUUUCUUUAGUCCAAUACAAGAGGAGCUCGAGCUUGGCAUUCCGGUACUGUUGGUAAAAUG	-25.3	0.034971	40.3957	20.8313	12.7597	9.83226	15.7886	26.0606	22.6142	0.919658	7.49823e-10	0.0131576	0.01897	0.01309
AUGGGCCAGUGUAGGGCACGGCCUUCUCUUUGACCCGACAUAAGAGGAGCUCGAGCUUGGCAUUCCGGUACUGUUGGUAAAAUG	-27.56	0.036789	40.9328	20.9842	13.0741	9.94153	15.729	25.9337	22.4961	0.919552	3.72464e-09	0.0177977	0.03183	0.01746
AUGGGCCAGUGCAGGGCACGGCCUUUUCUUUGAUCUAACAUAAGAGGAGCUCGAGCUUGGCAUUCCGGUACUGUUGGUAAAAUG	-26.8	0.030375	42.0269	21.4842	13.4377	10.2358	16.1821	25.8253	22.2947	0.919493	5e-09	0.0132299	0.02835	0.01312
AUAGGCCAGUGCAGGGCGCGGCCUUUUUCUUGAUCCAGCAUAGAAGGAGCUCGAGCUUGGCAUUCCGGUACUGUUGGUAAAAUG	-29.14	0.10119	29.5929	14.7091	9.25423	5.53034	8.89021	26.9664	25.218	0.919426	9e-09	0.0248782	0.04953	0.02536
AUGGGCCAGUGUAGGGCGCGGCCUUUUCUUUAGUCCGAUACAAGAGGAGCUCGAGCUUGGCAUUCCGGUACUGUUGGUAAAAUG	-25.3	0.03463	42.9571	21.6348	13.4232	10.2217	16.2699	26.0457	22.412	0.919416	6.83769e-10	0.00881047	0.01627	0.00834
AUAGGCCAGUGUAGGGCACGGCCUUUUUUCCGAUCCAACGAGAAAGGAGCUCGAGCUUGGCAUUCCGGUACUGUUGGUAAAAUG	-27.78	0.123475	47.6069	24.246	17.6488	11.0831	15.2019	27.28	22.5984	0.919414	1.12894e-08	0.0347189	0.03969	0.03397
AUGGGCCAGUGCAGGGCACGGCCUUCUUUCUGAUCCGACGCGAGAGGAGCUCGAGCUUGGCAUUCCGGUACUGUUGGUAAAAUG	-28.68	0.028972	42.6905	22.025	14.2666	10.7959	16.653	25.8531	22.0286	0.919335	5.33405e-10	0.0126408	0.0232	0.01289
AUAGGCCAGUGCAGGGCGCGGCCUUUUCUUUGAUCCAGCACAAGAGGAGCUCGAGCUUGGCAUUCCGGUACUGUUGGUAAAAUG	-29.14	0.093938	31.4958	15.915	10.2356	6.24299	9.76843	26.9972	24.8771	0.919319	1.14506e-08	0.0140214	0.02979	0.01375
AUAGGCCAGUGCAGGGCGCGGCCUUUUUCUUGAUCCAACGCAGAAGGAGCUCGAGCUUGGCAUUCCGGUACUGUUGGUAAAAUG	-28.67	0.075763	25.4389	12.9668	7.99288	5.24131	8.52854	26.9624	25.3606	0.919315	2.79804e-10	0.00941108	0.01814	0.00919
AUGGGCCAGUGUAGGGCGCGGCCUUCUUUUUGGUCCGACACGAAAGGAGCUCGAGCUUGGCAUUCCGGUACUGUUGGUAAAAUG	-27.37	0.022979	55.7499	29.6972	20.5782	16.2577	23.0621	26.0017	19.372	0.91925	1.59409e-08	0.00807715	0.01823	0.00798
AUAGGCUAGUGUAGGGCGCGGCCUUUUUUUCGACCCAACGCAAAAGGAGCUCGAGCUUGGCAUUCCGGUACUGUUGGUAAAAUG	-24.49	0.122744	41.0845	21.0675	13.7884	8.60102	13.224	26.836	23.6175	0.919232	1.69296e-08	0.048313	0.05644	0.04886
AUGGGCCAGUGUAGGGCACGGCCUUCUUCUUGAUCCAACACAGAAGGAGCUCGAGCUUGGCAUUCCGGUACUGUUGGUAAAAUG	-27.56	0.038021	42.6054	22.0387	13.9473	10.5599	16.4783	26.0171	22.2286	0.918984	5.6871e-09	0.0200675	0.04831	0.02019
AUGGGCCAGUGUAGGGCACGGCCUUUUUUCUGCGUCGACAUGAAAGGAGCUCGAGCUUGGCAUUCCGGUACUGUUGGUAAAAUG	-25.11	0.037637	43.5465	21.9625	13.8844	10.435	16.3356	25.9644	22.2647	0.918944	5.57977e-09	0.0306682	0.0427	0.03001
AUGGGCCAGUGUAGGGCGCGGCCUUUUCUUUAGCCCGAUACAAGAGGAGCUCGAGCUUGGCAUUCCGGUACUGUUGGUAAAAUG	-25.3	0.04025	47.961	23.2534	14.7041	10.9132	17.0806	25.858	21.9724	0.91882	5e-09	0.0150868	0.02279	0.0152
AUAGGCCAGUGCAGGGUACGGCCUUUUCUUUGGUCCAACACAAGAGGAGCUCGAGCUUGGCAUUCCGGUACUGUUGGUAAAAUG	-27.79	0.07701	33.1165	16.6011	10.7387	6.72374	10.3806	27.0842	24.6803	0.918763	3.59481e-09	0.0086191	0.01795	0.00832
AUGGGCCAGUGUAGGGCACGGCCUUUUUUUCGAUCUAACGCAAGAGGAGCUCGAGCUUGGCAUUCCGGUACUGUUGGUAAAAUG	-24.26	0.045396	51.8654	25.0409	16.7253	12.1531	18.2022	26.1104	21.4786	0.918691	1.69026e-08	0.0414931	0.05143	0.04104
AUGGGCCAGUGCAGGGCACGGCCUUUUUUCUGAGUCGACACGAGAGGAGCUCGAGCUUGGCAUUCCGGUACUGUUGGUAAAAUG	-26.94	0.037171	49.9603	24.0045	15.6051	11.517	17.6767	26.0114	21.7472	0.918621	1.58281e-08	0.0446523	0.06009	0.04392
AUGGGCCAGUGUAGGGCACGGCCUUUUCUUUGAUUCGACAUAAGAGGAGCUCGAGCUUGGCAUUCCGGUACUGUUGGUAAAAUG	-25.07	0.036376	41.3527	21.1273	13.1734	10.0021	15.8121	25.9206	22.4592	0.918534	5.29099e-09	0.0167404	0.02901	0.01632
AUGGGCCAGUGUAGGGCACGGCCUUCUCUUUGACCCGACACAAGAGGAGCUCGAGCUUGGCAUUCCGGUACUGUUGGUAAAAUG	-27.56	0.034251	41.8446	21.7911	13.8405	10.6183	16.5032	25.9959	22.1888	0.91848	4.23069e-09	0.014507	0.02679	0.01521
AUGGGCCAGUGUAGGGCGCGGCCUUUUUUCUGAUCCGGCACGAAAGGAGCUCGAGCUUGGCAUUCCGGUACUGUUGGUAAAAUG	-26.24	0.044347	53.3215	26.5244	17.5322	12.7078	19.1803	26.103	21.1976	0.918474	2.02062e-08	0.0451283	0.06136	0.04571
AUAGGCCAGUGUAGGGCACGGCCUUUUUUCCGCUCCAACGAGAAAGGAGCUCGAGCUUGGCAUUCCGGUACUGUUGGUAAAAUG	-27.82	0.128563	40.4992	20.2191	14.3413	8.92844	12.5698	27.2342	23.6529	0.918429	1.1e-08	0.0436929	0.04976	0.04371
AUAGGCUAGUGUAGGGCGCGGCCUUUUUUCUGAUCCAACAUGAAAGGAGCUCGAGCUUGGCAUUCCGGUACUGUUGGUAAAAUG	-25.44	0.103638	35.9859	18.7425	11.6464	7.33848	11.8657	26.6422	24.1518	0.918329	4.71523e-09	0.0344253	0.04493	0.03441
AUGGGCCAGUGUAGGGCACGGCCUUCUUUCUGACCCAACAUGAGAGGAGCUCGAGCUUGGCAUUCCGGUACUGUUGGUAAAAUG	-27.7	0.039337	41.7304	21.4331	13.5033	10.2293	16.057	25.883	22.3269	0.918322	3.78531e-09	0.0323892	0.04949	0.03274
AUAGGCCAGUGCAGGGUACGGCCUUUUUCUUAGUCCAAUACAGAAGGAGCUCGAGCUUGGCAUUCCGGUACUGUUGGUAAAAUG	-25.51	0.086131	32.641	16.0088	10.021	6.09434	9.81747	27.014	24.9598	0.918217	1.54534e-09	0.0227829	0.03236	0.02322
AUGGGCCAGUGCAGGGCGCGGCCUUCUUUUUAGUCCGAUACAAAAGGAGCUCGAGCUUGGCAUUCCGGUACUGUUGGUAAAAUG	-26.68	0.028327	45.928	23.4024	14.7668	11.1124	17.4887	25.9684	21.928	0.918182	1.28351e-09	0.00759697	0.01205	0.00805
AUGGGCCAGUGUAGGGCACGGCCUUUUUUCUGAUUCGACACGAGAGGAGCUCGAGCUUGGCAUUCCGGUACUGUUGGUAAAAUG	-25.21	0.038977	65.433	34.1622	23.956	17.641	25.127	26.4092	18.8841	0.918159	1e-08	0.0232394	0.03359	0.02373
AUGGGCCAGUGUAGGGCACGGCCUUUUUCUUGAUUCAACACAGAAGGAGCUCGAGCUUGGCAUUCCGGUACUGUUGGUAAAAUG	-25.07	0.03786	42.1662	21.7255	13.72	10.4171	16.2823	25.9959	22.2894	0.918155	6.82887e-09	0.0268954	0.04348	0.02683
AUGGGCCAGUGCAGGGCGCGGCCUUUUCUUUGGUCCAACAUAAGAGGAGCUCGAGCUUGGCAUUCCGGUACUGUUGGUAAAAUG	-29.31	0.022812	36.816	19.8836	12.0257	9.73962	15.8366	26.1623	22.7114	0.918132	1.83827e-11	0.00353808	0.00758	0.00372
AUGGGCCAGUGCAGGGCACGGCCUUUUCUUUGAUCUAACACAAGAGGAGCUCGAGCUUGGCAUUCCGGUACUGUUGGUAAAAUG	-26.8	0.028302	42.9968	22.3044	14.2142	10.9178	16.9592	25.8828	21.9825	0.918108	6.32774e-09	0.0109921	0.02293	0.01108
AUGGGCCAGUGUAGGGCGCGGCCUUUUUCUUGAUCCGGCACAGAAGGAGCUCGAGCUUGGCAUUCCGGUACUGUUGGUAAAAUG	-26.24	0.039757	43.8467	22.4355	14.2534	10.685	16.6252	26.0285	22.1717	0.918093	1.30688e-08	0.0274937	0.05332	0.02745
AUAGGCCAGUGUAGGGCACGGCCUUUUUCUUGGUCCGACGCAGAAGGAGCUCGAGCUUGGCAUUCCGGUACUGUUGGUAAAAUG	-27.51	0.097709	27.5628	13.754	8.35546	5.24378	8.64061	27.3615	25.5589	0.918036	4.52253e-10	0.0112786	0.02192	0.0116
AUGGGCCAGUGCAGGGCACGGCCUUUUUUCCGAUCCAACGAGAGAGGAGCUCGAGCUUGGCAUUCCGGUACUGUUGGUAAAAUG	-28.48	0.031217	65.1961	33.3588	23.8685	17.4995	24.5536	26.2069	18.8537	0.918017	1.26349e-08	0.0274299	0.03459	0.02716
AUAGGCCAGUGCAGGGCGCGGCCUUUUCUUUGAUCCAGCGCAAGAGGAGCUCGAGCUUGGCAUUCCGGUACUGUUGGUAAAAUG	-28.87	0.074376	26.4643	13.5717	8.53557	5.64443	8.96107	26.9659	25.1607	0.917988	1.10114e-09	0.00617568	0.01317	0.00621
AUAGGCUAGUGCAGGGCACGGCCUUUUCUUUAGUCCAAUACAAGAGGAGCUCGAGCUUGGCAUUCCGGUACUGUUGGUAAAAUG	-25.46	0.078143	35.8086	18.7217	11.336	7.27831	12.0898	26.7086	24.2151	0.917964	1e-09	0.0137425	0.0204	0.01396
AUGGGCCAGUGUAGGGCACGGCCUUCUCUUUGAUCCGACAUAAGAGGAGCUCGAGCUUGGCAUUCCGGUACUGUUGGUAAAAUG	-27.56	0.03637	41.9871	21.5075	13.4547	10.1756	16.0471	25.9325	22.3785	0.917918	5.64098e-09	0.0126567	0.03461	0.0133
AUGGGCCAGUGCAGGGCGCGGCCUUUUCUUUGAUCCGGCGCAAGAGGAGCUCGAGCUUGGCAUUCCGGUACUGUUGGUAAAAUG	-27.7	0.02397	40.1325	21.0412	13.31	10.6299	16.5811	25.8492	22.1096	0.917899	9.21901e-10	0.00685202	0.01389	0.00739
AUGGGCCAGUGCAGGGCACGGCCUUUUUUUCGAUUCAACGCAAGAGGAGCUCGAGCUUGGCAUUCCGGUACUGUUGGUAAAAUG	-25.99	0.037111	56.7386	26.962	18.2797	13.1935	19.4868	26.0211	20.9138	0.917846	1.9e-08	0.0213438	0.03661	0.02111
AUGGGCCAGUGCAGGGUACGGCCUUUUCUUUGAUCUAACACGAGAGGAGCUCGAGCUUGGCAUUCCGGUACUGUUGGUAAAAUG	-25.22	0.026372	50.0614	25.1279	16.6685	12.2368	18.4267	25.8861	21.3246	0.917827	3.05661e-09	0.0077589	0.01653	0.00808
AUAGGCCAGUGUAGGGCACGGCCUUUUUUUCGGUCCGACGCAGAAGGAGCUCGAGCUUGGCAUUCCGGUACUGUUGGUAAAAUG	-26.97	0.141771	36.9086	17.4794	11.8126	6.98763	10.4139	27.1795	24.5959	0.917716	1.75573e-08	0.0395918	0.05247	0.03941
AUAGGCCAGUGCAGGGUACGGCCUUUUUCUUAGUCCGAUACAGAAGGAGCUCGAGCUUGGCAUUCCGGUACUGUUGGUAAAAUG	-25.51	0.084979	36.231	17.2968	10.9655	6.64548	10.5755	26.9372	24.6459	0.917592	1.39271e-09	0.0143376	0.0233	0.01431
AUGGGCCAGUGUAGGGCACGGCCUUUUUUUCGAUUCAGCGCAGAAGGAGCUCGAGCUUGGCAUUCCGGUACUGUUGGUAAAAUG	-24.46	0.042264	60.6476	29.577	20.4488	14.6471	21.2128	26.2288	20.2908	0.917549	1.16118e-08	0.0282359	0.03842	0.02883
AUAGGCUAGUGUAGGGCACGGCCUUUUCUUUGGUCCGACACAAGAGGAGCUCGAGCUUGGCAUUCCGGUACUGUUGGUAAAAUG	-26.01	0.086642	37.0249	19.4961	12.2539	7.93418	12.5778	26.8884	23.9771	0.917483	4.52687e-09	0.00935973	0.01948	0.00939
AUGGGCCAGUGCAGGGCGCGGCCUUCUUUUUGGUCCGACAUGAAAGGAGCUCGAGCUUGGCAUUCCGGUACUGUUGGUAAAAUG	-29.1	0.025651	42.4993	21.7946	13.6027	10.4133	16.5286	26.088	22.3374	0.917483	7.35453e-10	0.00679435	0.01409	0.00675
AUGGGCCAGUGCAGGGCGCGGCCUUUUUCUUGAUCCAGCGCAGAAGGAGCUCGAGCUUGGCAUUCCGGUACUGUUGGUAAAAUG	-27.7	0.02729	41.9152	21.6265	13.6292	10.566	16.5785	25.8683	22.1512	0.917401	2.6366e-09	0.0165312	0.03182	0.0167
AUGGGCCAGUGUAGGGCACGGCCUUUUUUCUGAGUCGACAUGAGAGGAGCUCGAGCUUGGCAUUCCGGUACUGUUGGUAAAAUG	-25.21	0.038708	44.1398	21.7857	13.7983	10.3948	16.2751	25.8756	22.2404	0.91737	4.84448e-09	0.0344791	0.04475	0.03512
AUAGGCCAGUGCAGGGCGCGGCCUUUUUUCUGACCCAACAUGAGAGGAGCUCGAGCUUGGCAUUCCGGUACUGUUGGUAAAAUG	-29.08	0.100331	29.1407	14.4977	9.10213	5.49008	8.86462	26.8392	25.1745	0.917368	5e-09	0.039577	0.04473	0.03871
AUGGGCCAGUGUAGGGCGCGGCCUUUUUCUUGACCCGGCACAGAAGGAGCUCGAGCUUGGCAUUCCGGUACUGUUGGUAAAAUG	-26.24	0.038257	44.5498	22.5796	14.3362	10.719	16.6941	26.0608	22.1709	0.917346	1.25412e-08	0.037456	0.05231	0.03779
AUGGGCCAGUGUAGGGCACGGCCUUCUCUUUGAUCCGACACAAGAGGAGCUCGAGCUUGGCAUUCCGGUACUGUUGGUAAAAUG	-27.56	0.033936	42.7187	22.2075	14.1428	10.8046	16.7541	25.9943	22.0948	0.91726	6.1545e-09	0.0103415	0.02721	0.01056
AUAGGCCAGUGCAGGGCACGGCCUUUUUCUUGGUCCAACACAGAAGGAGCUCGAGCUUGGCAUUCCGGUACUGUUGGUAAAAUG	-29.51	0.095978	30.1419	15.1669	9.56982	5.8487	9.3293	27.0872	25.1193	0.917238	6.07159e-09	0.0214248	0.04111	0.02099
AUGGGCCAGUGUAGGGCACGGCCUUCUUCUUGACCCAACACAGAAGGAGCUCGAGCUUGGCAUUCCGGUACUGUUGGUAAAAUG	-27.56	0.038218	42.416	21.9623	13.8897	10.5261	16.4354	26.0018	22.2379	0.917217	5.85404e-09	0.0280944	0.04888	0.02845
AUAGGCCAGUGCAGGGCGCGGCCUUUUUCUUGAUCCGACAUAGAAGGAGCUCGAGCUUGGCAUUCCGGUACUGUUGGUAAAAUG	-28.94	0.097851	29.4557	14.6268	9.15174	5.48752	8.87263	26.9098	25.2111	0.917128	8.1424e-09	0.0235752	0.0444	0.02252
AUAGGCUAGUGUAGGGCGCGGCCUUUUUUCUGCUCCAACACGAGAGGAGCUCGAGCUUGGCAUUCCGGUACUGUUGGUAAAAUG	-25.62	0.116314	45.4594	21.8308	13.9987	8.69315	13.6333	26.6982	23.5025	0.917116	1.95103e-08	0.034567	0.05468	0.03425
AUGGGCCAGUGUAGGGCGCGGCCUUUUUCUUGGUCCGACACAGAAGGAGCUCGAGCUUGGCAUUCCGGUACUGUUGGUAAAAUG	-27.58	0.035669	47.6451	23.8898	15.3939	11.4462	17.5637	26.0904	21.8221	0.917021	4.35274e-09	0.00601042	0.01618	0.00544
AUGGGCCAGUGCAGGGCACGGCCUUUUUUCCGCCCCAACGAGAAAGGAGCUCGAGCUUGGCAUUCCGGUACUGUUGGUAAAAUG	-28.38	0.034987	50.3655	26.5765	18.2903	13.5803	19.7597	26.0794	20.7495	0.916899	1.28267e-08	0.0510912	0.05367	0.05021
AUAGGCCAGUGCAGGGCACGGCCUUUUUUCUGGUCCGACAUGAAAGGAGCUCGAGCUUGGCAUUCCGGUACUGUUGGUAAAAUG	-29.51	0.097038	33.0374	16.1016	10.2842	6.23432	9.91157	27.2043	24.985	0.916852	3e-09	0.0262394	0.0373	0.0263
AUAGGCCAGUGCAGGGCGCGGCCUUUUUCUUGCCCCAACACAGAAGGAGCUCGAGCUUGGCAUUCCGGUACUGUUGGUAAAAUG	-28.98	0.096383	30.557	15.2609	9.68376	5.89363	9.36308	26.9658	25.0361	0.916843	8.26801e-09	0.0278112	0.04452	0.02767
AUGGGCCAGUGUAGGGCACGGCCUUCUUUCUGACCCAACACGAAAGGAGCUCGAGCUUGGCAUUCCGGUACUGUUGGUAAAAUG	-27.56	0.047002	44.4768	22.9796	14.7309	10.9751	16.9434	26.0463	22.0356	0.916817	1.87772e-08	0.0507616	0.07625	0.05017
AUAGGCCAGUGUAGGGCGCGGCCUUUUUUUCGAUCCAGCGCAGAAGGAGCUCGAGCUUGGCAUUCCGGUACUGUUGGUAAAAUG	-26.6	0.138189	35.8416	17.3271	11.6759	6.91988	10.3346	27.1589	24.6195	0.916767	1.9241e-08	0.0455871	0.05351	0.0448
AUGGGCCAGUGUAGGGCACGGCCUUUUUCUUGAUCUAACGCAGAAGGAGCUCGAGCUUGGCAUUCCGGUACUGUUGGUAAAAUG	-24.8	0.02983	38.4527	20.2201	12.5876	10.0468	15.8682	25.9482	22.4507	0.916752	4.55554e-10	0.010896	0.02059	0.01083
AUGGGCCAGUGUAGGGCACGGCCUUUUUCUUGAUCUAGCAUAGAAGGAGCUCGAGCUUGGCAUUCCGGUACUGUUGGUAAAAUG	-25.27	0.039584	42.6465	21.7234	13.6926	10.3019	16.1454	25.9885	22.3433	0.916706	1.20589e-08	0.0267385	0.05173	0.02712
AUGGGCCAGUGCAGGGCGCGGCCUUCUUUUUAGCCCGAUACAAAAGGAGCUCGAGCUUGGCAUUCCGGUACUGUUGGUAAAAUG	-26.68	0.033114	50.9419	25.2639	16.3034	11.9939	18.4905	25.8299	21.418	0.916631	8.60385e-09	0.0136463	0.01893	0.0131
AUGGGCCAGUGUAGGGCACGGCCUUUUUUCUGAGUCGACAUGAAAGGAGCUCGAGCUUGGCAUUCCGGUACUGUUGGUAAAAUG	-25.07	0.039523	43.161	21.6497	13.6656	10.3237	16.1889	25.8599	22.2681	0.916572	5.25234e-09	0.0355139	0.04569	0.03609
AUGGGCCAGUGUAGGGCACGGCCUUUUCUUUGAUCUAGCACAAGAGGAGCUCGAGCUUGGCAUUCCGGUACUGUUGGUAAAAUG	-25.27	0.036762	44.6233	22.9663	14.7029	11.0306	17.0447	26.0173	21.9934	0.916559	1.55548e-08	0.0155506	0.03126	0.01476
AUGGGCCAGUGUAGGGCGCGGCCUUUUUCUUGACCCGGCGCAGAAGGAGCUCGAGCUUGGCAUUCCGGUACUGUUGGUAAAAUG	-25.97	0.029737	42.6063	21.6428	13.6466	10.5533	16.5201	26.0621	22.2544	0.916503	1.25302e-09	0.0175088	0.02551	0.01793
AUGGGCCAGUGCAGGGCACGGCCUUUUUCUUGCGUCGACAUAGAAGGAGCUCGAGCUUGGCAUUCCGGUACUGUUGGUAAAAUG	-26.84	0.029377	45.5972	22.7096	14.3853	10.7858	16.8862	25.9171	22.0656	0.916451	9.21724e-09	0.014096	0.04375	0.01441
AUGGGCCAGUGUAGGGCGCGGCCUUUUUUCUAGCCCGAUACGAAAGGAGCUCGAGCUUGGCAUUCCGGUACUGUUGGUAAAAUG	-25.3	0.039723	55.6544	26.1099	17.0914	12.3864	18.8539	25.8851	21.2493	0.916396	9.40701e-09	0.0220079	0.0327	0.0221
AUGGGCCAGUGCAGGGCACGGCCUUUUCUUUGAUUCGACACGAGAGGAGCUCGAGCUUGGCAUUCCGGUACUGUUGGUAAAAUG	-26.94	0.028945	45.6445	23.3079	15.3004	11.4305	17.4019	25.9085	21.739	0.916317	3e-09	0.0106726	0.01861	0.01067
AUAGGCCAGUGCAGGGCGCGGCCUUUUUUUCGACCCAACGCAAGAGGAGCUCGAGCUUGGCAUUCCGGUACUGUUGGUAAAAUG	-28.13	0.116069	39.096	18.8774	12.797	7.66258	11.4272	27.0361	24.1868	0.916294	2.1e-08	0.0469811	0.05569	0.04706
AUGGGCCAGUGUAGGGCGCGGCCUUUUCUUCGAUCCAACGCGAGAGGAGCUCGAGCUUGGCAUUCCGGUACUGUUGGUAAAAUG	-27.48	0.026824	37.7516	20.5532	13.2423	10.9396	16.677	25.998	22.0292	0.91603	2.40573e-11	0.00594216	0.00864	0.00598
AUGGGCCAGUGUAGGGCGCGGCCUUUUCUUUAGCCCAAUACAAGAGGAGCUCGAGCUUGGCAUUCCGGUACUGUUGGUAAAAUG	-25.3	0.0404	47.4602	23.0141	14.5711	10.83	16.9222	25.8948	22.0324	0.916024	1.11434e-08	0.0235796	0.03472	0.0233
AUGGGCCAGUGCAGGGCACGGCCUUUUUUCUGAUCUAACGCGAAAGGAGCUCGAGCUUGGCAUUCCGGUACUGUUGGUAAAAUG	-26.05	0.029308	48.3029	24.1556	15.888	11.7646	17.9139	25.8435	21.5394	0.91588	2.59169e-09	0.0182074	0.025	0.01846
AUAGGCUAGUGUAGGGCGCGGCCUUUUUUCUGAUCCAGCGCGAAAGGAGCUCGAGCUUGGCAUUCCGGUACUGUUGGUAAAAUG	-24.89	0.090278	41.4247	22.024	14.6846	9.41571	14.1601	26.8447	23.2145	0.915831	2.59747e-09	0.0195559	0.02635	0.01956
AUAGGCCAGUGCAGGGCGCGGCCUUUUCUUUGAUCCAGCAUAAGAGGAGCUCGAGCUUGGCAUUCCGGUACUGUUGGUAAAAUG	-29.14	0.095144	30.852	15.4639	9.7579	5.83893	9.3521	26.9249	25.043	0.915815	1.2e-08	0.0161973	0.03503	0.01655
AUGGGCCAGUGUAGGGCACGGCCUUUUUCUUGAGUCAGCACAGAAGGAGCUCGAGCUUGGCAUUCCGGUACUGUUGGUAAAAUG	-25.27	0.038077	46.8817	23.0648	14.7139	10.9748	17.0298	26.0195	22.0224	0.915782	1.17984e-08	0.023607	0.03477	0.02437
AUAGGCUAGUGUAGGGCGCGGCCUUUUUUCUGAUCCAGCACGAGAGGAGCUCGAGCUUGGCAUUCCGGUACUGUUGGUAAAAUG	-25.78	0.114438	46.324	23.0694	15.2655	9.49002	14.4306	26.9297	23.2198	0.915707	2.51491e-08	0.0443595	0.06935	0.04437
AUAGGCUAGUGCAGGGCGCGGCCUUUUUUCUGAUCCAACGCGAGAGGAGCUCGAGCUUGGCAUUCCGGUACUGUUGGUAAAAUG	-26.56	0.076438	38.2071	19.5569	12.4475	7.90532	12.542	26.5992	23.847	0.915707	2.62189e-09	0.0209486	0.0304	0.02167
AUGGGCCAGUGCAGGGUACGGCCUUUUUUCUGAGUCAACACGAAAGGAGCUCGAGCUUGGCAUUCCGGUACUGUUGGUAAAAUG	-25.08	0.03311	55.4745	27.6442	18.3232	13.3641	19.999	25.8981	20.767	0.915658	7.77697e-09	0.0154204	0.03683	0.01564
AUAGGCCAGUGCAGGGCGCGGCCUUUUUUCUGAUCCGACGCGAAAGGAGCUCGAGCUUGGCAUUCCGGUACUGUUGGUAAAAUG	-28.19	0.091327	29.915	14.8513	9.59315	5.83526	9.16341	26.8968	25.0308	0.915591	2.22002e-09	0.0215877	0.0287	0.02172
AUGGGCCAGUGUAGGGCACGGCCUUUUCUUUGAUCUAGCGCAAGAGGAGCUCGAGCUUGGCAUUCCGGUACUGUUGGUAAAAUG	-25	0.029121	40.0833	21.0111	13.2966	10.5496	16.4148	25.9602	22.2053	0.915588	1.75872e-09	0.00746702	0.015	0.00736
AUAGGCCAGUGCAGGGCGCGGCCUUUUUCUUGAUCCAACACAGAAGGAGCUCGAGCUUGGCAUUCCGGUACUGUUGGUAAAAUG	-28.94	0.09624	30.6438	15.4861	9.83897	5.99343	9.50751	26.9633	24.9849	0.915522	1.04821e-08	0.0243367	0.04728	0.0246
AUGGGCCAGUGUAGGGCGCGGCCUUUUUCUUAGCCCAAUACAGAAGGAGCUCGAGCUUGGCAUUCCGGUACUGUUGGUAAAAUG	-25.3	0.041503	46.0859	22.8909	14.5252	10.8198	16.8461	25.8757	22.028	0.915491	1.13929e-08	0.0335507	0.04663	0.03362
AUAGGCUAGUGCAGGGCACGGCCUUUUUUCUGAUCCGGCACGAAAGGAGCUCGAGCUUGGCAUUCCGGUACUGUUGGUAAAAUG	-26.4	0.098892	49.1101	24.9571	16.5321	10.4429	15.9028	26.6896	22.6233	0.915426	2.63709e-08	0.04703	0.06301	0.04709
AUAGGCCAGUGCAGGGUACGGCCUUUUUUUCGGUCCGACGCAAGAGGAGCUCGAGCUUGGCAUUCCGGUACUGUUGGUAAAAUG	-26.98	0.10618	45.3372	21.0566	14.4802	8.68166	12.7075	27.0278	23.673	0.915419	2.17922e-08	0.0153069	0.05504	0.01581
AUAGGCUAGUGUAGGGCACGGCCUUUUUCUUAGUCCGAUACAGAAGGAGCUCGAGCUUGGCAUUCCGGUACUGUUGGUAAAAUG	-23.73	0.095837	39.255	19.8664	12.297	7.76141	12.6053	26.7945	24.0166	0.915392	2.67996e-09	0.0229537	0.0346	0.02349
AUAGGCCAGUGUAGGGCGCGGCCUUUUUCUUGAUCCGACGCAGAAGGAGCUCGAGCUUGGCAUUCCGGUACUGUUGGUAAAAUG	-26.94	0.090561	26.3228	13.2346	8.20205	5.28467	8.52319	27.0577	25.3865	0.915359	7.02922e-10	0.0115901	0.02443	0.01239
AUAGGCCAGUGUAGGGCGCGGCCUUUUUUUCGAUCCAGCGCAAGAGGAGCUCGAGCUUGGCAUUCCGGUACUGUUGGUAAAAUG	-26.6	0.137828	39.3299	18.6783	12.711	7.53171	11.1369	27.168	24.3181	0.915286	2.26253e-08	0.0461948	0.0565	0.04619
AUGGGCCAGUGUAGGGCACGGCCUUCUUCUUGACCCAACGCAGAAGGAGCUCGAGCUUGGCAUUCCGGUACUGUUGGUAAAAUG	-27.29	0.027673	37.9227	20.0936	12.4884	10.1168	15.959	26.0066	22.4449	0.915281	9.77752e-11	0.010082	0.01751	0.00995
AUAGGCCAGUGCAGGGCACGGCCUUUUUUUCGGCCCGACGCAGAAGGAGCUCGAGCUUGGCAUUCCGGUACUGUUGGUAAAAUG	-28.7	0.117145	38.7511	17.7992	11.9905	7.14801	10.7328	27.0657	24.4589	0.915193	2.41559e-08	0.041281	0.05143	0.04124
AUAGGCCAGUGUAGGGCGCGGCCUUUUUUCUGAUCCGACAUGAGAGGAGCUCGAGCUUGGCAUUCCGGUACUGUUGGUAAAAUG	-27.35	0.117823	32.0432	15.4802	9.88761	5.87074	9.279	26.953	25.0411	0.915089	7.15563e-09	0.0354435	0.04742	0.03579
AUAGGCCAGUGCAGGGCACGGCCUUUUUCUUGGCCCAACACAGAAGGAGCUCGAGCUUGGCAUUCCGGUACUGUUGGUAAAAUG	-29.51	0.100845	31.3085	15.5985	9.94521	6.03517	9.53901	26.9932	24.979	0.914985	1.1e-08	0.0333245	0.04579	0.03295
AUGGGCCAGUGUAGGGCACGGCCUUUUCUUUGAUUCAGCGCAAGAGGAGCUCGAGCUUGGCAUUCCGGUACUGUUGGUAAAAUG	-25	0.029032	40.8852	21.1759	13.4464	10.6324	16.5075	25.9558	22.1617	0.914955	2.17803e-09	0.00904752	0.01484	0.00894
AUGGGCCAGUGUAGGGCACGGCCUUCUUUCUGAUCCAACGCGAAAGGAGCUCGAGCUUGGCAUUCCGGUACUGUUGGUAAAAUG	-26.81	0.037687	41.8404	21.6528	13.5577	10.3282	16.2766	25.8818	22.2768	0.914918	3.29781e-09	0.028826	0.05181	0.02987
AUGGGCCAGUGUAGGGCACGGCCUUCUUUCUGAUCCAACAUGAAAGGAGCUCGAGCUUGGCAUUCCGGUACUGUUGGUAAAAUG	-27.56	0.040164	42.2405	21.8956	13.7749	10.4248	16.3639	25.8677	22.2215	0.914837	6.07126e-09	0.0330344	0.05711	0.03296
AUAGGCUAGUGCAGGGCACGGCCUUUUUCUUGACCCGGCACAGAAGGAGCUCGAGCUUGGCAUUCCGGUACUGUUGGUAAAAUG	-26.4	0.085436	39.9917	20.6406	13.0599	8.26131	13.138	26.6833	23.711	0.914754	1.65753e-08	0.0390795	0.05506	0.0392
AUGGGCCAGUGCAGGGCACGGCCUUCUUUUUGAUUCAGCACGAAAGGAGCUCGAGCUUGGCAUUCCGGUACUGUUGGUAAAAUG	-26.79	0.023091	60.219	31.5528	22.0535	16.7354	23.7904	25.7665	19.0155	0.914703	2.7e-08	0.0136519	0.02952	0.01338
AUGGGCCAGUGUAGGGCACGGCCUUUUCUCUGAUCCAACGCGAGAGGAGCUCGAGCUUGGCAUUCCGGUACUGUUGGUAAAAUG	-27.16	0.036803	43.8913	21.8558	13.8245	10.4619	16.3865	25.933	22.2355	0.914659	3.87196e-09	0.0280707	0.04757	0.02855
AUAGGCCAGUGCAGGGUACGGCCUUUUUUUCGGUCCAACGCAAGAGGAGCUCGAGCUUGGCAUUCCGGUACUGUUGGUAAAAUG	-26.98	0.10758	42.3291	20.3932	13.9988	8.4078	12.3389	27.1113	23.8518	0.914644	2.20587e-08	0.0176686	0.06701	0.01721
AUAGGCUAGUGCAGGGCACGGCCUUUUUCUUGAUCCGGCACAGAAGGAGCUCGAGCUUGGCAUUCCGGUACUGUUGGUAAAAUG	-26.4	0.088588	39.9466	20.7001	13.1332	8.32191	13.1933	26.6419	23.66	0.914488	1.9299e-08	0.028634	0.05755	0.03005
AUGGGCCAGUGCAGGGCACGGCCUUUUCUUUGAGUCAGCAUAAGAGGAGCUCGAGCUUGGCAUUCCGGUACUGUUGGUAAAAUG	-27	0.030395	46.9981	23.0427	14.6967	10.9695	17.0514	25.8583	21.9444	0.914486	1.2e-08	0.0122643	0.02395	0.01256
AUGGGCCAGUGUAGGGCACGGCCUUCUCUUUGACCCAGCGCAAGAGGAGCUCGAGCUUGGCAUUCCGGUACUGUUGGUAAAAUG	-27.49	0.026145	39.7468	20.9525	13.2367	10.6215	16.5086	26.0569	22.2177	0.91448	6.31713e-10	0.00718859	0.01298	0.00704
AUGGGCCAGUGUAGGGCACGGCCUUUUCUUUGAUUCGACACAAGAGGAGCUCGAGCUUGGCAUUCCGGUACUGUUGGUAAAAUG	-25.07	0.033786	43.2293	22.2475	14.1764	10.822	16.7746	25.9775	22.0777	0.914429	9.37941e-09	0.0167743	0.02769	0.01766
AUGGGCCAGUGUAGGGCGCGGCCUUUUUUUCGGUCCAGCGCAGAAGGAGCUCGAGCUUGGCAUUCCGGUACUGUUGGUAAAAUG	-26.33	0.044209	51.3183	24.4931	16.1734	11.7674	17.7714	26.1182	21.6754	0.914405	2.4202e-08	0.0343823	0.05442	0.0355
AUGGGCCAGUGCAGGGCGCGGCCUUCUUUUUGGCCCAACACGAAAGGAGCUCGAGCUUGGCAUUCCGGUACUGUUGGUAAAAUG	-29.1	0.020761	60.4568	31.0968	21.7247	16.9986	24.0036	25.7436	18.8725	0.914375	3.02947e-08	0.0121115	0.02137	0.0116
AUAGGCUAGUGCAGGGCACGGCCUUUUCUUUGGUCCAACACGAGAGGAGCUCGAGCUUGGCAUUCCGGUACUGUUGGUAAAAUG	-27.88	0.075276	40.5458	20.8993	13.444	8.51053	13.3141	26.8253	23.6574	0.914345	6.91803e-09	0.0106488	0.02229	0.01064
AUAGGCCAGUGCAGGGCGCGGCCUUUUUUUCGACCCAACGCAGAAGGAGCUCGAGCUUGGCAUUCCGGUACUGUUGGUAAAAUG	-28.13	0.116354	35.5118	17.4338	11.7121	7.01843	10.5645	27.0231	24.5023	0.91434	2.4905e-08	0.0497691	0.0589	0.05126
AUGGGCCAGUGCAGGGCGCGGCCUUUUUUCUGGUCCAACACGAGAGGAGCUCGAGCUUGGCAUUCCGGUACUGUUGGUAAAAUG	-29.45	0.036242	58.193	28.2003	18.8274	13.6386	20.2873	26.1016	20.7315	0.914254	8.52124e-09	0.00705083	0.02756	0.00711
AUGGGCCAGUGUAGGGCACGGCCUUCUUCUUGCCCCGACAUAGAAGGAGCUCGAGCUUGGCAUUCCGGUACUGUUGGUAAAAUG	-27.6	0.035978	46.3251	23.3266	14.7861	10.9799	17.1289	25.9688	21.9945	0.914193	1.01533e-08	0.0208223	0.04123	0.02034
AUAGGCCAGUGCAGGGCGCGGCCUUUUUCUUGACCCAACACAGAAGGAGCUCGAGCUUGGCAUUCCGGUACUGUUGGUAAAAUG	-28.94	0.096873	30.1551	15.2559	9.66657	5.89151	9.37397	26.9513	25.0299	0.914104	1.01071e-08	0.0341161	0.04832	0.03444
AUGGGCCAGUGCAGGGCGCGGCCUUUUCUUUAGCCCAAUACAAGAGGAGCUCGAGCUUGGCAUUCCGGUACUGUUGGUAAAAUG	-27.03	0.033141	49.4317	24.6259	15.8048	11.7043	18.0884	25.7734	21.5345	0.914045	5e-09	0.0118578	0.01859	0.01204
AUAGGCCAGUGCAGGGCACGGCCUUUUCUUUGGUCCGACACAAGAGGAGCUCGAGCUUGGCAUUCCGGUACUGUUGGUAAAAUG	-29.51	0.08476	30.7438	15.5788	9.94057	6.24188	9.79265	27.0735	24.9158	0.914021	7.88935e-09	0.0109942	0.02308	0.01097
AUGGGCCAGUGCAGGGUACGGCCUUCUCUUUGAUCCAACACGAGAGGAGCUCGAGCUUGGCAUUCCGGUACUGUUGGUAAAAUG	-27.71	0.024699	51.3554	26.4371	17.8546	13.102	19.4185	25.9105	20.9043	0.913984	1.06455e-09	0.00537183	0.01412	0.00535
AUGGGCCAGUGCAGGGCGCGGCCUUUUUUCUGAUCCGACACGAGAGGAGCUCGAGCUUGGCAUUCCGGUACUGUUGGUAAAAUG	-27.91	0.037156	47.3068	23.7097	15.3218	11.3914	17.5281	25.9417	21.7752	0.913973	2.74675e-08	0.0541355	0.07199	0.05445
AUGGGCCAGUGCAGGGCGCGGCCUUUUUUCUGACCCGGCACGAAAGGAGCUCGAGCUUGGCAUUCCGGUACUGUUGGUAAAAUG	-27.97	0.03069	67.2164	35.8915	24.7842	18.6173	27.0307	26.1353	18.259	0.913872	1.37188e-08	0.0270432	0.03781	0.02686
AUAGGCCAGUGCAGGGCGCGGCCUUUUCUUUGAUCCGACAUAAGAGGAGCUCGAGCUUGGCAUUCCGGUACUGUUGGUAAAAUG	-28.94	0.092102	30.555	15.3147	9.6068	5.76539	9.29058	26.8735	25.0541	0.913858	1.08091e-08	0.0153618	0.03347	0.01551
AUAGGCCAGUGCAGGGCGCGGCCUUUUCUUUGAUCCGACACAAGAGGAGCUCGAGCUUGGCAUUCCGGUACUGUUGGUAAAAUG	-28.94	0.085995	31.0411	15.7862	10.1245	6.30684	9.8713	26.9456	24.8194	0.913746	1.19166e-08	0.0125609	0.02629	0.01216
AUAGGCCAGUGCAGGGCGCGGCCUUUUUUCUGACCCAACACGAAAGGAGCUCGAGCUUGGCAUUCCGGUACUGUUGGUAAAAUG	-28.94	0.118992	32.6092	16.509	10.6972	6.40314	9.98272	26.9702	24.7835	0.913723	2.74008e-08	0.0615666	0.07094	0.0615
AUGGGCCAGUGCAGGGUACGGCCUUCUUUUUGAUUCAACAUAAAAGGAGCUCGAGCUUGGCAUUCCGGUACUGUUGGUAAAAUG	-24.73	0.025995	53.2531	26.4605	17.3427	12.6718	19.2453	25.8035	21.0659	0.913671	1.04237e-08	0.0113901	0.0257	0.01144
AUAGGCCAGUGUAGGGCACGGCCUUUUUUUCGGUCCGACGCAAAAGGAGCUCGAGCUUGGCAUUCCGGUACUGUUGGUAAAAUG	-26.83	0.14522	37.5289	18.043	12.1811	7.22174	10.7666	27.1394	24.4588	0.91367	2.72872e-08	0.0457427	0.05943	0.04622
AUGGGCCAGUGCAGGGCACGGCCUUCUUUUUGAUUCGACACGAAAGGAGCUCGAGCUUGGCAUUCCGGUACUGUUGGUAAAAUG	-26.59	0.020068	60.1285	31.6433	22.2074	17.3892	24.5158	25.6937	18.6522	0.913666	2.82573e-08	0.0116249	0.02565	0.01155
AUGGGCCAGUGUAGGGCGCGGCCUUUUUCUUGGUCCGACAUAGAAGGAGCUCGAGCUUGGCAUUCCGGUACUGUUGGUAAAAUG	-27.58	0.028136	39.1421	20.5537	12.578	10.0122	16.1244	26.2693	22.6286	0.913662	1.44827e-10	0.0069855	0.0138	0.00684
AUAGGCCAGUGCAGGGCACGGCCUUUUUUUCGGCCCAACGCAGAAGGAGCUCGAGCUUGGCAUUCCGGUACUGUUGGUAAAAUG	-28.7	0.118346	36.8683	17.7391	11.9478	7.14877	10.7337	27.0452	24.4482	0.913634	2.69327e-08	0.0478662	0.05604	0.04855
AUGGGCCAGUGCAGGGUACGGCCUUUUUUCUGAUCUAACGCGAGAGGAGCUCGAGCUUGGCAUUCCGGUACUGUUGGUAAAAUG	-24.47	0.025395	56.7342	27.1659	18.223	13.2247	19.7349	25.8109	20.7931	0.913429	4.93749e-09	0.0154205	0.02325	0.01505
AUGGGCCAGUGCAGGGCACGGCCUUCUCUUUGAUCCAACGCAAGAGGAGCUCGAGCUUGGCAUUCCGGUACUGUUGGUAAAAUG	-29.02	0.020954	38.4007	20.5758	12.9622	10.7083	16.7108	25.8012	22.0464	0.913386	1.70388e-10	0.00346573	0.00901	0.00358
AUAGGCCAGUGUAGGGCGCGGCCUUUUUUUCGAUCCGACGCAGAAGGAGCUCGAGCUUGGCAUUCCGGUACUGUUGGUAAAAUG	-26.4	0.125853	39.3236	19.469	13.5034	8.23431	11.8934	27.2056	23.9856	0.913366	1.82203e-08	0.0394781	0.0466	0.03879
AUGGGCCAGUGUAGGGCACGGCCUUUUCUUUGAUCUAGCAUAAGAGGAGCUCGAGCUUGGCAUUCCGGUACUGUUGGUAAAAUG	-25.27	0.037249	43.6939	22.3658	14.1149	10.5747	16.5544	25.9546	22.1899	0.913349	1.56771e-08	0.0173563	0.03719	0.01728
AUGGGCCAGUGCAGGGCGCGGCCUUUUUUCUGAUCCGGCACGAGAGGAGCUCGAGCUUGGCAUUCCGGUACUGUUGGUAAAAUG	-28.11	0.035659	58.4911	28.3147	19.0285	13.7458	20.51	26.1138	20.684	0.91332	3.0633e-08	0.042552	0.06618	0.0433
AUGGGCCAGUGUAGGGCACGGCCUUUUUUCUGAGUCAGCAUGAAAGGAGCUCGAGCUUGGCAUUCCGGUACUGUUGGUAAAAUG	-25.27	0.039703	48.431	23.9552	15.6208	11.488	17.5599	25.9385	21.7252	0.913276	1.36232e-08	0.040549	0.04959	0.04044
AUAGGCCAGUGUAGGGCGCGGCCUUUUUUUCGAUCCAGCGCAAAAGGAGCUCGAGCUUGGCAUUCCGGUACUGUUGGUAAAAUG	-26.46	0.141838	35.8479	17.6899	11.8828	7.05889	10.5689	27.1192	24.5301	0.913086	2.89498e-08	0.0512399	0.06182	0.05129
AUGGGCCAGUGCAGGGCGCGGCCUUUUUCUUGACCCAGCGCAGAAGGAGCUCGAGCUUGGCAUUCCGGUACUGUUGGUAAAAUG	-27.7	0.024761	42.0584	21.7109	13.6597	10.6445	16.7059	25.9277	22.1416	0.913075	2.25898e-09	0.0220308	0.0307	0.02198
AUGGGCCAGUGCAGGGUACGGCCUUCUUUUUGAUCUAGCAUGAAAGGAGCUCGAGCUUGGCAUUCCGGUACUGUUGGUAAAAUG	-25.07	0.024562	50.2416	25.0146	16.1816	11.9526	18.3638	25.7879	21.4176	0.913046	5.27592e-09	0.00869433	0.02253	0.00889
AUGGGCCAGUGUAGGGCACGGCCUUCUUUCUGAUCCAGCACGAGAGGAGCUCGAGCUUGGCAUUCCGGUACUGUUGGUAAAAUG	-27.9	0.043771	51.3747	25.5433	17.002	12.3288	18.5237	26.1975	21.4343	0.912778	2.93528e-08	0.0419727	0.07851	0.04266
AUGGGCCAGUGCAGGGCACGGCCUUUUCUUUGAGUCAACAUAAGAGGAGCUCGAGCUUGGCAUUCCGGUACUGUUGGUAAAAUG	-26.8	0.029275	45.4691	22.4606	14.1819	10.6782	16.7459	25.7933	22.0576	0.912778	9.79737e-09	0.0164505	0.02628	0.01581
AUAGGCCAGUGUAGGGCGCGGCCUUUUUUCUGAUCCGACACGAAAGGAGCUCGAGCUUGGCAUUCCGGUACUGUUGGUAAAAUG	-27.21	0.141057	33.428	16.7362	10.8721	6.43219	9.95016	27.0764	24.8221	0.91272	3.04765e-08	0.0553035	0.07288	0.05574
AUGGGCCAGUGCAGGGCGCGGCCUUUUUUCUAGUCCAAUAUGAGAGGAGCUCGAGCUUGGCAUUCCGGUACUGUUGGUAAAAUG	-27.17	0.020493	35.4062	18.7345	11.3063	9.39584	15.384	25.4543	22.5292	0.912572	2.25881e-12	0.005799	0.00735	0.0059
AUGGGCCAGUGUAGGGCACGGCCUUUUUCUUGAUCUAACACAGAAGGAGCUCGAGCUUGGCAUUCCGGUACUGUUGGUAAAAUG	-25.07	0.037733	43.5452	22.4822	14.2569	10.7517	16.7471	25.9807	22.1145	0.912524	1.44909e-08	0.0266157	0.05067	0.02621
AUAGGCCAGUGCAGGGCACGGCCUUUUUUCUAGUCCGAUACGAGAGGAGCUCGAGCUUGGCAUUCCGGUACUGUUGGUAAAAUG	-27.37	0.098572	38.0453	17.8224	11.6532	6.9888	10.8395	26.9004	24.4558	0.91243	9.59859e-09	0.0331911	0.04769	0.03347
AUAGGCCAGUGCAGGGCACGGCCUUUUUUCUAGUCCGAUACGAAAGGAGCUCGAGCUUGGCAUUCCGGUACUGUUGGUAAAAUG	-27.23	0.101621	34.9178	16.7697	10.7994	6.48699	10.2122	26.8865	24.6998	0.912387	9e-09	0.0365228	0.04867	0.03657
AUGGGCCAGUGCAGGGCGCGGCCUUCUUUUUGGUCCGACAUAAAAGGAGCUCGAGCUUGGCAUUCCGGUACUGUUGGUAAAAUG	-28.96	0.022512	40.8814	21.4686	13.25	10.438	16.7343	26.1392	22.3506	0.912335	2.07927e-10	0.00419578	0.00922	0.00428
AUGGGCCAGUGCAGGGCACGGCCUUUUCUUUGAUUCAACGCAAGAGGAGCUCGAGCUUGGCAUUCCGGUACUGUUGGUAAAAUG	-26.53	0.020903	38.7267	20.6324	13.0095	10.7322	16.7391	25.7893	22.0286	0.912303	3.28204e-10	0.00486615	0.00845	0.00493
AUGGGCCAGUGUAGGGCACGGCCUUUUUUCCGAUCCAACGCGAAAGGAGCUCGAGCUUGGCAUUCCGGUACUGUUGGUAAAAUG	-26.61	0.044081	61.575	32.016	22.3811	16.3593	23.4434	26.1875	19.4141	0.91227	2.58269e-08	0.0469977	0.05659	0.04705
AUGGGCCAGUGUAGGGCACGGCCUUUUUUCUGAGUCAACACGAAAGGAGCUCGAGCUUGGCAUUCCGGUACUGUUGGUAAAAUG	-25.07	0.045716	45.2853	23.0642	14.7773	10.9904	16.977	26.0113	22.0105	0.912241	2.8414e-08	0.0596711	0.06963	0.05946
AUAGGCCAGUGCAGGGCACGGCCUUUUUUUCGGCCCAACGCAAAAGGAGCUCGAGCUUGGCAUUCCGGUACUGUUGGUAAAAUG	-28.56	0.122763	36.1656	17.7787	11.921	7.14396	10.773	27.0222	24.4391	0.912186	3.2e-08	0.0533952	0.06219	0.05423
AUAGGCUAGUGCAGGGUACGGCCUUUUUUUCGGUCCAGCGCAAGAGGAGCUCGAGCUUGGCAUUCCGGUACUGUUGGUAAAAUG	-24.77	0.08889	52.2771	25.2353	16.9542	10.6273	15.9158	26.7183	22.5455	0.91213	3.57012e-08	0.0181704	0.05578	0.01826
AUAGGCCAGUGCAGGGCACGGCCUUUUUUUCGGCCCGACGCAAAAGGAGCUCGAGCUUGGCAUUCCGGUACUGUUGGUAAAAUG	-28.56	0.121386	38.3379	17.8734	11.9714	7.13647	10.7762	27.0394	24.4515	0.911995	3.35445e-08	0.0482241	0.05877	0.04821
AUAGGCCAGUGCAGGGCGCGGCCUUUUUUCUGAUCCAGCGCGAAAGGAGCUCGAGCUUGGCAUUCCGGUACUGUUGGUAAAAUG	-28.39	0.088314	35.283	18.0304	12.3186	7.70431	11.3486	27.0265	24.1611	0.911783	4.82091e-09	0.0228705	0.03054	0.02276
AUGGGCCAGUGCAGGGCGCGGCCUUCUUUUUAGCCCAAUACAAAAGGAGCUCGAGCUUGGCAUUCCGGUACUGUUGGUAAAAUG	-26.68	0.032752	51.2166	26.2043	17.0092	12.5202	19.2089	25.8486	21.1642	0.911768	1.64757e-08	0.0191253	0.02619	0.01964
AUAGGCCAGUGCAGGGUACGGCCUUUUUUCUGGUCCAACGCGAAAGGAGCUCGAGCUUGGCAUUCCGGUACUGUUGGUAAAAUG	-27.04	0.079516	35.476	17.4265	11.2962	6.92533	10.7881	27.1744	24.6245	0.911759	2.13e-09	0.0148069	0.02219	0.01486
AUGGGCCAGUGUAGGGCACGGCCUUCUUUCUGCUCCAACAUGAAAGGAGCUCGAGCUUGGCAUUCCGGUACUGUUGGUAAAAUG	-27.6	0.040007	46.2534	22.9053	14.4802	10.8213	16.9472	25.8093	21.994	0.911735	9.44418e-09	0.0352058	0.04882	0.03546
AUAGGCCAGUGCAGGGCGCGGCCUUUUUUCUGAUCCAACAUGAAAGGAGCUCGAGCUUGGCAUUCCGGUACUGUUGGUAAAAUG	-28.94	0.101106	30.2326	15.2057	9.6158	5.80169	9.29344	26.8123	25.0053	0.911679	1.0369e-08	0.0398414	0.05287	0.04027
AUAGGCCAGUGCAGGGUACGGCCUUUUUUCUGGUCCAGCACGAAAGGAGCUCGAGCUUGGCAUUCCGGUACUGUUGGUAAAAUG	-27.35	0.101066	41.5824	19.8365	13.0927	7.83994	11.9337	27.0209	24.0905	0.911636	2.53455e-08	0.0367177	0.05716	0.03753
AUGGGCCAGUGUAGGGCACGGCCUUCUUCUUGCCCCAACACAGAAGGAGCUCGAGCUUGGCAUUCCGGUACUGUUGGUAAAAUG	-27.6	0.03719	47.1499	23.952	15.3326	11.4179	17.6414	25.9302	21.7562	0.911613	1.22176e-08	0.0224499	0.03855	0.02263
AUAGGCCAGUGCAGGGCACGGCCUUUUUCUUAGUCCGAUACAGAAGGAGCUCGAGCUUGGCAUUCCGGUACUGUUGGUAAAAUG	-27.23	0.093797	32.8065	16.0012	10.03	6.07916	9.83315	26.9805	24.9507	0.911603	4.52053e-09	0.0270063	0.03929	0.02655
AUAGGCUAGUGCAGGGCACGGCCUUUUUCUUGGUCCAACAUAGAAGGAGCUCGAGCUUGGCAUUCCGGUACUGUUGGUAAAAUG	-27.74	0.063074	33.1512	18.0714	10.8605	7.28805	12.2046	26.9358	24.3239	0.911458	2.58105e-10	0.0107294	0.02076	0.01037
AUGGGCCAGUGCAGGGCGCGGCCUUUUUCUUGGUCCAGCACAGAAGGAGCUCGAGCUUGGCAUUCCGGUACUGUUGGUAAAAUG	-28.87	0.022535	40.8227	21.3168	13.2349	10.6115	16.7744	26.0367	22.2126	0.91141	2.16043e-10	0.00656618	0.01363	0.00689
AUGGGCCAGUGUAGGGCACGGCCUUUUCUUUGAGUCAGCAUAAGAGGAGCUCGAGCUUGGCAUUCCGGUACUGUUGGUAAAAUG	-25.27	0.036662	44.7306	22.2306	14.0257	10.5049	16.458	25.9328	22.214	0.911356	1.55181e-08	0.0238089	0.03836	0.02412
AUGGGCCAGUGCAGGGCACGGCCUUCUCUUUGAUCCGACACGAGAGGAGCUCGAGCUUGGCAUUCCGGUACUGUUGGUAAAAUG	-29.43	0.028121	46.4016	24.0778	15.9737	11.9143	17.9683	25.9004	21.493	0.91131	2.54089e-09	0.00717797	0.0187	0.00728
AUGGGCCAGUGUAGGGCACGGCCUUUUUUCUGCUUCAACACGAGAGGAGCUCGAGCUUGGCAUUCCGGUACUGUUGGUAAAAUG	-25.25	0.044656	50.1634	24.3888	15.8273	11.6139	17.773	26.0197	21.7029	0.911268	3.76031e-08	0.0392485	0.06937	0.03893
AUGGGCCAGUGCAGGGCGCGGCCUUUUCUUUGACCCGGCGCAAGAGGAGCUCGAGCUUGGCAUUCCGGUACUGUUGGUAAAAUG	-27.7	0.021354	41.4524	21.5838	13.6907	10.964	17.0286	25.9166	21.9763	0.911248	1.49267e-09	0.00961221	0.0145	0.00875
AUGGGCCAGUGCAGGGCACGGCCUUUUUUCUGAUUCAACGCGAAAGGAGCUCGAGCUUGGCAUUCCGGUACUGUUGGUAAAAUG	-26.05	0.028029	54.4298	27.4886	18.6341	13.5926	20.1405	25.8574	20.6324	0.911134	5.26801e-09	0.0175425	0.02296	0.01708
AUGGGCCAGUGCAGGGCACGGCCUUUUCUUUGAGUCAGCACAAGAGGAGCUCGAGCUUGGCAUUCCGGUACUGUUGGUAAAAUG	-27	0.028404	49.0006	24.2434	15.7117	11.7617	18.0071	25.9345	21.5864	0.911092	2.13744e-08	0.0107	0.02086	0.01068
AUGGGCCAGUGUAGGGCGCGGCCUUUUCUUUGGUCCGACAUAAGAGGAGCUCGAGCUUGGCAUUCCGGUACUGUUGGUAAAAUG	-27.58	0.027013	39.883	20.86	12.7678	10.0927	16.2441	26.2326	22.57	0.911072	2.88173e-10	0.00466562	0.0102	0.00445
AUGGGCCAGUGUAGGGCACGGCCUUUUUUUCGGUCUAGCGCAAGAGGAGCUCGAGCUUGGCAUUCCGGUACUGUUGGUAAAAUG	-25.36	0.044864	52.1426	25.1563	16.8071	12.2235	18.34	26.1202	21.4483	0.911001	3.57093e-08	0.0233497	0.06872	0.02325
AUAGGCCAGUGUAGGGCGCGGCCUUUUUUCUGAUCCAGCACGAAAGGAGCUCGAGCUUGGCAUUCCGGUACUGUUGGUAAAAUG	-27.41	0.137552	36.6582	18.2106	12.1528	7.2035	10.8522	27.1237	24.4601	0.910942	3.82672e-08	0.0552422	0.07195	0.05464
AUGGGCCAGUGUAGGGCACGGCCUUCUCUUUGCCCCGACACAAGAGGAGCUCGAGCUUGGCAUUCCGGUACUGUUGGUAAAAUG	-27.6	0.031771	47.1162	24.1812	15.5777	11.6567	17.9136	26.0357	21.6895	0.910917	2.48702e-08	0.0111536	0.02079	0.01116
AUGGGCCAGUGUAGGGCACGGCCUUCUCUUUGAUCCGACGCAAGAGGAGCUCGAGCUUGGCAUUCCGGUACUGUUGGUAAAAUG	-27.29	0.025167	38.3458	20.4897	12.91	10.6038	16.5135	25.9076	22.1519	0.910896	4.01733e-10	0.00431517	0.01086	0.00443
AUAGGCCAGUGUAGGGCGCGGCCUUUUUUUCGAUCCGACGCAAGAGGAGCUCGAGCUUGGCAUUCCGGUACUGUUGGUAAAAUG	-26.4	0.127021	41.1489	20.0443	13.9284	8.46991	12.2185	27.2029	23.8665	0.910894	2.40988e-08	0.0428275	0.05264	0.04308
AUGGGCCAGUGUAGGGCACGGCCUUUUUUCUGAUCUAGCAUGAGAGGAGCUCGAGCUUGGCAUUCCGGUACUGUUGGUAAAAUG	-25.41	0.040064	48.3381	23.5941	15.2629	11.2694	17.3404	25.944	21.8373	0.910883	2.12742e-08	0.0354352	0.05837	0.03572
AUAGGCCAGUGCAGGGCGCGGCCUUUUUUCUGCCCCAACAUGAAAGGAGCUCGAGCUUGGCAUUCCGGUACUGUUGGUAAAAUG	-28.98	0.101975	30.4684	15.3179	9.71355	5.85343	9.34722	26.8103	24.9784	0.910846	1.26588e-08	0.0458149	0.05454	0.04611
AUGGGCCAGUGUAGGGCACGGCCUUUUUUCUGAUUCAACAUGAAAGGAGCUCGAGCUUGGCAUUCCGGUACUGUUGGUAAAAUG	-25.07	0.039433	43.5589	22.1555	14.037	10.5654	16.5042	25.8268	22.1307	0.910829	1.12936e-08	0.0425232	0.05248	0.0429
AUGGGCCAGUGCAGGGCACGGCCUUUUUUCUGCUUCAACACGAGAGGAGCUCGAGCUUGGCAUUCCGGUACUGUUGGUAAAAUG	-26.98	0.036608	53.6325	26.1047	17.115	12.4972	18.9747	25.8987	21.2008	0.910798	2.46154e-08	0.026052	0.05138	0.02652
AUGGGCCAGUGCAGGGCACGGCCUUUUUUCUGAUUCAGCGCGAAAGGAGCUCGAGCUUGGCAUUCCGGUACUGUUGGUAAAAUG	-26.25	0.026675	61.5779	31.2724	21.9078	15.9558	22.8971	26.0524	19.5483	0.910678	4.77045e-09	0.0124069	0.01928	0.01273
AUAGGCCAGUGCAGGGCGCGGCCUUUUUUUCGACCCAACGCAAAAGGAGCUCGAGCUUGGCAUUCCGGUACUGUUGGUAAAAUG	-27.99	0.119425	35.7875	17.882	11.9924	7.2021	10.854	26.9881	24.393	0.910578	3.65965e-08	0.0557635	0.06332	0.05522
AUGGGCCAGUGCAGGGCGCGGCCUUCUUUUUGGUCCAACAUGAAAGGAGCUCGAGCUUGGCAUUCCGGUACUGUUGGUAAAAUG	-29.1	0.025268	44.985	23.1791	14.6316	11.0485	17.3802	26.0724	22.0119	0.910485	3e-09	0.00842856	0.01829	0.00821
AUAGGCUAGUGUAGGGCACGGCCUUUUUUUCGGCCCAACGCAAAAGGAGCUCGAGCUUGGCAUUCCGGUACUGUUGGUAAAAUG	-25.06	0.124229	44.8608	22.305	14.6888	9.14522	13.985	26.7817	23.3182	0.910462	3.83753e-08	0.0458896	0.06801	0.04642
AUGGGCCAGUGUAGGGCACGGCCUUUUUUCUGCUUCAACAUGAGAGGAGCUCGAGCUUGGCAUUCCGGUACUGUUGGUAAAAUG	-25.25	0.038646	46.4148	22.9887	14.6522	10.9219	16.9846	25.8445	21.9613	0.910341	1.5e-08	0.0303463	0.05085	0.03083
AUAGGCCAGUGCAGGGCACGGCCUUUUUUCUGGUCCGACGCGAAAGGAGCUCGAGCUUGGCAUUCCGGUACUGUUGGUAAAAUG	-28.76	0.088304	31.1327	15.4102	9.78787	6.0243	9.62192	27.212	25.0938	0.910316	2.48185e-09	0.0201997	0.02841	0.02063
AUAGGCUAGUGUAGGGCGCGGCCUUUUUUCUGCUCCAACAUGAGAGGAGCUCGAGCUUGGCAUUCCGGUACUGUUGGUAAAAUG	-25.62	0.100006	42.6779	20.9147	13.2064	8.2634	13.1701	26.5235	23.63	0.910263	1.25992e-08	0.028085	0.04317	0.02721
AUAGGCCAGUGCAGGGCACGGCCUUUUUUCUGGUCCAACAUGAAAGGAGCUCGAGCUUGGCAUUCCGGUACUGUUGGUAAAAUG	-29.51	0.097134	31.7164	15.9685	10.0845	6.13912	9.85042	27.1556	25.0082	0.910255	7.14514e-09	0.0337922	0.04504	0.0336
AUGGGCCAGUGCAGGGCACGGCCUUUUUUCCGAUCCAACGAGAAAGGAGCUCGAGCUUGGCAUUCCGGUACUGUUGGUAAAAUG	-28.34	0.03245	62.3672	32.0098	22.7057	16.6286	23.5211	26.1238	19.2476	0.91014	2.79115e-08	0.0413889	0.04801	0.04138
AUGGGCCAGUGCAGGGCACGGCCUUUUCUUUGAUCUAACGCAAGAGGAGCUCGAGCUUGGCAUUCCGGUACUGUUGGUAAAAUG	-26.53	0.020913	39.1304	20.8391	13.1554	10.8234	16.8639	25.7827	21.9797	0.910092	6.07645e-10	0.0047534	0.00951	0.00472
AUGGGCCAGUGUAGGGCACGGCCUUCUCUUUGCCCCGACAUAAGAGGAGCUCGAGCUUGGCAUUCCGGUACUGUUGGUAAAAUG	-27.6	0.03368	46.6945	23.8193	15.1607	11.2269	17.4651	25.9994	21.8863	0.910047	1.87612e-08	0.0134986	0.02474	0.01344
AUGGGCCAGUGUAGGGCACGGCCUUCUUUCUGACCCAGCAUGAGAGGAGCUCGAGCUUGGCAUUCCGGUACUGUUGGUAAAAUG	-27.9	0.03719	49.2749	24.6038	16.1366	11.807	17.9793	26.037	21.615	0.910019	1.94489e-08	0.0307506	0.0595	0.03092
AUGGGCCAGUGCAGGGCGCGGCCUUUUUUUCGAUCCGGCGCAGAAGGAGCUCGAGCUUGGCAUUCCGGUACUGUUGGUAAAAUG	-27.16	0.031563	69.3547	35.375	24.5535	18.0377	26.0712	26.1043	18.5333	0.91	1.372e-08	0.0186774	0.03172	0.01904
AUGGGCCAGUGCAGGGCACGGCCUUCUUUCUGAUCCAACGCGAGAGGAGCUCGAGCUUGGCAUUCCGGUACUGUUGGUAAAAUG	-28.68	0.028814	45.0061	22.8837	14.8639	11.1506	17.1548	25.8221	21.8357	0.91	3.42703e-09	0.0195673	0.03488	0.01948
AUGGGCCAGUGCAGGGUACGGCCUUUUUUCUGAGUCAACAUGAAAGGAGCUCGAGCUUGGCAUUCCGGUACUGUUGGUAAAAUG	-25.08	0.028625	52.9362	26.4144	17.2891	12.7114	19.2774	25.6924	20.9905	0.909849	5.87504e-09	0.0139143	0.03079	0.01447
AUGGGCCAGUGUAGGGCACGGCCUUUUUUUCGAUUCAACGCAAGAGGAGCUCGAGCUUGGCAUUCCGGUACUGUUGGUAAAAUG	-24.26	0.043961	57.627	27.5152	18.6869	13.4455	19.8243	26.0395	20.797	0.909846	3.61375e-08	0.0408233	0.05563	0.04141
AUGGGCCAGUGCAGGGCGCGGCCUUCUUUUUGGCCCAACAUAAAAGGAGCUCGAGCUUGGCAUUCCGGUACUGUUGGUAAAAUG	-28.96	0.030199	50.4253	24.9198	16.1002	11.8529	18.2402	25.8892	21.5181	0.90984	2.54088e-08	0.0155745	0.02642	0.01604
AUAGGCCAGUGCAGGGCACGGCCUUUUCUUUGGUCCAACGCAAGAGGAGCUCGAGCUUGGCAUUCCGGUACUGUUGGUAAAAUG	-29.24	0.074329	29.7037	15.0747	9.3555	6.01171	9.69436	27.2035	25.0959	0.909793	2.64902e-09	0.00875079	0.01802	0.00882
AUAGGCUAGUGCAGGGUACGGCCUUUUUUCUGAUCCGACACGAGAGGAGCUCGAGCUUGGCAUUCCGGUACUGUUGGUAAAAUG	-24.62	0.089552	46.7056	23.4664	15.3236	9.66485	14.8675	26.6185	22.9768	0.909772	3.89043e-08	0.0552077	0.07251	0.0543
AUGGGCCAGUGCAGGGCGCGGCCUUUUUUCUAGUCCAAUAUGAAAGGAGCUCGAGCUUGGCAUUCCGGUACUGUUGGUAAAAUG	-27.03	0.020801	36.3056	19.0617	11.5461	9.53511	15.571	25.4418	22.4534	0.909647	9.2963e-12	0.00810187	0.00985	0.00783
AUAGGCUAGUGCAGGGCACGGCCUUUUCUUUGGUCCAACAUAAGAGGAGCUCGAGCUUGGCAUUCCGGUACUGUUGGUAAAAUG	-27.74	0.060585	33.6836	18.3554	11.0335	7.35896	12.3144	26.9037	24.2724	0.909643	3.80397e-10	0.00713589	0.01595	0.00723
AUGGGCCAGUGCAGGGUACGGCCUUCUUUUUGAUCUAGCAUAGAAGGAGCUCGAGCUUGGCAUUCCGGUACUGUUGGUAAAAUG	-25.07	0.024348	52.7862	25.7573	16.8541	12.3266	18.7629	25.8297	21.2516	0.909529	1.04263e-08	0.00833181	0.02083	0.00799
AUAGGCCAGUGCAGGGUACGGCCUUUUCUUUGGUCCAACACGAGAGGAGCUCGAGCUUGGCAUUCCGGUACUGUUGGUAAAAUG	-27.93	0.079182	38.7583	18.8634	12.5802	7.61979	11.4776	27.1044	24.2423	0.909503	1.35093e-08	0.0121333	0.02536	0.01202
AUGGGCCAGUGUAGGGCACGGCCUUUUUUCUGCUCUGACACGAAAGGAGCUCGAGCUUGGCAUUCCGGUACUGUUGGUAAAAUG	-25.11	0.041756	55.031	26.2511	17.1186	12.3931	18.93	25.9667	21.2868	0.909486	2.88529e-08	0.0293101	0.05505	0.0295
AUGGGCCAGUGCAGGGCACGGCCUUUUUCUUAAUCUAAUACAGAAGGAGCUCGAGCUUGGCAUUCCGGUACUGUUGGUAAAAUG	-25.06	0.020639	36.5613	19.2474	11.6068	9.55898	15.6474	25.4412	22.4411	0.909192	3.3436e-11	0.00905971	0.01219	0.00897
AUGGGCCAGUGUAGGGCACGGCCUUCUUCUUAAUCCAAUACAGAAGGAGCUCGAGCUUGGCAUUCCGGUACUGUUGGUAAAAUG	-25.82	0.025149	35.5043	18.8408	11.2929	9.30185	15.2632	25.5604	22.6293	0.909176	3.18762e-11	0.0117517	0.01507	0.01138
AUGGGCCAGUGUAGGGCACGGCCUUUUCUUUGAGUCAGCACAAGAGGAGCUCGAGCUUGGCAUUCCGGUACUGUUGGUAAAAUG	-25.27	0.034286	46.7785	23.3682	15.0051	11.2688	17.3646	26.012	21.8716	0.9091	2.13579e-08	0.0207308	0.03376	0.02136
AUGGGCCAGUGCAGGGCACGGCCUUCUUUUUGAUCUAGCACGAAAGGAGCUCGAGCUUGGCAUUCCGGUACUGUUGGUAAAAUG	-26.79	0.022945	61.4839	32.281	22.5558	17.1164	24.3215	25.7603	18.822	0.90885	4.37727e-08	0.0135798	0.03479	0.01417
AUAGGCCAGUGUAGGGCGCGGCCUUUUUCUUGACCCAGCACAGAAGGAGCUCGAGCUUGGCAUUCCGGUACUGUUGGUAAAAUG	-27.41	0.11752	32.8714	16.4959	10.5709	6.28761	9.84913	27.0872	24.8998	0.908806	2.92385e-08	0.0448958	0.06143	0.04396
AUGGGCCAGUGCAGGGCGCGGCCUUUUUCUUGAUCCGACGCAGAAGGAGCUCGAGCUUGGCAUUCCGGUACUGUUGGUAAAAUG	-27.5	0.02407	42.705	21.9341	13.8421	10.8648	17.0159	25.7896	21.9624	0.908652	2.94027e-09	0.0138986	0.02682	0.01359
AUAGGCCAGUGUAGGGCGCGGCCUUUUUUUCGAUCCGACGCAAAAGGAGCUCGAGCUUGGCAUUCCGGUACUGUUGGUAAAAUG	-26.26	0.129481	40.1908	20.0818	13.9119	8.48186	12.2636	27.1637	23.8409	0.908613	3.1e-08	0.0458498	0.05403	0.04549
AUGGGCCAGUGUAGGGCACGGCCUUUUUUCUGAUCUAACAUGAAAGGAGCUCGAGCUUGGCAUUCCGGUACUGUUGGUAAAAUG	-25.07	0.039421	43.7189	22.3378	14.1403	10.6324	16.6208	25.8349	22.1013	0.908535	1.46666e-08	0.0422242	0.05517	0.04226
AUAGGCCAGUGUAGGGCACGGCCUUUUUCUUGGUCCAACGCAGAAGGAGCUCGAGCUUGGCAUUCCGGUACUGUUGGUAAAAUG	-27.51	0.0965	30.0854	15.0786	9.31277	5.79756	9.40421	27.2972	25.2498	0.908509	3.0749e-09	0.0171748	0.0334	0.017
AUGGGCCAGUGCAGGGCGCGGCCUUCUUUUUAGUCCAAUACAAAAGGAGCUCGAGCUUGGCAUUCCGGUACUGUUGGUAAAAUG	-26.68	0.027745	49.2293	25.3184	16.1895	12.0267	18.7143	25.9469	21.4601	0.908421	5.87042e-09	0.0112218	0.01646	0.01164
AUGGGCCAGUGCAGGGUACGGCCUUCUUUUUGAUCUAACAUAAAAGGAGCUCGAGCUUGGCAUUCCGGUACUGUUGGUAAAAUG	-24.73	0.025916	54.5503	27.1847	17.8658	13.0253	19.7324	25.7944	20.8845	0.908389	1.97827e-08	0.0113199	0.02901	0.01113
AUAGGCCAGUGUAGGGCGCGGCCUUUUUCUUGAUCCAGCACAGAAGGAGCUCGAGCUUGGCAUUCCGGUACUGUUGGUAAAAUG	-27.41	0.121495	33.4365	16.8893	10.8875	6.49518	10.106	27.0462	24.7755	0.908359	3.48486e-08	0.0330356	0.06467	0.03342
AUAGGCUAGUGUAGGGCGCGGCCUUUUUUCUGAUCCAACGCGAAAGGAGCUCGAGCUUGGCAUUCCGGUACUGUUGGUAAAAUG	-24.69	0.092613	38.1242	19.8663	12.6519	7.97342	12.5975	26.6447	23.8357	0.908297	7e-09	0.0286122	0.03773	0.02913
AUAGGCUAGUGCAGGGCGCGGCCUUUUCUUUGAUCCAACACGAGAGGAGCUCGAGCUUGGCAUUCCGGUACUGUUGGUAAAAUG	-27.31	0.073419	42.5285	22.1672	14.6089	9.29503	14.2029	26.6513	23.1782	0.908255	1.22043e-08	0.0116273	0.02458	0.01141
AUAGGCUAGUGUAGGGCACGGCCUUUUUUUCGGUCCGACGCAAGAGGAGCUCGAGCUUGGCAUUCCGGUACUGUUGGUAAAAUG	-25.2	0.11938	47.2085	23.7108	15.8846	9.9485	14.9532	26.8942	22.9729	0.90819	3.51138e-08	0.0188873	0.07477	0.01835
AUAGGCUAGUGUAGGGCACGGCCUUUUUUUCGGCCCAACGCAGAAGGAGCUCGAGCUUGGCAUUCCGGUACUGUUGGUAAAAUG	-25.2	0.119121	46.6305	22.7825	15.094	9.38827	14.2718	26.7785	23.1951	0.908185	4.46979e-08	0.0408982	0.06666	0.0403
AUGGGCCAGUGCAGGGCACGGCCUUCUUUCUGACCCAACGCGAGAGGAGCUCGAGCUUGGCAUUCCGGUACUGUUGGUAAAAUG	-28.68	0.02802	45.2783	22.9929	14.9185	11.2008	17.2429	25.8136	21.8064	0.908045	3.27868e-09	0.0204628	0.03411	0.02051
AUGGGCCAGUGUAGGGCACGGCCUUUUCUUUGAGUCGACAUAAGAGGAGCUCGAGCUUGGCAUUCCGGUACUGUUGGUAAAAUG	-25.07	0.035108	45.3113	22.479	14.1652	10.6094	16.6398	25.862	22.1263	0.907876	1.73054e-08	0.0207991	0.0358	0.02068
AUGGGCCAGUGCAGGGCGCGGCCUUUUUUUCGAUCCGGCGCAAAAGGAGCUCGAGCUUGGCAUUCCGGUACUGUUGGUAAAAUG	-27.02	0.03201	70.0879	36.2173	25.1538	18.622	26.8873	26.0977	18.2379	0.907736	1.6938e-08	0.0205533	0.03385	0.02041
AUGGGCCAGUGCAGGGCACGGCCUUUUUCUUGCGUCGACACAGAAGGAGCUCGAGCUUGGCAUUCCGGUACUGUUGGUAAAAUG	-26.84	0.021773	43.0952	22.2238	14.0625	11.1253	17.3156	26.1112	21.993	0.907677	1.35138e-09	0.00736118	0.02365	0.00768
AUGGGCCAGUGCAGGGCACGGCCUUUUCUUUGAUUCAACACGAGAGGAGCUCGAGCUUGGCAUUCCGGUACUGUUGGUAAAAUG	-26.94	0.028184	48.4006	24.7267	16.3682	12.1236	18.3113	25.8804	21.3784	0.907619	1.24681e-08	0.0148582	0.02557	0.01435
AUGGGCCAGUGCAGGGCACGGCCUUUUCUUUGAGUCAACACAAGAGGAGCUCGAGCUUGGCAUUCCGGUACUGUUGGUAAAAUG	-26.8	0.025665	46.6125	23.4376	15.0483	11.5173	17.7495	25.883	21.6829	0.907567	1.39471e-08	0.0128196	0.0216	0.01271
AUAGGCCAGUGUAGGGCGCGGCCUUUUUUCUGACCCGACACGAGAGGAGCUCGAGCUUGGCAUUCCGGUACUGUUGGUAAAAUG	-27.35	0.134188	41.6006	20.3472	13.7182	8.17006	12.1683	27.0913	23.9606	0.907555	4.6397e-08	0.0600307	0.07069	0.05997
AUAGGCCAGUGUAGGGCACGGCCUUUUUCUUGGUCCGACACAGAAGGAGCUCGAGCUUGGCAUUCCGGUACUGUUGGUAAAAUG	-27.78	0.113128	33.1113	16.4816	10.5266	6.34725	9.95287	27.1334	24.8931	0.907402	2.0091e-08	0.0263085	0.05053	0.02555
AUGGGCCAGUGUAGGGCACGGCCUUUUUUCCGCCCCGACGAGAAAGGAGCUCGAGCUUGGCAUUCCGGUACUGUUGGUAAAAUG	-26.65	0.036822	54.6151	28.7079	19.9215	14.8152	21.2683	26.2319	20.2084	0.907287	3.03439e-08	0.0570472	0.06393	0.05733
AUAGGCUAGUGCAGGGCACGGCCUUCUUUUUGGUCCAACACGAAAGGAGCUCGAGCUUGGCAUUCCGGUACUGUUGGUAAAAUG	-27.53	0.050358	53.6653	29.2809	20.3869	14.55	20.5403	26.6013	20.5257	0.907267	4.51515e-08	0.0120667	0.02699	0.01198
AUGGGCCAGUGUAGGGCGCGGCCUUUUUUUCGGCCCGACGCAAAAGGAGCUCGAGCUUGGCAUUCCGGUACUGUUGGUAAAAUG	-26.63	0.04549	55.3662	25.7649	17.1178	12.3676	18.6124	26.0144	21.3234	0.906952	5.04289e-08	0.0365487	0.06742	0.03633
AUAGGCUAGUGUAGGGCACGGCCUUUUUCUUGGUCCGACAUAGAAGGAGCUCGAGCUUGGCAUUCCGGUACUGUUGGUAAAAUG	-26.01	0.074967	34.526	18.5238	11.2229	7.42685	12.32	27.032	24.3026	0.906769	7.78286e-10	0.0133241	0.0259	0.01327
AUGGGCCAGUGCAGGGCGCGGCCUUUUUUCUGAUCCGACAUGAGAGGAGCUCGAGCUUGGCAUUCCGGUACUGUUGGUAAAAUG	-27.91	0.0313	46.9643	23.5916	15.1244	11.3076	17.546	25.729	21.7107	0.906714	1.8e-08	0.0422826	0.05546	0.04284
AUGGGCCAGUGUAGGGCGCGGCCUUUUUUCUAGUCCAAUAUGAGAGGAGCUCGAGCUUGGCAUUCCGGUACUGUUGGUAAAAUG	-25.44	0.024411	36.6447	19.1008	11.5941	9.48893	15.448	25.5473	22.5292	0.906402	3.14458e-11	0.0112926	0.0134	0.01099
AUAGGCCAGUGCAGGGUACGGCCUUUUCUUUGGUCCAACAUAAGAGGAGCUCGAGCUUGGCAUUCCGGUACUGUUGGUAAAAUG	-27.79	0.063952	31.2964	15.9888	9.93423	6.32354	10.2812	27.1938	24.9352	0.90632	8.28483e-10	0.00815269	0.017	0.00802
AUGGGCCAGUGUAGGGCGCGGCCUUUUUCUUGGUCCAACAUAGAAGGAGCUCGAGCUUGGCAUUCCGGUACUGUUGGUAAAAUG	-27.58	0.027828	41.7002	21.5976	13.3492	10.4653	16.7278	26.2334	22.384	0.906289	8.85881e-10	0.010657	0.02164	0.01042
AUGGGCCAGUGUAGGGCACGGCCUUUUUUCUGAUCUGACGCGAAAGGAGCUCGAGCUUGGCAUUCCGGUACUGUUGGUAAAAUG	-24.32	0.03119	61.2003	31.1033	21.6621	15.7046	22.6509	25.9981	19.6468	0.906285	6.23564e-09	0.0108216	0.01833	0.01129
AUGGGCCAGUGUAGGGCGCGGCCUUUUCUUUGAUCCGGCGCAAGAGGAGCUCGAGCUUGGCAUUCCGGUACUGUUGGUAAAAUG	-25.97	0.028276	43.1849	22.3145	14.2312	11.1141	17.1941	25.9063	21.8961	0.906183	9.39025e-09	0.0124472	0.02459	0.01292
AUGGGCCAGUGCAGGGCGCGGCCUUUUUUCUAGCCCAAUAUGAGAGGAGCUCGAGCUUGGCAUUCCGGUACUGUUGGUAAAAUG	-27.17	0.021053	40.5634	20.4942	12.6802	10.1615	16.3393	25.3737	22.1061	0.905956	8.42294e-11	0.00856998	0.01292	0.00894
AUGGGCCAGUGCAGGGCACGGCCUUUUUUCUGCUUCAACAUGAGAGGAGCUCGAGCUUGGCAUUCCGGUACUGUUGGUAAAAUG	-26.98	0.031579	50.6364	25.0006	16.169	11.9453	18.3749	25.7098	21.3822	0.905952	1.37187e-08	0.0206023	0.0397	0.02114
AUGGGCCAGUGUAGGGCACGGCCUUUUCUCUGACCCAACGCGAGAGGAGCUCGAGCUUGGCAUUCCGGUACUGUUGGUAAAAUG	-27.16	0.034941	50.0187	23.9723	15.4071	11.4399	17.6784	25.8731	21.7166	0.905921	9.58516e-09	0.0291381	0.03792	0.02874
AUAGGCCAGUGCAGGGUACGGCCUUUUUUCUGAUCCGGCACGAAAGGAGCUCGAGCUUGGCAUUCCGGUACUGUUGGUAAAAUG	-26.45	0.10313	48.5791	24.0338	16.4203	10.0231	14.744	26.9273	22.9521	0.905788	5.77027e-08	0.0525411	0.0713	0.05211
AUGGGCCAGUGCAGGGCGCGGCCUUCUUUUUGGUCCAACAUAAAAGGAGCUCGAGCUUGGCAUUCCGGUACUGUUGGUAAAAUG	-28.96	0.02222	43.5012	22.697	14.1639	10.9868	17.4691	26.1169	22.0651	0.905735	1.17245e-09	0.00628716	0.01357	0.00653
AUAGGCCAGUGCAGGGCACGGCCUUUUCUUCGAUCCAACGCGAGAGGAGCUCGAGCUUGGCAUUCCGGUACUGUUGGUAAAAUG	-29.41	0.069807	28.2808	14.5376	9.53552	6.65227	10.0491	26.9584	24.6531	0.90573	6.44102e-10	0.014243	0.01996	0.01394
AUGGGCCAGUGCAGGGCGCGGCCUUCUUUUUGGUCCGACAUAGAAGGAGCUCGAGCUUGGCAUUCCGGUACUGUUGGUAAAAUG	-29.1	0.020557	41.9389	21.8275	13.5169	10.5415	16.8577	26.0913	22.2749	0.905696	5.01612e-10	0.00428056	0.00952	0.00433
AUAGGCCAGUGCAGGGCACGGCCUUUUUUCUAGUCCAAUACGAGAGGAGCUCGAGCUUGGCAUUCCGGUACUGUUGGUAAAAUG	-27.37	0.099964	35.1292	17.0253	10.9269	6.57496	10.3701	26.8741	24.6496	0.905637	1.88661e-08	0.0491005	0.05793	0.04982
AUGGGCCAGUGUAGGGCGCGGCCUUCUUUUUGGUCCAACACGAAAGGAGCUCGAGCUUGGCAUUCCGGUACUGUUGGUAAAAUG	-27.37	0.022374	60.0414	31.6986	21.9917	17.224	24.3834	25.9579	18.8669	0.905559	5.34253e-08	0.0120744	0.02572	0.01195
AUGGGCCAGUGCAGGGCACGGCCUUUUUUUCGAUUCGACGCAGAAGGAGCUCGAGCUUGGCAUUCCGGUACUGUUGGUAAAAUG	-25.99	0.03301	62.3991	30.023	20.677	14.9109	21.7324	26.0765	20.0828	0.905517	2.88308e-08	0.0191899	0.05492	0.01929
AUAGGCUAGUGUAGGGCACGGCCUUUUCUUUGGUCCAACACAAGAGGAGCUCGAGCUUGGCAUUCCGGUACUGUUGGUAAAAUG	-26.01	0.085034	40.5518	21.2831	13.5467	8.73418	13.6794	26.8098	23.5378	0.905485	2.45888e-08	0.0142024	0.03094	0.01473
AUAGGCCAGUGUAGGGCGCGGCCUUUUUCUUGAUCCGACACAGAAGGAGCUCGAGCUUGGCAUUCCGGUACUGUUGGUAAAAUG	-27.21	0.11389	32.9103	16.641	10.6754	6.42978	10.0466	27.0123	24.7913	0.905376	3.12231e-08	0.0302003	0.05856	0.02947
AUGGGCCAGUGUAGGGCACGGCCUUCUCUUUGCCCCAACACAAGAGGAGCUCGAGCUUGGCAUUCCGGUACUGUUGGUAAAAUG	-27.6	0.033065	47.1803	24.2465	15.6337	11.735	18.0081	25.9455	21.6053	0.905374	3.48965e-08	0.0179027	0.02805	0.0175
AUGGGCCAGUGUAGGGCACGGCCUUUUUCUUGAGUCAGCAUAGAAGGAGCUCGAGCUUGGCAUUCCGGUACUGUUGGUAAAAUG	-25.27	0.038289	47.66	23.4441	14.9444	11.0696	17.1979	25.8896	21.91	0.905327	3.52507e-08	0.033391	0.04762	0.03357
AUGGGCCAGUGUAGGGCACGGCCUUCUCUUUGAUCCAACGCAAGAGGAGCUCGAGCUUGGCAUUCCGGUACUGUUGGUAAAAUG	-27.29	0.024852	40.5441	21.3758	13.5455	10.9788	17.0259	25.8821	21.9517	0.905322	2.13048e-09	0.00661852	0.01745	0.00717
AUGGGCCAGUGCAGGGCGCGGCCUUCUUUUUAGUCCGAUACAGAAGGAGCUCGAGCUUGGCAUUCCGGUACUGUUGGUAAAAUG	-26.82	0.025941	47.5893	23.9296	15.1611	11.3751	17.8584	25.8897	21.7573	0.905184	3.75465e-09	0.00717828	0.01048	0.00674
AUAGGCUAGUGUAGGGCGCGGCCUUUUUUCUGCUCCAACACGAAAGGAGCUCGAGCUUGGCAUUCCGGUACUGUUGGUAAAAUG	-25.48	0.116688	47.5791	23.2642	15.0195	9.36477	14.5838	26.5929	23.1141	0.905133	5.3e-08	0.0420789	0.06476	0.04149
AUGGGCCAGUGCAGGGCGCGGCCUUUUUUUCGAUCCAGCGCAGAAGGAGCUCGAGCUUGGCAUUCCGGUACUGUUGGUAAAAUG	-27.16	0.036548	51.3742	25.5792	17.015	12.4634	18.7457	25.9231	21.2299	0.905085	5.39055e-08	0.0542241	0.06666	0.05542
AUGGGCCAGUGCAGGGCACGGCCUUCUUUUUGAUUCAGCAUAAAAGGAGCUCGAGCUUGGCAUUCCGGUACUGUUGGUAAAAUG	-26.65	0.029809	50.0598	25.6599	16.681	12.2946	18.8353	25.8392	21.2723	0.905052	3.3778e-08	0.0156532	0.0349	0.01556
AUAGGCUAGUGCAGGGUACGGCCUUUUUCUUGACCCAGCGCAGAAGGAGCUCGAGCUUGGCAUUCCGGUACUGUUGGUAAAAUG	-24.41	0.059139	43.7671	22.2069	14.2223	9.21978	14.4059	26.6107	23.1955	0.905048	9.59186e-09	0.0219665	0.03141	0.02154
AUAGGCUAGUGUAGGGCGCGGCCUUUUUCUUGAUCCAACAUAGAAGGAGCUCGAGCUUGGCAUUCCGGUACUGUUGGUAAAAUG	-25.44	0.097667	39.2339	20.4435	12.8481	8.06459	12.8757	26.6361	23.7858	0.905039	3.07288e-08	0.0308414	0.0606	0.03095
AUAGGCCAGUGCAGGGCGCGGCCUUUUUUCUGACCCAGCAUGAGAGGAGCUCGAGCUUGGCAUUCCGGUACUGUUGGUAAAAUG	-29.28	0.093986	40.5122	19.5312	13.0911	7.85058	11.8676	26.9542	24.0518	0.905022	3.64412e-08	0.0373449	0.06234	0.0372
AUAGGCCAGUGUAGGGCGCGGCCUUUUUCUUGAUCCAACGCAGAAGGAGCUCGAGCUUGGCAUUCCGGUACUGUUGGUAAAAUG	-26.94	0.088884	29.5506	14.8124	9.33931	5.94564	9.43266	26.9912	25.0228	0.904982	5.29829e-09	0.0180719	0.03622	0.01872
AUAGGCUAGUGUAGGGCACGGCCUUUUCUUUGGUCCGACAUAAGAGGAGCUCGAGCUUGGCAUUCCGGUACUGUUGGUAAAAUG	-26.01	0.071933	35.296	18.9182	11.4771	7.54692	12.4957	26.9971	24.2251	0.904982	1.18573e-09	0.00886929	0.01844	0.00875
AUAGGCCAGUGUAGGGCGCGGCCUUUUUUCUGCCCCGACAUGAGAGGAGCUCGAGCUUGGCAUUCCGGUACUGUUGGUAAAAUG	-27.39	0.111107	35.9182	17.3697	11.1713	6.63002	10.3711	26.9213	24.6456	0.904932	2.79494e-08	0.0388309	0.05312	0.0387
AUGGGCCAGUGCAGGGCGCGGCCUUUUUCUUGACCCGACGCAGAAGGAGCUCGAGCUUGGCAUUCCGGUACUGUUGGUAAAAUG	-27.5	0.02231	41.5103	21.5869	13.5664	10.8259	16.9723	25.8333	22.0037	0.904865	1.65702e-09	0.0181889	0.02525	0.01825
AUAGGCUAGUGCAGGGCACGGCCUUUUCUUUGAUCCGGCGCAAGAGGAGCUCGAGCUUGGCAUUCCGGUACUGUUGGUAAAAUG	-26.13	0.063224	38.3714	20.1842	12.7857	8.5494	13.4849	26.552	23.5013	0.904836	1.15394e-08	0.0129832	0.02533	0.01284
AUAGGCCAGUGUAGGGCGCGGCCUUUUCUUUGAUCCAGCGCAAGAGGAGCUCGAGCUUGGCAUUCCGGUACUGUUGGUAAAAUG	-27.14	0.087124	31.0416	15.5947	10.0115	6.42646	9.96921	27.0043	24.7889	0.904827	1.3282e-08	0.0117217	0.02504	0.01187
AUGGGCCAGUGUAGGGCACGGCCUUCUUUCUGACCCAACAUGAAAGGAGCUCGAGCUUGGCAUUCCGGUACUGUUGGUAAAAUG	-27.56	0.039886	43.8303	22.8005	14.4345	10.8521	16.9444	25.8146	21.9812	0.904779	1.77532e-08	0.0455871	0.06893	0.04595
AUAGGCUAGUGCAGGGCACGGCCUUUUUUCUAGUCCAAUAUGAGAGGAGCUCGAGCUUGGCAUUCCGGUACUGUUGGUAAAAUG	-25.6	0.054511	32.3444	17.0168	10.1695	6.93235	11.7418	26.2035	24.1356	0.904464	6.4407e-11	0.0117868	0.01462	0.01139
AUGGGCCAGUGUAGGGCACGGCCUUCUCUUUGACCCAACACAAGAGGAGCUCGAGCUUGGCAUUCCGGUACUGUUGGUAAAAUG	-27.56	0.033444	45.5431	23.6453	15.1735	11.4568	17.6492	25.9279	21.7356	0.904416	2.63955e-08	0.0220117	0.03948	0.0215
AUGGGCCAGUGUAGGGCACGGCCUUUUCUUUGAUUCAACGCAAGAGGAGCUCGAGCUUGGCAUUCCGGUACUGUUGGUAAAAUG	-24.8	0.024799	40.8341	21.3849	13.564	10.9861	17.0289	25.8671	21.9405	0.904402	2.93602e-09	0.0093191	0.01585	0.00902
AUGGGCCAGUGUAGGGCACGGCCUUUUUUCUGCUUCAACACGAAAGGAGCUCGAGCUUGGCAUUCCGGUACUGUUGGUAAAAUG	-25.11	0.045135	50.1543	24.9926	16.2328	11.9079	18.1931	25.9757	21.5339	0.904397	6.37406e-08	0.0457776	0.07382	0.0447
AUAGGCUAGUGUAGGGCGCGGCCUUUUCUUUGAUCCAACACAAGAGGAGCUCGAGCUUGGCAUUCCGGUACUGUUGGUAAAAUG	-25.44	0.085899	40.8643	21.5412	13.7652	8.84247	13.8196	26.6781	23.4178	0.904308	3.64737e-08	0.0164334	0.03571	0.01636
AUGGGCCAGUGUAGGGCACGGCCUUCUCUUUGCCCCAACAUAAGAGGAGCUCGAGCUUGGCAUUCCGGUACUGUUGGUAAAAUG	-27.6	0.03551	46.846	23.9007	15.2326	11.2942	17.5408	25.8909	21.7984	0.904275	3.14701e-08	0.0219606	0.03437	0.02235
AUGGGCCAGUGUAGGGCACGGCCUUUUUUUCGAUCUAGCGCAAGAGGAGCUCGAGCUUGGCAUUCCGGUACUGUUGGUAAAAUG	-24.46	0.038094	71.126	36.3956	25.8778	19.1176	26.8519	26.3544	18.1184	0.904131	2.14624e-08	0.0242909	0.03774	0.02412
AUGGGCCAGUGCAGGGCACGGCCUUCUUUUUGAUUCGACAUAAAAGGAGCUCGAGCUUGGCAUUCCGGUACUGUUGGUAAAAUG	-26.45	0.028801	49.944	25.5474	16.5691	12.2281	18.7728	25.7847	21.2783	0.90373	3.09119e-08	0.014868	0.03356	0.01479
AUGGGCCAGUGUAGGGCACGGCCUUUUUUCCGAUCCGACGCGAAAGGAGCUCGAGCUUGGCAUUCCGGUACUGUUGGUAAAAUG	-26.61	0.037776	71.2935	38.7255	27.9034	21.9995	30.4209	26.2953	16.6479	0.903701	1.52577e-08	0.0259337	0.03878	0.02509
AUGGGCCAGUGCAGGGCACGGCCUUUUUUUCGGUCCGACGCAGAAGGAGCUCGAGCUUGGCAUUCCGGUACUGUUGGUAAAAUG	-27.53	0.037318	53.5813	26.1048	17.4191	12.7026	19.0537	25.9286	21.113	0.903692	6.02849e-08	0.0479216	0.06566	0.04858
AUGGGCCAGUGUAGGGCACGGCCUUUUCUUUGAGUCGACACAAGAGGAGCUCGAGCUUGGCAUUCCGGUACUGUUGGUAAAAUG	-25.07	0.030798	46.3795	23.3522	14.9624	11.4024	17.5744	25.9581	21.7779	0.903682	2.11149e-08	0.016506	0.02939	0.01707
AUAGGCUAGUGUAGGGCACGGCCUUUUUCUUGAUCCGGCGCAGAAGGAGCUCGAGCUUGGCAUUCCGGUACUGUUGGUAAAAUG	-24.4	0.086455	39.663	20.5213	12.9486	8.331	13.2167	26.6614	23.6652	0.903605	1.67491e-08	0.0254398	0.04657	0.02564
AUGGGCCAGUGUAGGGCACGGCCUUCUUUCUGACCCAACGCGAAAGGAGCUCGAGCUUGGCAUUCCGGUACUGUUGGUAAAAUG	-26.81	0.036205	44.1245	22.6762	14.3034	10.8176	16.9436	25.8423	22.0124	0.9036	9.77399e-09	0.0384693	0.05793	0.03849
AUAGGCCAGUGUAGGGCACGGCCUUUUCUUUGGUCCGACGCAAGAGGAGCUCGAGCUUGGCAUUCCGGUACUGUUGGUAAAAUG	-27.51	0.087947	32.3054	16.0117	10.0623	6.34559	10.0806	27.2786	24.9665	0.90359	7.76202e-09	0.0110507	0.02306	0.01102
AUGGGCCAGUGCAGGGCACGGCCUUUUUUUCGAUUCGACGCAAAAGGAGCUCGAGCUUGGCAUUCCGGUACUGUUGGUAAAAUG	-25.85	0.034402	60.6807	29.5592	20.2158	14.603	21.4245	26.0597	20.2284	0.903519	3.72742e-08	0.0192318	0.06283	0.01937
AUGGGCCAGUGUAGGGCGCGGCCUUUUCUUUGGUCCAACAUAAGAGGAGCUCGAGCUUGGCAUUCCGGUACUGUUGGUAAAAUG	-27.58	0.026656	43.0633	22.1158	13.6992	10.6425	16.978	26.1951	22.2763	0.903505	1.8285e-09	0.00706936	0.01611	0.00719
AUAGGCCAGUGUAGGGCGCGGCCUUUUUCUUGACCCGACACAGAAGGAGCUCGAGCUUGGCAUUCCGGUACUGUUGGUAAAAUG	-27.21	0.114677	32.3788	16.3774	10.4786	6.31117	9.89145	26.9983	24.8435	0.903474	3.1e-08	0.0424161	0.05928	0.04307
AUAGGCUAGUGCAGGGCACGGCCUUUUUCUUGGUCCAGCACAGAAGGAGCUCGAGCUUGGCAUUCCGGUACUGUUGGUAAAAUG	-27.3	0.060148	35.8678	19.2686	11.8325	8.00225	12.9691	26.7714	23.8846	0.90347	1.57259e-09	0.013172	0.02457	0.0122
AUGGGCCAGUGUAGGGCACGGCCUUUUUUCUGCGUCAACACGAAAGGAGCUCGAGCUUGGCAUUCCGGUACUGUUGGUAAAAUG	-25.11	0.043078	47.5707	24.2736	15.6631	11.5563	17.7449	26.0355	21.7396	0.903467	5.34797e-08	0.0507461	0.07095	0.05029
AUAGGCCAGUGCAGGGCACGGCCUUUUUCUUAGCCCGAUACAGAAGGAGCUCGAGCUUGGCAUUCCGGUACUGUUGGUAAAAUG	-27.23	0.108204	35.7742	17.3544	11.1489	6.6791	10.5099	26.7722	24.5465	0.903332	4.1636e-08	0.0489994	0.06412	0.04973
AUGGGCCAGUGCAGGGCACGGCCUUCUCUUUGCCCCAACACGAGAGGAGCUCGAGCUUGGCAUUCCGGUACUGUUGGUAAAAUG	-29.47	0.027354	50.1409	25.703	17.2101	12.715	19.0095	25.8973	21.0911	0.903324	1.56389e-08	0.0123751	0.02006	0.01234
AUGGGCCAGUGCAGGGCGCGGCCUUUUUUCUGCCCCGACAUGAGAGGAGCUCGAGCUUGGCAUUCCGGUACUGUUGGUAAAAUG	-27.95	0.029993	47.3096	23.727	15.1674	11.3229	17.603	25.7649	21.721	0.903285	3.0106e-08	0.0472513	0.06124	0.0482
AUGGGCCAGUGUAGGGCACGGCCUUUUCUUUGAUUCAACACAAGAGGAGCUCGAGCUUGGCAUUCCGGUACUGUUGGUAAAAUG	-25.07	0.033078	46.0832	23.8267	15.3066	11.5423	17.7593	25.9109	21.6843	0.903128	3.79171e-08	0.0212423	0.0375	0.02134
AUAGGCUAGUGCAGGGUACGGCCUUUUUUCUGAUCCGACAUGAGAGGAGCUCGAGCUUGGCAUUCCGGUACUGUUGGUAAAAUG	-24.62	0.075473	46.208	23.2763	15.0742	9.54057	14.8203	26.4225	22.941	0.903078	2.57168e-08	0.0431803	0.05849	0.044
AUAGGCCAGUGCAGGGUACGGCCUUUUUCUUGGUCCAACAUAGAAGGAGCUCGAGCUUGGCAUUCCGGUACUGUUGGUAAAAUG	-27.79	0.065944	33.2071	16.6667	10.4553	6.65488	10.7321	27.1573	24.7512	0.903034	1.18798e-09	0.0120684	0.02541	0.01226
AUAGGCCAGUGCAGGGCGCGGCCUUUUUUCUGAUCCAGCACGAGAGGAGCUCGAGCUUGGCAUUCCGGUACUGUUGGUAAAAUG	-29.28	0.110665	42.8845	20.6375	14.0622	8.41989	12.491	27.0874	23.8337	0.902874	7.11456e-08	0.0541126	0.08295	0.05496
AUAGGCCAGUGCAGGGCGCGGCCUUUUUUCUGAUCCAACGCGAAAGGAGCUCGAGCUUGGCAUUCCGGUACUGUUGGUAAAAUG	-28.19	0.090455	32.1766	16.1396	10.4793	6.36296	9.92511	26.8189	24.728	0.902803	1.35915e-08	0.0331555	0.04347	0.03285
AUAGGCCAGUGCAGGGCACGGCCUUUUUCUUGGUCCGACAUAGAAGGAGCUCGAGCUUGGCAUUCCGGUACUGUUGGUAAAAUG	-29.51	0.073314	28.4659	14.5983	8.90845	5.73569	9.53471	27.2104	25.2373	0.902789	1.6501e-09	0.0156426	0.03044	0.01563
AUGGGCCAGUGUAGGGCACGGCCUUCUCUUUGAUCCAACACAAGAGGAGCUCGAGCUUGGCAUUCCGGUACUGUUGGUAAAAUG	-27.56	0.033067	46.6163	24.2227	15.5942	11.7281	18.0137	25.9239	21.5979	0.902737	3.73386e-08	0.0156632	0.04049	0.01509
AUAGGCCAGUGCAGGGCGCGGCCUUUUCUUUGAUCCAACGCAAGAGGAGCUCGAGCUUGGCAUUCCGGUACUGUUGGUAAAAUG	-28.67	0.063027	28.5523	14.5934	9.26336	6.34695	9.94523	26.8544	24.7537	0.902638	4.67263e-09	0.0081371	0.01633	0.00785
AUGGGCCAGUGCAGGGUACGGCCUUUUUUCUGAUCUAGCGCGAAAGGAGCUCGAGCUUGGCAUUCCGGUACUGUUGGUAAAAUG	-24.53	0.024999	68.6824	34.5193	24.2117	17.55	25.05	26.1506	18.8003	0.902624	2.2e-08	0.0200464	0.02875	0.02028
AUGGGCCAGUGCAGGGCGCGGCCUUUUUUCUGCCCCGACACGAGAGGAGCUCGAGCUUGGCAUUCCGGUACUGUUGGUAAAAUG	-27.95	0.034441	51.121	25.1081	16.3251	12.0173	18.3994	25.9303	21.4565	0.902609	7.43217e-08	0.0590799	0.08276	0.05904
AUGGGCCAGUGUAGGGCACGGCCUUCUUUCUGAUCCGACGCGAGAGGAGCUCGAGCUUGGCAUUCCGGUACUGUUGGUAAAAUG	-26.95	0.034051	46.5059	23.5709	15.4101	11.4357	17.4619	25.9043	21.7343	0.90253	8.74392e-09	0.0236345	0.04419	0.02424
AUGGGCCAGUGUAGGGCACGGCCUUCUUUUUGAUUCAGCACAAAAGGAGCUCGAGCUUGGCAUUCCGGUACUGUUGGUAAAAUG	-24.92	0.020245	64.7069	34.4343	24.3123	19.9425	27.6089	25.6369	17.3472	0.902474	6.778e-08	0.0150963	0.03297	0.0151
AUAGGCCAGUGCAGGGUACGGCCUUCUUUUUGGUCCAACACGAAAGGAGCUCGAGCUUGGCAUUCCGGUACUGUUGGUAAAAUG	-27.58	0.052241	53.4927	28.1887	20.1718	14.1672	19.379	26.843	20.8379	0.902418	6.52816e-08	0.0134616	0.02892	0.01263
AUGGGCCAGUGCAGGGCACGGCCUUCUCUUUGAUCCAGCACGAGAGGAGCUCGAGCUUGGCAUUCCGGUACUGUUGGUAAAAUG	-29.63	0.029722	50.3668	25.3553	16.9415	12.4393	18.6561	25.9404	21.2505	0.902392	2.08223e-08	0.0181728	0.0405	0.01791
AUGGGCCAGUGCAGGGCACGGCCUUCUCUUUGACCCAACACGAGAGGAGCUCGAGCUUGGCAUUCCGGUACUGUUGGUAAAAUG	-29.43	0.02744	48.9722	25.3703	16.959	12.5788	18.8312	25.8749	21.1481	0.902392	9.38358e-09	0.0150122	0.02771	0.01558
AUGGGCCAGUGCAGGGCGCGGCCUUCUUUUUGGCCCAACAUGAAAGGAGCUCGAGCUUGGCAUUCCGGUACUGUUGGUAAAAUG	-29.1	0.029499	52.7484	25.9809	16.9258	12.3964	18.9261	25.8756	21.2396	0.902365	5.15952e-08	0.01786	0.03074	0.01771
AUGGGCCAGUGUAGGGCACGGCCUUCUCUUUGACCCAACAUAAGAGGAGCUCGAGCUUGGCAUUCCGGUACUGUUGGUAAAAUG	-27.56	0.035748	45.158	23.2495	14.725	10.9877	17.1528	25.8584	21.9353	0.902325	3.01574e-08	0.0268805	0.04909	0.02619
AUAGGCUAGUGUAGGGCGCGGCCUUUUCUUUGAUCCAACAUAAGAGGAGCUCGAGCUUGGCAUUCCGGUACUGUUGGUAAAAUG	-25.44	0.09167	40.6876	21.2838	13.42	8.43589	13.4193	26.5976	23.5808	0.902293	3.93276e-08	0.0200348	0.04369	0.0205
AUAGGCCAGUGCAGGGCACGGCCUUUUCUUUGGUCCGACACGAGAGGAGCUCGAGCUUGGCAUUCCGGUACUGUUGGUAAAAUG	-29.65	0.086968	36.9488	18.1545	12.0121	7.27866	11.0854	27.0841	24.4027	0.902251	3.30746e-08	0.0159488	0.03399	0.01674
AUAGGCUAGUGUAGGGCACGGCCUUUUUUUCGGUCCAGCGCAAAAGGAGCUCGAGCUUGGCAUUCCGGUACUGUUGGUAAAAUG	-24.62	0.12089	44.5747	22.9066	15.067	9.42813	14.4109	26.7647	23.1683	0.902174	7.03292e-08	0.0572938	0.06852	0.05701
AUGGGCCAGUGCAGGGCACGGCCUUUUCUUUGAUCUAACACGAGAGGAGCUCGAGCUUGGCAUUCCGGUACUGUUGGUAAAAUG	-26.94	0.028882	49.0303	24.8834	16.3791	12.0984	18.3551	25.845	21.3733	0.902129	3.0866e-08	0.0150812	0.03308	0.01531
AUAGGCCAGUGCAGGGCGCGGCCUUUUUUCUGAUCCGACGCGAGAGGAGCUCGAGCUUGGCAUUCCGGUACUGUUGGUAAAAUG	-28.33	0.087651	36.0933	17.2192	11.3846	6.88743	10.5616	26.8642	24.4884	0.902022	1.49253e-08	0.0302539	0.04356	0.03041
AUGGGCCAGUGCAGGGCACGGCCUUUUCUUUGAUUCAGCACGAGAGGAGCUCGAGCUUGGCAUUCCGGUACUGUUGGUAAAAUG	-27.14	0.030345	50.6365	25.0679	16.6302	12.2032	18.4213	25.9044	21.3506	0.901978	3.6e-08	0.0270357	0.04398	0.0267
AUGGGCCAGUGCAGGGCGCGGCCUUUUUUUCGAUCCAGCGCAAGAGGAGCUCGAGCUUGGCAUUCCGGUACUGUUGGUAAAAUG	-27.16	0.036297	55.4466	27.0325	18.1435	13.1787	19.6616	25.9497	20.8855	0.901921	7.02479e-08	0.0553549	0.06836	0.05587
AUGGGCCAGUGUAGGGCACGGCCUUCUUCUUGAUCCAACAUAGAAGGAGCUCGAGCUUGGCAUUCCGGUACUGUUGGUAAAAUG	-27.56	0.037693	45.3247	23.4168	14.8735	11.0904	17.2651	25.8815	21.8956	0.901837	3.6105e-08	0.0294724	0.07133	0.02989
AUAGGCCAGUGCAGGGCACGGCCUUUUCUUUGGCCCAACACAAGAGGAGCUCGAGCUUGGCAUUCCGGUACUGUUGGUAAAAUG	-29.51	0.088203	34.8137	17.5888	11.4502	7.09844	10.9348	26.9065	24.4041	0.901779	4.48703e-08	0.0259896	0.0382	0.02589
AUAGGCCAGUGCAGGGCACGGCCUUUUCUUUGGUCCGACAUAAGAGGAGCUCGAGCUUGGCAUUCCGGUACUGUUGGUAAAAUG	-29.51	0.070386	28.9898	14.9688	9.14591	5.8432	9.69207	27.1837	25.1702	0.901742	2.23699e-09	0.0104226	0.02219	0.01023
AUGGGCCAGUGUAGGGCGCGGCCUUUUCUUUGACCCGGCACAAGAGGAGCUCGAGCUUGGCAUUCCGGUACUGUUGGUAAAAUG	-26.24	0.034278	48.3804	24.6636	15.8965	11.7767	18.0957	25.9786	21.601	0.901722	6.15813e-08	0.0317671	0.04571	0.03113
AUGGGCCAGUGUAGGGCACGGCCUUUUCUUUGAUUCAACAUAAGAGGAGCUCGAGCUUGGCAUUCCGGUACUGUUGGUAAAAUG	-25.07	0.035346	45.5136	23.3777	14.8147	11.0457	17.2294	25.8421	21.8982	0.901715	3.8492e-08	0.02509	0.04451	0.02522
AUGGGCCAGUGUAGGGCACGGCCUUUUUCUUGAUUCAACAUAGAAGGAGCUCGAGCUUGGCAUUCCGGUACUGUUGGUAAAAUG	-25.07	0.03751	44.676	22.912	14.5174	10.8522	16.9309	25.8545	22.0012	0.901692	3.89225e-08	0.0384709	0.06454	0.039
AUGGGCCAGUGCAGGGCACGGCCUUUUUUCUGAUCUAACGCGAGAGGAGCUCGAGCUUGGCAUUCCGGUACUGUUGGUAAAAUG	-26.19	0.027718	56.1138	27.2313	18.2916	13.3146	19.898	25.8442	20.7648	0.901575	1.85381e-08	0.0252153	0.03752	0.02559
AUGGGCCAGUGUAGGGCACGGCCUUCUCUUUGACCCAACGCAAGAGGAGCUCGAGCUUGGCAUUCCGGUACUGUUGGUAAAAUG	-27.29	0.022581	39.8508	21.1812	13.3901	11.0766	17.1347	25.9407	21.9321	0.901517	1.08675e-09	0.00776574	0.01402	0.00758
AUAGGCCAGUGCAGGGCACGGCCUUUUCUUUGGCCCAACGCAAGAGGAGCUCGAGCUUGGCAUUCCGGUACUGUUGGUAAAAUG	-29.24	0.076728	32.001	15.6495	9.80482	6.19838	9.95189	27.068	24.9348	0.901472	6.93761e-09	0.0158507	0.02273	0.01642
AUGGGCCAGUGUAGGGCACGGCCUUUUUUCUGCGUCAACAUGAGAGGAGCUCGAGCUUGGCAUUCCGGUACUGUUGGUAAAAUG	-25.25	0.038214	47.0841	23.5581	15.0812	11.2061	17.3683	25.8348	21.8143	0.901372	3.4e-08	0.0455401	0.06335	0.04698
AUAGGCUAGUGUAGGGCACGGCCUUUUUUUCGGUCCAGCGCAGAAGGAGCUCGAGCUUGGCAUUCCGGUACUGUUGGUAAAAUG	-24.76	0.11707	45.9395	23.1233	15.2645	9.53846	14.5287	26.7741	23.1178	0.901317	7.35418e-08	0.0514669	0.06803	0.0508
AUGGGCCAGUGCAGGGCACGGCCUUUUUUCUGCGUCAACACGAGAGGAGCUCGAGCUUGGCAUUCCGGUACUGUUGGUAAAAUG	-26.98	0.032662	56.3944	27.5805	18.4792	13.3747	20.0137	25.9864	20.8058	0.901278	6.40616e-08	0.0500972	0.0642	0.05028
AUGGGCCAGUGUAGGGCGCGGCCUUCUUUUUAGCCCGAUACAAAAGGAGCUCGAGCUUGGCAUUCCGGUACUGUUGGUAAAAUG	-24.95	0.038423	53.3602	27.6637	18.0395	13.1928	20.091	25.9092	20.8582	0.901099	4.2627e-08	0.0240608	0.03096	0.02439
AUGGGCCAGUGCAGGGCACGGCCUUCUCUUUGAUCCAACACGAGAGGAGCUCGAGCUUGGCAUUCCGGUACUGUUGGUAAAAUG	-29.43	0.02719	49.9087	25.7734	17.2533	12.7664	19.0833	25.8755	21.0545	0.901092	1.3884e-08	0.0107904	0.02855	0.01104
AUGGGCCAGUGUAGGGCGCGGCCUUUUUUCUAGUCCAAUAUGAAAGGAGCUCGAGCUUGGCAUUCCGGUACUGUUGGUAAAAUG	-25.3	0.0247	38.1627	19.7263	12.0526	9.75904	15.8095	25.5235	22.3822	0.901048	1.5697e-10	0.0157356	0.01935	0.01572
AUGGGCCAGUGCAGGGCACGGCCUUUUCUUUGAGUCGACAUAAGAGGAGCUCGAGCUUGGCAUUCCGGUACUGUUGGUAAAAUG	-26.8	0.028561	50.3724	24.8467	15.9922	11.8277	18.2253	25.7233	21.4478	0.901038	3.86453e-08	0.0105354	0.02443	0.01069
AUGGGCCAGUGCAGGGCGCGGCCUUUUUUCUAGCCCAAUAUGAAAGGAGCUCGAGCUUGGCAUUCCGGUACUGUUGGUAAAAUG	-27.03	0.021276	42.2545	21.2057	13.2076	10.4774	16.7585	25.353	21.9378	0.901007	2.86771e-10	0.0116534	0.01628	0.01176
AUGGGCCAGUGUAGGGCACGGCCUUCUCUUUAAUCCAAUACAAGAGGAGCUCGAGCUUGGCAUUCCGGUACUGUUGGUAAAAUG	-25.82	0.023874	36.4533	19.2695	11.5656	9.48667	15.559	25.4934	22.5034	0.900889	9.92105e-11	0.00795097	0.01086	0.00785
AUAGGCCAGUGCAGGGCACGGCCUUUUUUCUAGUCCAAUACGAAAGGAGCUCGAGCUUGGCAUUCCGGUACUGUUGGUAAAAUG	-27.23	0.102144	33.199	16.8023	10.7009	6.46922	10.2718	26.8268	24.6788	0.900748	2.92072e-08	0.054768	0.06306	0.05427
AUAGGCCAGUGCAGGGCGCGGCCUUUUCUUUGACCCAACACAAGAGGAGCUCGAGCUUGGCAUUCCGGUACUGUUGGUAAAAUG	-28.94	0.084826	33.8334	17.3462	11.2402	6.98909	10.8227	26.8652	24.438	0.900723	4.5197e-08	0.0267471	0.03954	0.02629
AUAGGCCAGUGCAGGGCGCGGCCUUCUUUUUGAUCCAGCACAGAAGGAGCUCGAGCUUGGCAUUCCGGUACUGUUGGUAAAAUG	-28.93	0.052664	47.2303	25.5406	18.2695	13.4817	18.3689	26.6895	21.1039	0.900706	7.9496e-08	0.0123953	0.03235	0.01275
AUGGGCCAGUGCAGGGCACGGCCUUUUUUCUGCUUCAACACGAAAGGAGCUCGAGCUUGGCAUUCCGGUACUGUUGGUAAAAUG	-26.84	0.036706	55.075	27.3187	17.9887	13.1025	19.8039	25.8395	20.8685	0.900696	5.12725e-08	0.0302812	0.05688	0.03013
AUGGGCCAGUGCAGGGCGCGGCCUUCUUUUUAGUCCGAUACGAAAGGAGCUCGAGCUUGGCAUUCCGGUACUGUUGGUAAAAUG	-26.82	0.022073	46.554	23.7845	14.9338	11.435	18.1083	25.9127	21.7389	0.900674	1.46711e-09	0.00761145	0.01251	0.00785
AUAGGCCAGUGUAGGGCGCGGCCUUUUUUCUGAUCCAGCAUGAGAGGAGCUCGAGCUUGGCAUUCCGGUACUGUUGGUAAAAUG	-27.55	0.11738	38.9209	18.6523	12.4114	7.37561	11.1628	26.9919	24.3082	0.900595	4.88061e-08	0.0469521	0.06744	0.04729
AUGGGCCAGUGUAGGGCACGGCCUUUUCUUUGAUCUAACGCAAGAGGAGCUCGAGCUUGGCAUUCCGGUACUGUUGGUAAAAUG	-24.8	0.024745	41.7319	21.8495	13.8889	11.1864	17.3051	25.8557	21.8346	0.900585	6.29795e-09	0.00904612	0.01824	0.00873
AUGGGCCAGUGCAGGGCACGGCCUUUUUCUUGCGUCAACAUAGAAGGAGCUCGAGCUUGGCAUUCCGGUACUGUUGGUAAAAUG	-26.84	0.030451	47.6801	24.2661	15.5644	11.576	17.9284	25.8226	21.6233	0.900581	5.264e-08	0.022201	0.06754	0.02252
AUAGGCCAGUGCAGGGCACGGCCUUUUCUUUGGUCCAACACAAGAGGAGCUCGAGCUUGGCAUUCCGGUACUGUUGGUAAAAUG	-29.51	0.083003	34.5771	17.7166	11.4851	7.17769	11.0824	26.9882	24.4053	0.900485	4.3e-08	0.0166295	0.03571	0.01662
AUAGGCCAGUGCAGGGCACGGCCUUUUUUCUGGUCCAACGCGAAAGGAGCUCGAGCUUGGCAUUCCGGUACUGUUGGUAAAAUG	-28.76	0.087316	33.1406	16.6424	10.683	6.55906	10.3584	27.1456	24.7933	0.900479	1e-08	0.0282946	0.03839	0.02818
AUGGGCCAGUGUAGGGCACGGCCUUUUUUCUGCUCUGACAUGAAAGGAGCUCGAGCUUGGCAUUCCGGUACUGUUGGUAAAAUG	-25.11	0.036046	53.1469	25.614	16.5524	12.0889	18.6268	25.7825	21.3468	0.90046	2.72192e-08	0.0254691	0.04854	0.0265
AUGGGCCAGUGUAGGGCGCGGCCUUUUUCUUAGUCCGAUAUAGAAGGAGCUCGAGCUUGGCAUUCCGGUACUGUUGGUAAAAUG	-25.3	0.022901	40.7453	20.8562	12.8591	10.2107	16.3553	25.6972	22.2432	0.90044	2.31485e-10	0.00927255	0.01435	0.00895
AUGGGCCAGUGCAGGGCGCGGCCUUUUUUUCGAUCCAGCGCAAAAGGAGCUCGAGCUUGGCAUUCCGGUACUGUUGGUAAAAUG	-27.02	0.037478	51.1916	25.891	17.1874	12.6045	18.9847	25.8814	21.1384	0.900327	8.22404e-08	0.0608497	0.07196	0.05983
AUAGGCCAGUGCAGGGCGCGGCCUUUUUUCUGACCCAACAUGAAAGGAGCUCGAGCUUGGCAUUCCGGUACUGUUGGUAAAAUG	-28.94	0.100258	32.3126	16.4152	10.4995	6.34707	10.0434	26.7438	24.6983	0.900319	3.12182e-08	0.0548967	0.06386	0.05504
AUAGGCCAGUGCAGGGCACGGCCUUUUCUUUGGCCCAACAUAAGAGGAGCUCGAGCUUGGCAUUCCGGUACUGUUGGUAAAAUG	-29.51	0.096236	35.0572	17.5845	11.3334	6.79469	10.6427	26.9084	24.5568	0.90022	5.32168e-08	0.032345	0.04764	0.03246
AUGGGCCAGUGUAGGGCACGGCCUUCUCUUUGAUCCAACAUAAGAGGAGCUCGAGCUUGGCAUUCCGGUACUGUUGGUAAAAUG	-27.56	0.035251	46.4443	23.9599	15.2456	11.3264	17.61	25.8552	21.7644	0.900157	4.41341e-08	0.0190759	0.04993	0.01909
AUAGGCUAGUGCAGGGCGCGGCCUUCUUUUUGAUCCAACACGAAAGGAGCUCGAGCUUGGCAUUCCGGUACUGUUGGUAAAAUG	-26.96	0.05222	54.6301	29.9135	20.871	14.7383	20.8417	26.417	20.3394	0.900143	8.22894e-08	0.014164	0.03706	0.01413
AUGGGCCAGUGCAGGGCGCGGCCUUUUUUCUGAUCCGACACGAAAGGAGCUCGAGCUUGGCAUUCCGGUACUGUUGGUAAAAUG	-27.77	0.037342	47.9095	24.6975	16.0097	11.8854	18.2266	25.8561	21.4853	0.900098	8.34234e-08	0.0657226	0.0854	0.06558
AUGGGCCAGUGUAGGGCACGGCCUUUUUUCUGCUCUAACACGAAAGGAGCUCGAGCUUGGCAUUCCGGUACUGUUGGUAAAAUG	-25.11	0.044816	52.8344	25.741	16.7258	12.1926	18.6412	25.9065	21.357	0.900064	7.8183e-08	0.0487067	0.07326	0.04736
AUGGGCCAGUGUAGGGCACGGCCUUUUUUCUGAGUCAACAUGAGAGGAGCUCGAGCUUGGCAUUCCGGUACUGUUGGUAAAAUG	-25.21	0.038069	46.5531	23.2803	14.8628	11.0792	17.2207	25.7987	21.8597	0.900033	3.11681e-08	0.0521931	0.06288	0.05171
AUGGGCCAGUGUAGGGCACGGCCUUUUUUCUGCUUCGACAUGAGAGGAGCUCGAGCUUGGCAUUCCGGUACUGUUGGUAAAAUG	-25.25	0.035702	52.3703	25.2489	16.274	11.913	18.3809	25.8064	21.4467	0.900028	3.42088e-08	0.0285504	0.05115	0.02836
AUAGGCCAGUGCAGGGCGCGGCCUUUUUCUUGCCCCAACAUAGAAGGAGCUCGAGCUUGGCAUUCCGGUACUGUUGGUAAAAUG	-28.98	0.096056	33.6204	16.8694	10.7958	6.48615	10.2339	26.8145	24.6642	0.900027	4.74257e-08	0.0410269	0.06425	0.04019
AUGGGCCAGUGUAGGGCACGGCCUUUUUUCUGAGUCAACAUGAAAGGAGCUCGAGCUUGGCAUUCCGGUACUGUUGGUAAAAUG	-25.07	0.038923	44.8081	22.9883	14.6089	10.9441	17.0463	25.7767	21.9163	0.899886	3.08228e-08	0.0535154	0.06364	0.05446
AUAGGCCAGUGUAGGGCGCGGCCUUUUUUCUGAUCCAGCAUGAAAGGAGCUCGAGCUUGGCAUUCCGGUACUGUUGGUAAAAUG	-27.41	0.120232	36.383	18.13	11.9777	7.14581	10.8824	26.9491	24.4016	0.899702	5.14662e-08	0.0509467	0.06744	0.05171
AUGGGCCAGUGCAGGGCACGGCCUUUUUCUUGCGUCAACACAGAAGGAGCUCGAGCUUGGCAUUCCGGUACUGUUGGUAAAAUG	-26.84	0.022349	43.899	22.8148	14.5071	11.4552	17.7508	26.0555	21.8002	0.89969	5.74216e-09	0.0111955	0.03321	0.01134
AUAGGCCAGUGUAGGGCGCGGCCUUUUUCUUGACCCAACGCAGAAGGAGCUCGAGCUUGGCAUUCCGGUACUGUUGGUAAAAUG	-26.94	0.08218	29.1546	14.6559	9.21238	5.999	9.50376	27.0292	25.0151	0.899653	4.1535e-09	0.023484	0.03256	0.02291
AUAGGCCAGUGCAGGGUACGGCCUUUUUUCUAGUCCAAUAUGAGAGGAGCUCGAGCUUGGCAUUCCGGUACUGUUGGUAAAAUG	-25.65	0.057369	30.6876	14.8976	9.26163	6.01189	9.86566	26.4771	24.7326	0.899574	2.1332e-10	0.0133087	0.01765	0.01298
AUGGGCCAGUGUAGGGCGCGGCCUUUUCUUUGAUCCGGCACAAGAGGAGCUCGAGCUUGGCAUUCCGGUACUGUUGGUAAAAUG	-26.24	0.03524	48.6754	25.1785	16.2919	12.0703	18.4709	25.9271	21.4284	0.89956	7.98982e-08	0.022582	0.04835	0.02328
AUGGGCCAGUGUAGGGCACGGCCUUCUUCUUGACCCAACAUAGAAGGAGCUCGAGCUUGGCAUUCCGGUACUGUUGGUAAAAUG	-27.56	0.037953	45.0041	23.2876	14.7782	11.0331	17.1897	25.8604	21.9136	0.899423	3.84039e-08	0.0412386	0.07172	0.04188
AUGGGCCAGUGUAGGGCGCGGCCUUCUUUUUAGUCCGAUACAAAAGGAGCUCGAGCUUGGCAUUCCGGUACUGUUGGUAAAAUG	-24.95	0.032655	51.5704	26.6015	17.1151	12.5785	19.4111	26.0164	21.2189	0.899413	1.79491e-08	0.014167	0.02108	0.01397
AUAGGCUAGUGUAGGGCACGGCCUUUUUCUUAGUCCAAUACAGAAGGAGCUCGAGCUUGGCAUUCCGGUACUGUUGGUAAAAUG	-23.73	0.094836	40.412	20.8883	13.0004	8.21819	13.2618	26.7114	23.7466	0.899407	1.92314e-08	0.0378662	0.0531	0.03826
AUGGGCCAGUGUAGGGCACGGCCUUUUUCUUAAUCUAAUACAGAAGGAGCUCGAGCUUGGCAUUCCGGUACUGUUGGUAAAAUG	-23.33	0.024481	38.5885	20.0095	12.1794	9.82446	15.9471	25.5122	22.3439	0.899305	5.47737e-10	0.0173604	0.02253	0.01685
AUAGGCCAGUGCAGGGCGCGGCCUUUUUUCUGACCCAGCGCGAAAGGAGCUCGAGCUUGGCAUUCCGGUACUGUUGGUAAAAUG	-28.39	0.081019	42.4674	21.0012	14.5417	9.03261	13.1317	27.0009	23.4842	0.899265	2.1107e-08	0.0306828	0.04011	0.03042
AUGGGCCAGUGCAGGGCGCGGCCUUUUCUUUGAUCCAGCGCAAGAGGAGCUCGAGCUUGGCAUUCCGGUACUGUUGGUAAAAUG	-27.7	0.023213	45.9126	23.7307	15.2502	11.8187	18.2006	25.7701	21.4757	0.899262	2.7706e-08	0.0142944	0.02997	0.01407
AUAGGCUAGUGCAGGGCACGGCCUUUUCUUUGACCCGGCACAAGAGGAGCUCGAGCUUGGCAUUCCGGUACUGUUGGUAAAAUG	-26.4	0.076541	43.6838	22.7846	14.6731	9.35915	14.6002	26.5928	23.1168	0.899247	7.58075e-08	0.0331397	0.04918	0.033
AUAGGCCAGUGCAGGGUACGGCCUUUUUUCUAGUCCGAUACGAAAGGAGCUCGAGCUUGGCAUUCCGGUACUGUUGGUAAAAUG	-25.51	0.088243	45.3165	21.9801	14.5218	8.83776	13.4551	26.6139	23.3881	0.899138	1.23804e-08	0.0183872	0.03659	0.01826
AUGGGCCAGUGUAGGGCACGGCCUUUUUUCCGCCCCAACGAGAGAGGAGCUCGAGCUUGGCAUUCCGGUACUGUUGGUAAAAUG	-26.79	0.040313	53.6419	28.022	19.2942	14.2062	20.5826	26.0869	20.4403	0.899122	6.39019e-08	0.0658006	0.07261	0.06521
AUAGGCCAGUGCAGGGUACGGCCUUUUCUUUAGUCCAAUACAAGAGGAGCUCGAGCUUGGCAUUCCGGUACUGUUGGUAAAAUG	-25.51	0.079918	40.2601	19.5461	12.5423	7.62628	11.9745	26.8222	24.0979	0.898969	1.06583e-08	0.0151453	0.02521	0.01626
AUGGGCCAGUGCAGGGCGCGGCCUUCUUUUUGGUCCAACAUAGAAGGAGCUCGAGCUUGGCAUUCCGGUACUGUUGGUAAAAUG	-29.1	0.020277	44.6916	23.1056	14.4709	11.1174	17.626	26.0745	21.9785	0.898929	2.63638e-09	0.00642751	0.01365	0.00647
AUGGGCCAGUGCAGGGCGCGGCCUUUUUCUUGAUCCAACGCAGAAGGAGCUCGAGCUUGGCAUUCCGGUACUGUUGGUAAAAUG	-27.5	0.023679	44.5787	23.0174	14.6215	11.3544	17.6898	25.7458	21.6957	0.898756	1.31343e-08	0.021614	0.04247	0.02141
AUGGGCCAGUGCAGGGCGCGGCCUUCUUUUUAGCCCAAUACGAAAGGAGCUCGAGCUUGGCAUUCCGGUACUGUUGGUAAAAUG	-26.82	0.028232	52.6805	27.1024	17.6532	13.0309	19.9321	25.7493	20.8592	0.898645	2.52534e-08	0.0207322	0.02679	0.02098
AUGGGCCAGUGCAGGGCGCGGCCUUUUUUCUGGUCCAGCAUGAAAGGAGCUCGAGCUUGGCAUUCCGGUACUGUUGGUAAAAUG	-28.87	0.02005	42.8267	22.0505	13.7111	11.1825	17.8886	26.1679	21.9927	0.898611	2.72027e-10	0.009224	0.01502	0.00945
AUGGGCCAGUGUAGGGCGCGGCCUUUUUCUUAGUCCAAUAUAGAAGGAGCUCGAGCUUGGCAUUCCGGUACUGUUGGUAAAAUG	-25.3	0.023102	38.1994	20.0447	12.18	9.8186	15.881	25.6782	22.4298	0.89859	3.23326e-10	0.0137553	0.01923	0.01443
AUGGGCCAGUGUAGGGCGCGGCCUUCUUUUUGGUCCGACAUAAAAGGAGCUCGAGCUUGGCAUUCCGGUACUGUUGGUAAAAUG	-27.23	0.026308	45.7522	23.647	14.8622	11.3414	17.8923	26.1918	21.9252	0.898538	4.86865e-09	0.0082663	0.01831	0.00861
AUGGGCCAGUGCAGGGCACGGCCUUCUUUUUGAUCUAGCAUAAAAGGAGCUCGAGCUUGGCAUUCCGGUACUGUUGGUAAAAUG	-26.65	0.029558	51.6374	26.6249	17.3788	12.7773	19.5029	25.8309	21.0268	0.89849	6.35654e-08	0.0154687	0.03956	0.01544
AUGGGCCAGUGCAGGGCACGGCCUUUUUUUCGGUCCGACGCAAAAGGAGCUCGAGCUUGGCAUUCCGGUACUGUUGGUAAAAUG	-27.39	0.038166	54.0967	26.6385	17.7681	12.9538	19.4283	25.8882	20.9672	0.898396	9.44921e-08	0.0552337	0.07189	0.05548
AUGGGCCAGUGCAGGGCGCGGCCUUUUUUCUGAUCCAGCACGAAAGGAGCUCGAGCUUGGCAUUCCGGUACUGUUGGUAAAAUG	-27.97	0.036414	51.0943	26.1256	17.2541	12.6455	19.1145	25.9038	21.1291	0.89838	1.00499e-07	0.0656675	0.08454	0.06555
AUAGGCUAGUGCAGGGCACGGCCUUUUUUCUAGUCCAAUAUGAAAGGAGCUCGAGCUUGGCAUUCCGGUACUGUUGGUAAAAUG	-25.46	0.055077	34.2136	17.8115	10.7582	7.28082	12.2114	26.1697	23.9444	0.898364	3.30792e-10	0.0163992	0.02169	0.01697
AUGGGCCAGUGUAGGGCACGGCCUUUUCUUUGAUUCGACACGAGAGGAGCUCGAGCUUGGCAUUCCGGUACUGUUGGUAAAAUG	-25.21	0.033849	49.9475	25.244	16.7062	12.2601	18.47	25.9452	21.3425	0.898341	3.82852e-08	0.020182	0.03497	0.02011
AUAGGCUAGUGCAGGGUACGGCCUUUUUCUUGAUCCAGCGCAGAAGGAGCUCGAGCUUGGCAUUCCGGUACUGUUGGUAAAAUG	-24.41	0.063716	47.7819	24.0843	15.6669	10.0837	15.534	26.4424	22.6793	0.898331	3.42404e-08	0.0164465	0.03277	0.0162
AUGGGCCAGUGCAGGGCGCGGCCUUUUUCUUGACCCAGCACAGAAGGAGCUCGAGCUUGGCAUUCCGGUACUGUUGGUAAAAUG	-27.97	0.031172	47.5261	24.5265	15.7492	11.7243	18.1191	25.8573	21.5665	0.898193	7.33125e-08	0.0534404	0.07363	0.05347
AUAGGCCAGUGUAGGGCGCGGCCUUUUUUCUGACCCAGCACGAAAGGAGCUCGAGCUUGGCAUUCCGGUACUGUUGGUAAAAUG	-27.41	0.129907	39.4023	19.6841	13.1846	7.86085	11.7903	27.0799	24.1095	0.898113	1.00753e-07	0.0728819	0.08446	0.07248
AUAGGCCAGUGUAGGGCGCGGCCUUUUUUCUGAUCCGACAUGAAAGGAGCUCGAGCUUGGCAUUCCGGUACUGUUGGUAAAAUG	-27.21	0.117752	35.597	17.6243	11.4436	6.83599	10.6059	26.8537	24.5089	0.89807	4.08038e-08	0.0490951	0.06476	0.04907
AUGGGCCAGUGUAGGGCGCGGCCUUUUUUCUAGCCCAAUAUGAGAGGAGCUCGAGCUUGGCAUUCCGGUACUGUUGGUAAAAUG	-25.44	0.024923	43.3576	21.4169	13.3778	10.5075	16.7471	25.4455	21.969	0.898042	7.8972e-10	0.0164725	0.01971	0.01595
AUAGGCCAGUGCAGGGCGCGGCCUUUUCUUUGACCCAACAUAAGAGGAGCUCGAGCUUGGCAUUCCGGUACUGUUGGUAAAAUG	-28.94	0.090624	33.7321	17.2036	10.9784	6.61547	10.4665	26.782	24.5833	0.898022	5.03173e-08	0.0326465	0.04756	0.03166
AUAGGCCAGUGCAGGGCGCGGCCUUUUCUUUGAUCCAACACAAGAGGAGCUCGAGCUUGGCAUUCCGGUACUGUUGGUAAAAUG	-28.94	0.083628	35.4833	18.2893	11.9316	7.42091	11.4076	26.8483	24.2137	0.898001	6.76288e-08	0.0189797	0.04093	0.0183
AUAGGCCAGUGCAGGGCGCGGCCUUUUCUUUGCCCCAACACAAGAGGAGCUCGAGCUUGGCAUUCCGGUACUGUUGGUAAAAUG	-28.98	0.083456	35.9921	18.4898	12.1032	7.51657	11.5173	26.8613	24.1724	0.897993	7.38018e-08	0.0216015	0.03414	0.02191
AUGGGCCAGUGUAGGGCACGGCCUUCUUUUUGAUCUGACAUAAAAGGAGCUCGAGCUUGGCAUUCCGGUACUGUUGGUAAAAUG	-24.72	0.034281	50.9988	26.2168	17.0206	12.4679	19.0681	25.8772	21.2046	0.89787	5.58712e-08	0.0147467	0.03634	0.01427
AUGGGCCAGUGUAGGGCACGGCCUUCUUUCUGACCCGACGCGAGAGGAGCUCGAGCUUGGCAUUCCGGUACUGUUGGUAAAAUG	-26.95	0.032889	48.6094	24.283	15.9293	11.7721	17.917	25.8855	21.5567	0.89786	1.35542e-08	0.0250802	0.0417	0.025
AUGGGCCAGUGCAGGGCACGGCCUUUUUUCUGAGUCAACACGAGAGGAGCUCGAGCUUGGCAUUCCGGUACUGUUGGUAAAAUG	-26.94	0.036589	51.1258	25.3098	16.5153	12.1578	18.5902	25.9283	21.3853	0.897843	9.08224e-08	0.0680169	0.08542	0.06786
AUGGGCCAGUGUAGGGCGCGGCCUUUUCUUUGACCCGGCGCAAGAGGAGCUCGAGCUUGGCAUUCCGGUACUGUUGGUAAAAUG	-25.97	0.025135	45.2686	23.0458	14.7612	11.5356	17.7562	25.9697	21.7171	0.897801	1.67205e-08	0.0175176	0.02738	0.01781
AUAGGCCAGUGUAGGGCGCGGCCUUUUCUUUGAUCCGACGCAAGAGGAGCUCGAGCUUGGCAUUCCGGUACUGUUGGUAAAAUG	-26.94	0.075062	30.0714	15.1806	9.70773	6.52996	10.1251	26.9447	24.7074	0.897709	1.10734e-08	0.0101075	0.02147	0.01019
AUGGGCCAGUGCAGGGCGCGGCCUUUUUCUUGAUCCAGCACAGAAGGAGCUCGAGCUUGGCAUUCCGGUACUGUUGGUAAAAUG	-27.97	0.032183	48.2216	24.9478	16.0933	11.9652	18.4142	25.822	21.4284	0.897614	8.71779e-08	0.0392763	0.0771	0.03919
AUAGGCCAGUGUAGGGCACGGCCUUUUUUUCGGUCCAACGCAGAAGGAGCUCGAGCUUGGCAUUCCGGUACUGUUGGUAAAAUG	-26.97	0.139893	38.9987	19.3092	13.044	7.79594	11.5945	27.0497	24.1269	0.897591	9.72878e-08	0.060932	0.07517	0.06171
AUGGGCCAGUGCAGGGCGCGGCCUUUUUUUCGAUCCGACGCAGAAGGAGCUCGAGCUUGGCAUUCCGGUACUGUUGGUAAAAUG	-26.96	0.032981	57.2007	28.5514	19.4424	14.1528	20.8075	25.9312	20.3892	0.897554	8e-08	0.0465615	0.05873	0.04678
AUAGGCCAGUGCAGGGCACGGCCUUUUUUUCGGUCCGACGCAAGAGGAGCUCGAGCUUGGCAUUCCGGUACUGUUGGUAAAAUG	-28.7	0.115552	43.3347	21.2245	14.6218	8.83351	12.962	27.0481	23.6073	0.897408	7.88022e-08	0.0220829	0.08774	0.02266
AUAGGCCAGUGUAGGGCGCGGCCUUUUUUUCGACCCAGCGCAGAAGGAGCUCGAGCUUGGCAUUCCGGUACUGUUGGUAAAAUG	-26.6	0.128248	41.4552	20.1545	13.7044	8.18829	12.1	27.0857	23.9487	0.897388	9.55235e-08	0.0620302	0.07464	0.0632
AUAGGCCAGUGCAGGGUACGGCCUUUUCUUUGAUCCGGCGCAAGAGGAGCUCGAGCUUGGCAUUCCGGUACUGUUGGUAAAAUG	-26.18	0.066244	37.9005	18.6229	12.2483	7.84268	11.9133	26.7976	23.9775	0.897376	3.10586e-08	0.0150858	0.03032	0.01534
AUGGGCCAGUGUAGGGCACGGCCUUUUUUCUGAGUCAGCACGAAAGGAGCUCGAGCUUGGCAUUCCGGUACUGUUGGUAAAAUG	-25.27	0.043561	55.3864	26.9452	17.898	12.9247	19.4309	26.0312	21.0533	0.897324	1.04e-07	0.0604722	0.08611	0.06074
AUAGGCUAGUGCAGGGCACGGCCUUCUUUUUAGUCCGAUACAAAAGGAGCUCGAGCUUGGCAUUCCGGUACUGUUGGUAAAAUG	-25.11	0.072841	47.2757	24.8653	16.0107	10.2405	16.0231	26.6248	22.6921	0.897317	2.23878e-08	0.0148063	0.0221	0.01487
AUGGGCCAGUGCAGGGUACGGCCUUUUUUCUGCGUCAACACGAGAGGAGCUCGAGCUUGGCAUUCCGGUACUGUUGGUAAAAUG	-25.26	0.027254	68.1741	33.8394	23.5586	17.0703	24.4451	26.0166	18.9731	0.897145	4.80542e-08	0.0252195	0.03688	0.0254
AUAGGCCAGUGUAGGGCGCGGCCUUUUUUCUGACCCGACAUGAGAGGAGCUCGAGCUUGGCAUUCCGGUACUGUUGGUAAAAUG	-27.35	0.110285	44.7845	22.5672	15.354	9.31904	13.7907	26.8966	23.2888	0.897094	4.5444e-08	0.0463422	0.05459	0.04567
AUGGGCCAGUGCAGGGUACGGCCUUUUUUCUGAGUCAACAUGAGAGGAGCUCGAGCUUGGCAUUCCGGUACUGUUGGUAAAAUG	-25.22	0.027294	57.3984	28.5624	18.9411	13.8457	20.7325	25.6654	20.4099	0.897046	1.69225e-08	0.013623	0.03524	0.0135
AUAGGCUAGUGCAGGGUACGGCCUUUUCUUUGAUCCAGCGCAAGAGGAGCUCGAGCUUGGCAUUCCGGUACUGUUGGUAAAAUG	-24.41	0.056099	44.6885	23.1957	15.0274	9.92926	15.2986	26.4934	22.7821	0.89701	3.64584e-08	0.0146142	0.03144	0.01461
AUAGGCCAGUGCAGGGCGCGGCCUUUUUCUUGAUCCAACAUAGAAGGAGCUCGAGCUUGGCAUUCCGGUACUGUUGGUAAAAUG	-28.94	0.095006	33.9666	17.3181	11.1116	6.69625	10.5366	26.8017	24.5527	0.896933	6.44858e-08	0.035591	0.07063	0.03562
AUGGGCCAGUGCAGGGCACGGCCUUCUUUUUGAGUCAGCAUAAAAGGAGCUCGAGCUUGGCAUUCCGGUACUGUUGGUAAAAUG	-26.65	0.028176	54.2977	27.4331	18.1281	13.2275	19.9759	25.8124	20.7924	0.896919	6.65826e-08	0.0189273	0.04274	0.01918
AUGGGCCAGUGUAGGGCGCGGCCUUCUUUUUGGUCCGACAUGAAAGGAGCUCGAGCUUGGCAUUCCGGUACUGUUGGUAAAAUG	-27.37	0.029612	49.255	24.9877	15.9812	11.8269	18.3567	26.116	21.6445	0.896861	2.0914e-08	0.0130812	0.02792	0.01266
AUAGGCUAGUGCAGGGCACGGCCUUUUCUUUGAUCCGGCACAAGAGGAGCUCGAGCUUGGCAUUCCGGUACUGUUGGUAAAAUG	-26.4	0.078611	44.257	23.409	15.1569	9.71179	15.0561	26.5342	22.9112	0.896789	9.99479e-08	0.0235437	0.05051	0.02413
AUAGGCCAGUGUAGGGCGCGGCCUUUUUUUCGACCCGACGCAAGAGGAGCUCGAGCUUGGCAUUCCGGUACUGUUGGUAAAAUG	-26.4	0.122124	48.7499	23.788	16.6828	10.247	14.6355	27.0827	22.9179	0.896772	7.16523e-08	0.0521478	0.0634	0.05338
AUAGGCCAGUGCAGGGCACGGCCUUCUUUUUGGUCCAACACAGAAGGAGCUCGAGCUUGGCAUUCCGGUACUGUUGGUAAAAUG	-29.3	0.0406	49.6867	26.7417	19.1506	15.2907	20.5505	26.7339	20.2216	0.896744	1.00843e-07	0.0128429	0.02787	0.01305
AUAGGCUAGUGUAGGGCACGGCCUUUUCUUUAGUCCGAUACAAGAGGAGCUCGAGCUUGGCAUUCCGGUACUGUUGGUAAAAUG	-23.73	0.088905	46.0866	23.097	14.7146	9.29027	14.6757	26.6537	23.1817	0.896654	2.26538e-08	0.017094	0.03374	0.01723
AUAGGCCAGUGCAGGGCACGGCCUUUUUCUUGGCCCAACAUAGAAGGAGCUCGAGCUUGGCAUUCCGGUACUGUUGGUAAAAUG	-29.51	0.101395	35.0599	17.5861	11.376	6.8203	10.6446	26.9128	24.5462	0.896593	7.1e-08	0.0491064	0.06891	0.04927
AUGGGCCAGUGCAGGGCACGGCCUUUUUUCUGAUUCAACGCGAGAGGAGCUCGAGCUUGGCAUUCCGGUACUGUUGGUAAAAUG	-26.19	0.025813	64.2538	32.0715	22.2536	16.1903	23.4311	25.9197	19.3647	0.89657	2.77681e-08	0.0223767	0.03254	0.02276
AUAGGCCAGUGUAGGGCGCGGCCUUUUUUUCGACCCAGCGCAAAAGGAGCUCGAGCUUGGCAUUCCGGUACUGUUGGUAAAAUG	-26.46	0.132645	39.587	19.7683	13.3303	7.98025	11.8866	27.05	24.0349	0.896551	1.06225e-07	0.0670797	0.0787	0.06763
AUGGGCCAGUGUAGGGCACGGCCUUUUUUCUGCUUCGACACGAGAGGAGCUCGAGCUUGGCAUUCCGGUACUGUUGGUAAAAUG	-25.25	0.0407	57.4553	27.1991	17.8459	12.8816	19.557	25.9445	21.0314	0.896525	1.00667e-07	0.0370551	0.07373	0.03657
AUGGGCCAGUGUAGGGCACGGCCUUCUUUUUGAUCUAGCACAAAAGGAGCUCGAGCUUGGCAUUCCGGUACUGUUGGUAAAAUG	-24.92	0.020059	65.9419	35.1524	24.7835	20.3236	28.1554	25.6282	17.1523	0.896456	1.02946e-07	0.0148876	0.03769	0.01411
AUAGGCCAGUGUAGGGCGCGGCCUUUUUUCUGACCCGACACGAAAGGAGCUCGAGCUUGGCAUUCCGGUACUGUUGGUAAAAUG	-27.21	0.138615	37.0738	18.745	12.3474	7.36987	11.2287	26.9725	24.3013	0.896387	1.06447e-07	0.0755424	0.08827	0.07622
AUGGGCCAGUGUAGGGCGCGGCCUUUUCUUUGACCCGGCAUAAGAGGAGCUCGAGCUUGGCAUUCCGGUACUGUUGGUAAAAUG	-26.24	0.034351	47.4389	24.1959	15.4132	11.4045	17.7221	25.9113	21.7534	0.896339	6.99299e-08	0.0362737	0.0529	0.0362
AUGGGCCAGUGCAGGGCACGGCCUUUUCUUUGAGUCGACACAAGAGGAGCUCGAGCUUGGCAUUCCGGUACUGUUGGUAAAAUG	-26.8	0.025076	51.3345	25.6451	16.7126	12.5711	19.1111	25.8171	21.123	0.896293	6.3e-08	0.00838284	0.01986	0.00851
AUAGGCCAGUGUAGGGCGCGGCCUUUUUUCUGAUCCAACACGAGAGGAGCUCGAGCUUGGCAUUCCGGUACUGUUGGUAAAAUG	-27.35	0.135947	37.1725	18.6389	12.2539	7.30685	11.1543	26.9906	24.3419	0.896268	1.11415e-07	0.0685072	0.08923	0.06785
AUGGGCCAGUGCAGGGUACGGCCUUCUUUUUGAUCUAACAUGAAAGGAGCUCGAGCUUGGCAUUCCGGUACUGUUGGUAAAAUG	-24.87	0.022551	53.9968	27.0909	17.6828	12.9939	19.8087	25.6733	20.8397	0.896234	2.55445e-08	0.0116642	0.03031	0.01153
AUGGGCCAGUGUAGGGCACGGCCUUUUCUUUGAGUCAACAUAAGAGGAGCUCGAGCUUGGCAUUCCGGUACUGUUGGUAAAAUG	-25.07	0.034491	46.868	23.7285	15.0647	11.2026	17.4515	25.8225	21.81	0.896198	5.38588e-08	0.0313478	0.04706	0.03051
AUGGGCCAGUGCAGGGCGCGGCCUUUUUUCUGCCCCGACACGAAAGGAGCUCGAGCUUGGCAUUCCGGUACUGUUGGUAAAAUG	-27.81	0.034894	49.8807	25.4165	16.5155	12.1989	18.6699	25.8856	21.3433	0.896193	1.14936e-07	0.0707933	0.08592	0.06924
AUGGGCCAGUGUAGGGCGCGGCCUUUUUCUUAGCCCAAUAUAGAAGGAGCUCGAGCUUGGCAUUCCGGUACUGUUGGUAAAAUG	-25.3	0.024904	39.4693	20.483	12.5795	9.99065	16.0358	25.5777	22.2935	0.896186	1.66186e-09	0.0211558	0.02636	0.0213
AUGGGCCAGUGCAGGGCACGGCCUUCUUUCUGACCCAGCACGAGAGGAGCUCGAGCUUGGCAUUCCGGUACUGUUGGUAAAAUG	-29.63	0.034162	54.9185	27.5808	18.5738	13.4733	20.1229	26.0689	20.7978	0.89609	1.16675e-07	0.0400576	0.09385	0.03939
AUAGGCUAGUGCAGGGUACGGCCUUUUUUCUGAUCCAGCACGAAAGGAGCUCGAGCUUGGCAUUCCGGUACUGUUGGUAAAAUG	-24.68	0.088032	49.5321	25.6085	17.0599	10.8117	16.3145	26.5901	22.3892	0.895884	1.1983e-07	0.0666655	0.08714	0.06637
AUAGGCCAGUGUAGGGCGCGGCCUUUUUUUCGACCCGACGCAGAAGGAGCUCGAGCUUGGCAUUCCGGUACUGUUGGUAAAAUG	-26.4	0.122399	44.8182	22.1057	15.4203	9.46051	13.5741	27.0869	23.3132	0.895861	8.12177e-08	0.0543487	0.06396	0.05418
AUGGGCCAGUGCAGGGCACGGCCUUUUUCUUGGUCCGACGCAGAAGGAGCUCGAGCUUGGCAUUCCGGUACUGUUGGUAAAAUG	-28.07	0.025165	50.5243	25.1561	16.0297	12.0715	18.7756	25.9815	21.455	0.895672	9.28712e-09	0.0136997	0.0318	0.01358
AUGGGCCAGUGUAGGGCACGGCCUUCUCUUUGACCCGACACGAGAGGAGCUCGAGCUUGGCAUUCCGGUACUGUUGGUAAAAUG	-27.7	0.033212	49.616	25.5313	17.0241	12.5243	18.7437	25.9467	21.2112	0.895621	2.5e-08	0.0189422	0.03417	0.01801
AUAGGCUAGUGCAGGGCACGGCCUUUUUUUCGGUCCGACGCGAAAGGAGCUCGAGCUUGGCAUUCCGGUACUGUUGGUAAAAUG	-26.34	0.031798	51.0529	27.4613	19.3378	16.3281	22.121	26.5833	19.6276	0.895549	7.29056e-08	0.010782	0.01475	0.0106
AUAGGCCAGUGCAGGGCACGGCCUUUUUCUUGAUCCGGCGCAGAAGGAGCUCGAGCUUGGCAUUCCGGUACUGUUGGUAAAAUG	-27.9	0.083995	35.1414	17.4459	11.2466	6.98126	10.9044	26.8108	24.4148	0.89553	4.08362e-08	0.0297112	0.05536	0.02997
AUAGGCUAGUGCAGGGUACGGCCUUUUUUCUGAUCCGACACGAAAGGAGCUCGAGCUUGGCAUUCCGGUACUGUUGGUAAAAUG	-24.48	0.089948	47.3696	24.5078	16.0561	10.2012	15.6328	26.5173	22.658	0.895507	1.15259e-07	0.0669164	0.08908	0.06743
AUGGGCCAGUGUAGGGCACGGCCUUUUCUUUGAGUCAACACAAGAGGAGCUCGAGCUUGGCAUUCCGGUACUGUUGGUAAAAUG	-25.07	0.03041	47.4303	24.2075	15.5627	11.794	18.1147	25.927	21.5665	0.895505	4.81528e-08	0.0245628	0.03776	0.02413
AUAGGCCAGUGCAGGGCGCGGCCUUCUUUUUGAUCCAGCACAAAAGGAGCUCGAGCUUGGCAUUCCGGUACUGUUGGUAAAAUG	-28.79	0.05388	48.7922	26.7357	19.1009	14.1251	19.2567	26.6542	20.7646	0.895489	1.11946e-07	0.0146228	0.03693	0.01428
AUAGGCCAGUGCAGGGCGCGGCCUUUUCUUUGAUCCGACACGAGAGGAGCUCGAGCUUGGCAUUCCGGUACUGUUGGUAAAAUG	-29.08	0.085887	38.5402	19.2879	13.035	7.96704	11.8743	26.8999	23.9664	0.895472	5.7929e-08	0.0170255	0.03706	0.01713
AUAGGCCAGUGCAGGGCGCGGCCUUUUCUUUGCCCCAACAUAAGAGGAGCUCGAGCUUGGCAUUCCGGUACUGUUGGUAAAAUG	-28.98	0.089472	36.0359	18.5048	11.9723	7.23118	11.2691	26.7902	24.2795	0.895421	7.44839e-08	0.0264532	0.04245	0.02625
AUAGGCUAGUGUAGGGCACGGCCUUUUCUUUAGUCCAAUACAAGAGGAGCUCGAGCUUGGCAUUCCGGUACUGUUGGUAAAAUG	-23.73	0.090272	42.4477	21.8519	13.656	8.64366	13.8851	26.681	23.5187	0.89528	2.83556e-08	0.0257038	0.03794	0.02561
AUAGGCUAGUGUAGGGCACGGCCUUUUUCUUGGUCCAACAUAGAAGGAGCUCGAGCUUGGCAUUCCGGUACUGUUGGUAAAAUG	-26.01	0.073828	37.5408	20.0219	12.3227	8.08827	13.2248	26.9629	23.9373	0.895245	5.91549e-09	0.0203475	0.03916	0.02039
AUGGGCCAGUGUAGGGCGCGGCCUUUUCUUUGGUCCGACACGAGAGGAGCUCGAGCUUGGCAUUCCGGUACUGUUGGUAAAAUG	-27.72	0.031984	56.8784	27.5083	18.2947	13.2151	19.7871	26.0886	20.9367	0.895238	4.88015e-08	0.00688385	0.01795	0.00641
AUGGGCCAGUGUAGGGCGCGGCCUUUUUUUCGGCCCAACGCAAAAGGAGCUCGAGCUUGGCAUUCCGGUACUGUUGGUAAAAUG	-26.63	0.044887	58.081	27.346	18.2197	13.1095	19.6356	25.933	20.9118	0.895133	1.16286e-07	0.0351149	0.07689	0.03577
AUGGGCCAGUGCAGGGCGCGGCCUUUUUCUUAAUCCGAUACAGAAGGAGCUCGAGCUUGGCAUUCCGGUACUGUUGGUAAAAUG	-26.03	0.020043	40.362	20.8369	12.7605	10.2447	16.5854	25.3671	22.0612	0.895111	1.13278e-09	0.0196032	0.02772	0.02019
AUGGGCCAGUGUAGGGCGCGGCCUUUUUCUUGAUCCGGCAUAGAAGGAGCUCGAGCUUGGCAUUCCGGUACUGUUGGUAAAAUG	-26.24	0.037837	47.4372	24.2529	15.5294	11.4895	17.7688	25.8871	21.6988	0.895068	9.14175e-08	0.0395117	0.07638	0.03976
AUAGGCUAGUGCAGGGCACGGCCUUUUUUCUGGUCCAGCAUGAAAGGAGCUCGAGCUUGGCAUUCCGGUACUGUUGGUAAAAUG	-27.3	0.054085	35.4214	19.0264	11.6059	8.15507	13.5214	26.9476	23.8962	0.895065	5.27864e-10	0.0185811	0.02529	0.01875
AUGGGCCAGUGUAGGGCACGGCCUUUUUUCUGCGUCAACAUGAAAGGAGCUCGAGCUUGGCAUUCCGGUACUGUUGGUAAAAUG	-25.11	0.038715	46.8687	24.0659	15.4226	11.4593	17.7147	25.7967	21.6687	0.895056	6e-08	0.0480455	0.06764	0.04768
AUAGGCCAGUGCAGGGUACGGCCUUUUUCUUGACCCGGCACAGAAGGAGCUCGAGCUUGGCAUUCCGGUACUGUUGGUAAAAUG	-26.45	0.087526	44.0919	21.2737	14.1081	8.53116	12.9053	26.8055	23.6372	0.894973	1.06401e-07	0.0427518	0.06285	0.04284
AUAGGCCAGUGCAGGGCGCGGCCUUUUUCUUGACCCAACAUAGAAGGAGCUCGAGCUUGGCAUUCCGGUACUGUUGGUAAAAUG	-28.94	0.095847	33.3078	16.984	10.8624	6.54375	10.3348	26.7839	24.6201	0.894959	6.5e-08	0.0498928	0.07021	0.05143
AUGGGCCAGUGUAGGGCACGGCCUUUUUCUUGCGUCGACACAGAAGGAGCUCGAGCUUGGCAUUCCGGUACUGUUGGUAAAAUG	-25.11	0.025707	45.2422	23.4037	14.9104	11.5763	17.8811	26.1721	21.7979	0.894914	1.52556e-08	0.013781	0.04141	0.01405
AUGGGCCAGUGCAGGGCGCGGCCUUCUUUUUAGCCCAAUACAGAAGGAGCUCGAGCUUGGCAUUCCGGUACUGUUGGUAAAAUG	-26.82	0.029987	55.1695	27.8181	18.2633	13.3464	20.2761	25.7835	20.7186	0.894843	7.0175e-08	0.0210151	0.02751	0.02071
AUGGGCCAGUGUAGGGCACGGCCUUUUCUUUGAUCUAACACAAGAGGAGCUCGAGCUUGGCAUUCCGGUACUGUUGGUAAAAUG	-25.07	0.032784	48.2599	25.0911	16.2136	12.1335	18.5693	25.8825	21.3745	0.894805	8.85303e-08	0.0206167	0.04444	0.02112
AUGGGCCAGUGUAGGGCGCGGCCUUUUCUUUAGUCCAAUAUAAGAGGAGCUCGAGCUUGGCAUUCCGGUACUGUUGGUAAAAUG	-25.3	0.020947	39.1044	20.5386	12.5664	10.1069	16.2271	25.6573	22.2752	0.894754	1e-09	0.0086387	0.01224	0.00827
AUGGGCCAGUGUAGGGCACGGCCUUUUCUUUAAUCUAAUACAAGAGGAGCUCGAGCUUGGCAUUCCGGUACUGUUGGUAAAAUG	-23.33	0.023376	38.9629	20.1678	12.2309	9.88439	16.0891	25.4634	22.2895	0.894716	6.89908e-10	0.011665	0.01594	0.01119
AUAGGCUAGUGUAGGGCGCGGCCUUUUUUCUGCUCCAACAUGAAAGGAGCUCGAGCUUGGCAUUCCGGUACUGUUGGUAAAAUG	-25.48	0.099823	46.3229	22.8202	14.5839	9.14588	14.3979	26.4126	23.1334	0.894664	5.48919e-08	0.037615	0.05781	0.03689
AUAGGCCAGUGCAGGGCGCGGCCUUUUCUUUGAUCCAACAUAAGAGGAGCUCGAGCUUGGCAUUCCGGUACUGUUGGUAAAAUG	-28.94	0.089055	35.6278	18.3386	11.8157	7.14644	11.1871	26.7645	24.309	0.894643	7.94623e-08	0.0230898	0.04982	0.02293
AUGGGCCAGUGCAGGGCGCGGCCUUUUUUCUGACCCGACACGAGAGGAGCUCGAGCUUGGCAUUCCGGUACUGUUGGUAAAAUG	-27.91	0.0353	56.3022	28.1747	18.8188	13.7125	20.4986	25.9298	20.6087	0.89455	1.22746e-07	0.0708759	0.08293	0.07049
AUGGGCCAGUGCAGGGUACGGCCUUUUUUUCGGUCCAACGCAGAAGGAGCUCGAGCUUGGCAUUCCGGUACUGUUGGUAAAAUG	-25.81	0.032543	62.3843	30.2049	20.5266	14.7733	21.6822	25.851	20.0389	0.894412	1.27662e-07	0.0392124	0.05652	0.03848
AUGGGCCAGUGUAGGGCACGGCCUUUUUUCUGCUUCGACACGAAAGGAGCUCGAGCUUGGCAUUCCGGUACUGUUGGUAAAAUG	-25.11	0.041366	56.7001	27.3729	17.916	12.9479	19.6881	25.9156	20.9839	0.894402	1.1075e-07	0.0407413	0.07417	0.0399
AUGGGCCAGUGCAGGGCACGGCCUUCUUUUUGAUUCAGCAUGAAAGGAGCUCGAGCUUGGCAUUCCGGUACUGUUGGUAAAAUG	-26.79	0.026424	50.5064	26.0357	16.8978	12.4978	19.1651	25.7472	21.1247	0.894291	4.71785e-08	0.0163979	0.03517	0.01587
AUGGGCCAGUGCAGGGCACGGCCUUUUCUUCGAUCCGACGCGAGAGGAGCUCGAGCUUGGCAUUCCGGUACUGUUGGUAAAAUG	-28.24	0.020627	48.7096	25.1544	16.8437	13.2386	19.6669	25.8514	20.8064	0.894151	3.78454e-09	0.0198993	0.02799	0.01949
AUGGGCCAGUGUAGGGCACGGCCUUCUCUUUGAUCCGACACGAGAGGAGCUCGAGCUUGGCAUUCCGGUACUGUUGGUAAAAUG	-27.7	0.032872	50.6775	26.0252	17.3829	12.757	19.0564	25.9461	21.0945	0.894108	3.62071e-08	0.0135805	0.03508	0.01348
AUGGGCCAGUGCAGGGCGCGGCCUUUUUCUUGACCCAACGCAGAAGGAGCUCGAGCUUGGCAUUCCGGUACUGUUGGUAAAAUG	-27.5	0.021925	43.9494	22.801	14.4445	11.3658	17.7104	25.781	21.7076	0.893999	9.82286e-09	0.028118	0.03956	0.0288
AUAGGCCAGUGCAGGGCACGGCCUUUUUCUUAGUCCAAUACAGAAGGAGCUCGAGCUUGGCAUUCCGGUACUGUUGGUAAAAUG	-27.23	0.092852	33.6298	17.0509	10.7438	6.53635	10.4961	26.895	24.6793	0.893963	3.27319e-08	0.0445464	0.06173	0.04491
AUGGGCCAGUGCAGGGCGCGGCCUUCUUUUUAGUCCAAUACAGAAGGAGCUCGAGCUUGGCAUUCCGGUACUGUUGGUAAAAUG	-26.82	0.025338	51.6508	26.1869	16.8457	12.4619	19.3044	25.8776	21.2078	0.893884	1.94145e-08	0.0115824	0.01741	0.01174
AUAGGCCAGUGUAGGGCGCGGCCUUUUUUCUGAUCCAACAUGAGAGGAGCUCGAGCUUGGCAUUCCGGUACUGUUGGUAAAAUG	-27.35	0.115727	34.3645	17.2849	11.1322	6.66521	10.4154	26.8182	24.5765	0.893876	5.88049e-08	0.0538735	0.07027	0.05373
AUGGGCCAGUGUAGGGCGCGGCCUUUUCUUUGGUCCGACACAAGAGGAGCUCGAGCUUGGCAUUCCGGUACUGUUGGUAAAAUG	-27.58	0.030392	54.7739	27.4172	18.142	13.3605	20.0203	26.0654	20.8525	0.893822	4.57275e-08	0.00463147	0.01544	0.00457
AUAGGCUAGUGUAGGGCACGGCCUUUUCUUUGGUCCAACAUAAGAGGAGCUCGAGCUUGGCAUUCCGGUACUGUUGGUAAAAUG	-26.01	0.070667	38.7478	20.6449	12.7472	8.31767	13.5478	26.9248	23.8036	0.893802	8.70359e-09	0.0134816	0.02831	0.01341
AUGGGCCAGUGCAGGGCACGGCCUUCUUUUUGAGUCAGCACGAAAGGAGCUCGAGCUUGGCAUUCCGGUACUGUUGGUAAAAUG	-26.79	0.020388	65.4399	33.6068	23.5504	18.0858	25.5486	25.7283	18.3213	0.893782	1.25948e-07	0.0250303	0.05217	0.02567
AUGGGCCAGUGCAGGGCGCGGCCUUUUUCUUGAUCCGACACAGAAGGAGCUCGAGCUUGGCAUUCCGGUACUGUUGGUAAAAUG	-27.77	0.030089	48.7461	25.0483	16.1369	12.0366	18.5381	25.7744	21.3689	0.893752	9.02424e-08	0.0358275	0.07122	0.03683
AUGGGCCAGUGUAGGGCGCGGCCUUUUUCUUGACCCGGCAUAGAAGGAGCUCGAGCUUGGCAUUCCGGUACUGUUGGUAAAAUG	-26.24	0.036061	48.7775	24.6779	15.8317	11.6595	18.0185	25.9282	21.6344	0.893702	8.87605e-08	0.0526558	0.0723	0.05235
AUGGGCCAGUGUAGGGCACGGCCUUUUUCUUGAUCUAACAUAGAAGGAGCUCGAGCUUGGCAUUCCGGUACUGUUGGUAAAAUG	-25.07	0.03723	46.5284	23.998	15.2965	11.3602	17.6339	25.8419	21.7409	0.893631	8.4e-08	0.0379443	0.07358	0.03866
AUGGGCCAGUGCAGGGCGCGGCCUUUUCUUUGGUCCGACAUGAGAGGAGCUCGAGCUUGGCAUUCCGGUACUGUUGGUAAAAUG	-29.45	0.021943	43.2656	23.5522	15.5467	11.7934	17.8602	26.0131	21.6099	0.893497	2.3451e-10	0.00303163	0.00671	0.00301
AUAGGCUAGUGCAGGGCACGGCCUUUUCUUUGACCCGGCAUAAGAGGAGCUCGAGCUUGGCAUUCCGGUACUGUUGGUAAAAUG	-26.4	0.076632	43.0304	22.4423	14.292	9.05222	14.3161	26.5176	23.2327	0.893365	8.95975e-08	0.0378045	0.05555	0.03756
AUGGGCCAGUGUAGGGCACGGCCUUCUUCUUGCCCCAACAUAGAAGGAGCUCGAGCUUGGCAUUCCGGUACUGUUGGUAAAAUG	-27.6	0.036857	50.7229	25.8766	16.6684	12.2436	18.8219	25.7913	21.2738	0.893265	6.2462e-08	0.0329327	0.05513	0.03254
AUGGGCCAGUGCAGGGUACGGCCUUCUUUUUGAUCUAACAUAGAAGGAGCUCGAGCUUGGCAUUCCGGUACUGUUGGUAAAAUG	-24.87	0.022804	57.4167	28.158	18.6212	13.5147	20.3706	25.7376	20.6115	0.893265	5.33915e-08	0.0114339	0.03037	0.01158
AUGGGCCAGUGUAGGGCGCGGCCUUUUUCUUGAUCCAGCGCAGAAGGAGCUCGAGCUUGGCAUUCCGGUACUGUUGGUAAAAUG	-25.97	0.031758	46.3948	24.0126	15.3321	11.5767	17.9193	25.854	21.6386	0.89317	5.36432e-08	0.0313832	0.06182	0.03211
AUGGGCCAGUGCAGGGCGCGGCCUUCUUUUUGGCCCAACAUAGAAGGAGCUCGAGCUUGGCAUUCCGGUACUGUUGGUAAAAUG	-29.1	0.026494	54.2071	26.5015	17.2959	12.6275	19.2447	25.8277	21.1001	0.893032	8.18166e-08	0.015108	0.02832	0.0152
AUGGGCCAGUGUAGGGCACGGCCUUUUUUCUGCUUCAACAUGAAAGGAGCUCGAGCUUGGCAUUCCGGUACUGUUGGUAAAAUG	-25.11	0.038528	49.5542	24.8125	15.9745	11.7905	18.1647	25.7673	21.4884	0.892993	7.43843e-08	0.0411746	0.06876	0.041
AUAGGCUAGUGCAGGGCACGGCCUUUUUUUCGGUCCAACGCGAAAGGAGCUCGAGCUUGGCAUUCCGGUACUGUUGGUAAAAUG	-26.34	0.032098	50.5313	27.4741	19.3002	16.2921	22.1026	26.5602	19.6341	0.892952	9.76053e-08	0.0157154	0.01916	0.01546
AUGGGCCAGUGUAGGGCACGGCCUUUUUUCUGAUCUAACGCGAAAGGAGCUCGAGCUUGGCAUUCCGGUACUGUUGGUAAAAUG	-24.32	0.033433	55.554	27.8983	18.772	13.6191	20.2519	25.87	20.6254	0.892879	4.18748e-08	0.0336286	0.04609	0.03468
AUGGGCCAGUGCAGGGCGCGGCCUUUUUCUUGACCCGACACAGAAGGAGCUCGAGCUUGGCAUUCCGGUACUGUUGGUAAAAUG	-27.77	0.030398	47.4329	24.5352	15.7476	11.7922	18.2221	25.7636	21.4857	0.892879	8.0859e-08	0.0504574	0.07031	0.05097
AUGGGCCAGUGCAGGGCACGGCCUUUUUUCUGAGUCAACGCGAAAGGAGCUCGAGCUUGGCAUUCCGGUACUGUUGGUAAAAUG	-26.05	0.024687	50.3611	24.6829	16.0359	11.9866	18.4188	25.7656	21.3895	0.892859	1.15833e-08	0.0232939	0.03267	0.02327
AUGGGCCAGUGCAGGGCGCGGCCUUUUCUUUGAUCCGACGCAAGAGGAGCUCGAGCUUGGCAUUCCGGUACUGUUGGUAAAAUG	-27.5	0.020014	45.0802	23.3707	14.9795	11.9227	18.3626	25.7049	21.3911	0.892726	2.35032e-08	0.0124197	0.02573	0.01185
AUGGGCCAGUGCAGGGCACGGCCUUCUUUUUGAUUCGACAUGAAAGGAGCUCGAGCUUGGCAUUCCGGUACUGUUGGUAAAAUG	-26.59	0.025085	49.8856	25.6737	16.582	12.3221	18.9848	25.6697	21.1738	0.892673	3.71784e-08	0.0153614	0.03344	0.0148
AUGGGCCAGUGCAGGGCGCGGCCUUUUCUUUGACCCAGCGCAAGAGGAGCUCGAGCUUGGCAUUCCGGUACUGUUGGUAAAAUG	-27.7	0.020722	47.0612	24.1112	15.5239	12.0798	18.5454	25.846	21.3831	0.892654	3.65168e-08	0.0203985	0.03101	0.02005
AUGGGCCAGUGCAGGGCACGGCCUUUUUUCUGAUCUAGCGCGAAAGGAGCUCGAGCUUGGCAUUCCGGUACUGUUGGUAAAAUG	-26.25	0.024896	70.3153	38.1889	27.4444	21.1584	29.4736	26.4143	17.128	0.892592	3.61959e-08	0.0127565	0.02517	0.01284
AUAGGCCAGUGCAGGGUACGGCCUUUUUUCUAGUCCAAUAUGAAAGGAGCUCGAGCUUGGCAUUCCGGUACUGUUGGUAAAAUG	-25.51	0.057881	32.8494	15.8768	9.97799	6.43223	10.4385	26.4334	24.5006	0.892515	1e-09	0.0184613	0.02528	0.01863
AUAGGCCAGUGUAGGGCGCGGCCUUUUCUUUGACCCAGCACAAGAGGAGCUCGAGCUUGGCAUUCCGGUACUGUUGGUAAAAUG	-27.41	0.104611	38.1312	19.417	12.7318	7.70615	11.7551	26.985	24.1394	0.892494	1.31409e-07	0.0369647	0.0544	0.0364
AUAGGCUAGUGCAGGGCACGGCCUUUUUUUCGGUCCAGCGCAAGAGGAGCUCGAGCUUGGCAUUCCGGUACUGUUGGUAAAAUG	-26.49	0.096609	50.2263	25.3536	16.9959	10.7693	16.2059	26.7022	22.4664	0.892416	1.44361e-07	0.0280404	0.08924	0.02766
AUGGGCCAGUGCAGGGCGCGGCCUUCUUUUUAGUCCAAUACGAAAGGAGCUCGAGCUUGGCAUUCCGGUACUGUUGGUAAAAUG	-26.82	0.021683	49.5494	25.5748	16.2696	12.2899	19.2407	25.9048	21.3075	0.892406	5.74854e-09	0.0110764	0.01655	0.01159
AUGGGCCAGUGCAGGGCGCGGCCUUUUCUUUGGUCCAACAUGAGAGGAGCUCGAGCUUGGCAUUCCGGUACUGUUGGUAAAAUG	-29.45	0.021901	43.3175	23.6633	15.612	11.8372	17.9291	26.0069	21.5849	0.892281	5.17612e-10	0.00376342	0.00847	0.00418
AUGGGCCAGUGUAGGGCGCGGCCUUUUCUUUGAUCCGGCAUAAGAGGAGCUCGAGCUUGGCAUUCCGGUACUGUUGGUAAAAUG	-26.24	0.035484	48.6684	25.0909	16.1037	11.883	18.3375	25.8524	21.4847	0.892253	1.12278e-07	0.0267088	0.05537	0.02636
AUAGGCUAGUGUAGGGCGCGGCCUUUUUUCUGAUCCAACGCGAGAGGAGCUCGAGCUUGGCAUUCCGGUACUGUUGGUAAAAUG	-24.83	0.088672	44.2541	22.2346	14.4406	9.08077	14.0714	26.6023	23.2607	0.892156	4.41392e-08	0.0387291	0.05491	0.03799
AUGGGCCAGUGUAGGGCGCGGCCUUUUCUUUAGCCCAAUAUAAGAGGAGCUCGAGCUUGGCAUUCCGGUACUGUUGGUAAAAUG	-25.3	0.022393	41.1786	21.2085	13.1317	10.3894	16.5395	25.5581	22.0844	0.892065	4.57245e-09	0.0131837	0.01695	0.01287
AUAGGCCAGUGUAGGGCACGGCCUUUUUUUCGGUCCAACGCAAAAGGAGCUCGAGCUUGGCAUUCCGGUACUGUUGGUAAAAUG	-26.83	0.142952	39.5138	19.9945	13.4934	8.10725	12.0605	26.995	23.9439	0.891969	1.4986e-07	0.068724	0.08181	0.06811
AUAGGCCAGUGUAGGGCGCGGCCUUUUUUUCGAUCCAACGCAGAAGGAGCUCGAGCUUGGCAUUCCGGUACUGUUGGUAAAAUG	-26.4	0.135202	39.5303	19.8657	13.4283	8.06424	11.9756	26.9825	23.9592	0.891945	1.44286e-07	0.0673819	0.08042	0.06807
AUGGGCCAGUGCAGGGCACGGCCUUCUUUUUGAUUCAGCAUAGAAGGAGCUCGAGCUUGGCAUUCCGGUACUGUUGGUAAAAUG	-26.79	0.026198	52.8119	26.5788	17.4103	12.7602	19.433	25.7974	21.0186	0.891883	7.44958e-08	0.0154607	0.03372	0.01562
AUAGGCCAGUGUAGGGCGCGGCCUUUUUUCUGAUCCGACGCGAAAGGAGCUCGAGCUUGGCAUUCCGGUACUGUUGGUAAAAUG	-26.46	0.105909	35.7704	17.7372	11.696	7.04091	10.7554	26.8667	24.4129	0.891767	4.06743e-08	0.0409311	0.05433	0.0403
AUGGGCCAGUGUAGGGCGCGGCCUUUUUUCUAGCCCAAUAUGAAAGGAGCUCGAGCUUGGCAUUCCGGUACUGUUGGUAAAAUG	-25.3	0.025157	44.9652	22.2241	13.9768	10.8746	17.2296	25.4257	21.7756	0.891753	2.42654e-09	0.0224038	0.02627	0.02204
AUGGGCCAGUGCAGGGCACGGCCUUUUCUUUGGUCCGACGCAAGAGGAGCUCGAGCUUGGCAUUCCGGUACUGUUGGUAAAAUG	-28.07	0.023128	51.0855	25.32	16.2004	12.2733	19.004	26.0141	21.3704	0.891731	3.5807e-08	0.0144277	0.02955	0.01361
AUGGGCCAGUGCAGGGCACGGCCUUUUUUCUGCUUCAACAUGAAAGGAGCUCGAGCUUGGCAUUCCGGUACUGUUGGUAAAAUG	-26.84	0.031501	53.755	26.7081	17.4198	12.7753	19.4977	25.6425	20.9336	0.89149	5.11029e-08	0.0270547	0.05128	0.02737
AUAGGCUAGUGCAGGGUACGGCCUUUUUCUUGACCCAGCACAGAAGGAGCUCGAGCUUGGCAUUCCGGUACUGUUGGUAAAAUG	-24.68	0.07468	48.4266	24.783	16.1375	10.2429	15.777	26.5142	22.6356	0.891406	1.3e-07	0.0535936	0.07482	0.05323
AUGGGCCAGUGUAGGGCACGGCCUUUUCUUUGAUCUAACAUAAGAGGAGCUCGAGCUUGGCAUUCCGGUACUGUUGGUAAAAUG	-25.07	0.034918	48.0998	24.9294	15.9433	11.794	18.252	25.8129	21.5095	0.891307	1.03385e-07	0.0246264	0.05221	0.02407
AUGGGCCAGUGCAGGGUACGGCCUUUUUCUUGAUCUAACGCAGAAGGAGCUCGAGCUUGGCAUUCCGGUACUGUUGGUAAAAUG	-24.81	0.020856	54.0489	27.823	18.3995	13.8256	20.7048	25.6734	20.4239	0.891242	1.89261e-08	0.00270161	0.00574	0.00254
AUAGGCCAGUGCAGGGCACGGCCUUCUUUUUGGUCCAACACAAAAGGAGCUCGAGCUUGGCAUUCCGGUACUGUUGGUAAAAUG	-29.16	0.041327	51.2349	27.8355	19.9017	15.8857	21.3762	26.6968	19.9055	0.891238	1.42905e-07	0.0150859	0.03291	0.01473
AUGGGCCAGUGUAGGGCACGGCCUUUUUUCCGAUCCAGCGCGAAAGGAGCUCGAGCUUGGCAUUCCGGUACUGUUGGUAAAAUG	-26.81	0.037603	75.0369	39.8112	28.4054	22.0374	30.6695	26.2779	16.6202	0.891165	4.44254e-08	0.0284822	0.05971	0.02765
AUAGGCCAGUGUAGGGCACGGCCUUUUCUUUGGUCCAACGCAAGAGGAGCUCGAGCUUGGCAUUCCGGUACUGUUGGUAAAAUG	-27.51	0.086241	36.1205	18.0292	11.5181	7.21638	11.282	27.1933	24.4884	0.891159	4.06303e-08	0.0162555	0.03529	0.01638
AUGGGCCAGUGCAGGGCACGGCCUUUUUCUUGGUCCAACGCAGAAGGAGCUCGAGCUUGGCAUUCCGGUACUGUUGGUAAAAUG	-28.07	0.025077	51.0071	25.45	16.2499	12.2145	18.9496	25.9864	21.3859	0.891099	2.96727e-08	0.0203339	0.04365	0.02029
AUGGGCCAGUGCAGGGCGCGGCCUUUUUUUCGAUCCGACGCAAGAGGAGCUCGAGCUUGGCAUUCCGGUACUGUUGGUAAAAUG	-26.96	0.033053	60.2193	29.5283	20.1771	14.6209	21.4258	25.9258	20.1524	0.891097	1.3338e-07	0.0509461	0.06495	0.05057
AUAGGCUAGUGUAGGGCACGGCCUUUUCUUUGGUCCAACACGAGAGGAGCUCGAGCUUGGCAUUCCGGUACUGUUGGUAAAAUG	-26.15	0.086769	47.2729	24.0966	15.8047	9.95233	15.2074	26.8099	22.9288	0.891069	1.00356e-07	0.019796	0.04217	0.0198
AUAGGCCAGUGUAGGGCGCGGCCUUUUUUUCGACCCGACGCAAAAGGAGCUCGAGCUUGGCAUUCCGGUACUGUUGGUAAAAUG	-26.26	0.126553	44.3253	22.2568	15.4524	9.49205	13.6816	27.0382	23.2731	0.891061	1.24e-07	0.0623019	0.07387	0.06309
AUGGGCCAGUGCAGGGCGCGGCCUUUUUUUCGAUCCGACGCAAAAGGAGCUCGAGCUUGGCAUUCCGGUACUGUUGGUAAAAUG	-26.82	0.033843	58.1098	29.1725	19.86	14.4453	21.2357	25.8871	20.2209	0.891028	1.36819e-07	0.0539147	0.06657	0.05369
AUAGGCCAGUGCAGGGCGCGGCCUUUUUUCUGACCCAACGCGAAAGGAGCUCGAGCUUGGCAUUCCGGUACUGUUGGUAAAAUG	-28.19	0.086182	36.8106	18.2602	12.084	7.35509	11.2399	26.77	24.2075	0.890943	3.7e-08	0.0438721	0.05126	0.04376
AUGGGCCAGUGCAGGGCGCGGCCUUUUUCUUAACCCGAUACAGAAGGAGCUCGAGCUUGGCAUUCCGGUACUGUUGGUAAAAUG	-26.03	0.021356	41.2514	21.3067	13.1742	10.4465	16.7915	25.2737	21.9136	0.890937	4.85638e-09	0.0300717	0.03736	0.0296
AUGGGCCAGUGUAGGGCGCGGCCUUCUUUUUGGUCCGACAUAGAAGGAGCUCGAGCUUGGCAUUCCGGUACUGUUGGUAAAAUG	-27.37	0.023945	47.56	24.2703	15.342	11.5794	18.1829	26.1465	21.7835	0.890819	1.15081e-08	0.00842439	0.0184	0.00802
AUGGGCCAGUGCAGGGCACGGCCUUUUUUCUGAUCUAGCACGAGAGGAGCUCGAGCUUGGCAUUCCGGUACUGUUGGUAAAAUG	-27.14	0.03638	56.9338	28.0197	18.8105	13.6964	20.4547	25.9938	20.6487	0.890714	1.81333e-07	0.0523889	0.09818	0.05145
AUAGGCCAGUGCAGGGCACGGCCUUCUUUUUGGUCCGACACGAAAGGAGCUCGAGCUUGGCAUUCCGGUACUGUUGGUAAAAUG	-29.3	0.057008	52.0417	28.0845	20.0149	14.1137	19.4054	26.8287	20.8575	0.890698	1.4732e-07	0.0171446	0.03791	0.01729
AUAGGCCAGUGCAGGGCACGGCCUUUUCUUUAGUCCAAUACAAGAGGAGCUCGAGCUUGGCAUUCCGGUACUGUUGGUAAAAUG	-27.23	0.088365	35.7267	18.1029	11.4573	6.99117	11.1602	26.8715	24.4401	0.890677	4.24767e-08	0.0302329	0.04373	0.03014
AUAGGCUAGUGCAGGGCACGGCCUUUUUCUUGAUCCGGCAUAGAAGGAGCUCGAGCUUGGCAUUCCGGUACUGUUGGUAAAAUG	-26.4	0.084207	43.7383	22.7167	14.5767	9.24351	14.5043	26.4802	23.1183	0.890669	1.29e-07	0.0410946	0.07984	0.04042
AUAGGCUAGUGCAGGGUACGGCCUUUUCUUUGACCCAGCGCAAGAGGAGCUCGAGCUUGGCAUUCCGGUACUGUUGGUAAAAUG	-24.41	0.050111	45.6942	23.5162	15.2587	10.1632	15.6062	26.5757	22.7063	0.890665	4.70553e-08	0.0204184	0.03246	0.02076
AUAGGCCAGUGCAGGGCACGGCCUUUUUUUCGGUCCAGCGCAAAAGGAGCUCGAGCUUGGCAUUCCGGUACUGUUGGUAAAAUG	-28.12	0.117118	39.9433	20.1879	13.6051	8.23751	12.3328	26.896	23.8293	0.89053	1.62162e-07	0.0666674	0.08034	0.06658
AUAGGCUAGUGCAGGGCGCGGCCUUUUUUUUGAUCUAGCACAAGAGGAGCUCGAGCUUGGCAUUCCGGUACUGUUGGUAAAAUG	-24.67	0.040708	51.1303	27.4389	19.3433	14.6293	20.2355	26.3779	20.3743	0.890526	1.34846e-07	0.00608009	0.01407	0.00645
AUGGGCCAGUGUAGGGCACGGCCUUUUUUCUGCUCUAACAUGAAAGGAGCUCGAGCUUGGCAUUCCGGUACUGUUGGUAAAAUG	-25.11	0.038361	51.4665	25.2909	16.286	11.9654	18.4536	25.7125	21.3735	0.890425	7.79239e-08	0.0435075	0.06467	0.04269
AUGGGCCAGUGUAGGGCGCGGCCUUUUUCUUGAUCCGACGCAGAAGGAGCUCGAGCUUGGCAUUCCGGUACUGUUGGUAAAAUG	-25.77	0.028269	45.4424	23.5249	14.9595	11.5032	17.858	25.8084	21.6526	0.890422	3.46468e-08	0.0265812	0.05211	0.02665
AUGGGCCAGUGUAGGGCACGGCCUUUUUUCUGCGUCGACACGAGAGGAGCUCGAGCUUGGCAUUCCGGUACUGUUGGUAAAAUG	-25.25	0.036212	59.5961	29.1424	19.6282	14.1076	20.9572	26.0576	20.475	0.89027	1.46349e-07	0.0581077	0.07592	0.05818
AUAGGCCAGUGUAGGGCACGGCCUUCUUUUUGGUCCAACGCAAAAGGAGCUCGAGCUUGGCAUUCCGGUACUGUUGGUAAAAUG	-27.16	0.049207	51.9108	27.9295	19.8238	14.935	20.3426	26.9415	20.5032	0.890249	1.26522e-07	0.0136933	0.0298	0.01408
AUAGGCUAGUGCAGGGCACGGCCUUUUUCUUGAUCCAGCGCAGAAGGAGCUCGAGCUUGGCAUUCCGGUACUGUUGGUAAAAUG	-26.13	0.070865	41.9941	22.1626	14.1285	9.16873	14.4329	26.4686	23.1499	0.890193	7.10706e-08	0.0327296	0.06397	0.03228
AUAGGCCAGUGCAGGGCACGGCCUUUUCUUUAGUCCGAUACAAGAGGAGCUCGAGCUUGGCAUUCCGGUACUGUUGGUAAAAUG	-27.23	0.086386	41.1491	20.1326	13.1189	7.9924	12.4223	26.8176	23.9126	0.890184	4.2078e-08	0.0199712	0.03798	0.01948
AUAGGCCAGUGCAGGGUACGGCCUUUUCUUUGACCCGGCACAAGAGGAGCUCGAGCUUGGCAUUCCGGUACUGUUGGUAAAAUG	-26.45	0.08014	42.7653	21.4018	14.2343	8.72206	13.1358	26.8426	23.5603	0.890181	1.54848e-07	0.0370887	0.05758	0.03633
AUAGGCCAGUGUAGGGCACGGCCUUUUCUUCGAUCCAACGCGAGAGGAGCUCGAGCUUGGCAUUCCGGUACUGUUGGUAAAAUG	-27.68	0.081841	32.8801	16.4041	10.928	7.38226	10.9743	27.0046	24.3112	0.89018	1e-08	0.0266557	0.03947	0.02712
AUAGGCCAGUGCAGGGCACGGCCUUUUUCUUGGUCCAACAUAGAAGGAGCUCGAGCUUGGCAUUCCGGUACUGUUGGUAAAAUG	-29.51	0.072133	31.453	16.2978	10.1535	6.47018	10.5403	27.1408	24.8353	0.890164	1.18061e-08	0.023848	0.04624	0.02378
AUAGGCUAGUGCAGGGCACGGCCUUUUUCUUGACCCGGCAUAGAAGGAGCUCGAGCUUGGCAUUCCGGUACUGUUGGUAAAAUG	-26.4	0.080376	44.6845	23.0278	14.7878	9.35713	14.6808	26.5263	23.0846	0.890002	1.18548e-07	0.0548324	0.07593	0.05431
AUAGGCCAGUGCAGGGCACGGCCUUUUUUUCGGUCCAGCGCAGAAGGAGCUCGAGCUUGGCAUUCCGGUACUGUUGGUAAAAUG	-28.26	0.11342	41.5511	20.4239	13.8251	8.35042	12.4493	26.9098	23.7797	0.889999	1.65882e-07	0.0599215	0.08038	0.06053
AUGGGCCAGUGUAGGGCACGGCCUUUUUCUUGCGUCGACAUAGAAGGAGCUCGAGCUUGGCAUUCCGGUACUGUUGGUAAAAUG	-25.11	0.034031	49.7209	25.4457	16.3749	12.0373	18.538	25.9428	21.4527	0.889982	1.31e-07	0.0261208	0.0793	0.0258
AUGGGCCAGUGUAGGGCGCGGCCUUUUCUUUAGUCCGAUAUAAGAGGAGCUCGAGCUUGGCAUUCCGGUACUGUUGGUAAAAUG	-25.3	0.020547	43.6771	22.2544	13.9462	10.9266	17.2541	25.6424	21.8579	0.88998	2.07841e-09	0.00600449	0.01392	0.00585
AUAGGCCAGUGUAGGGCGCGGCCUUUUCUUUGACCCGACACAAGAGGAGCUCGAGCUUGGCAUUCCGGUACUGUUGGUAAAAUG	-27.21	0.100135	36.4584	18.7353	12.2374	7.54083	11.5225	26.9085	24.1838	0.889695	1.20256e-07	0.0332673	0.04923	0.03314
AUAGGCUAGUGCAGGGUACGGCCUUUUUUCUGACCCGACACGAGAGGAGCUCGAGCUUGGCAUUCCGGUACUGUUGGUAAAAUG	-24.62	0.084973	56.0813	28.1324	18.9591	12.1254	18.0496	26.5674	21.721	0.889665	1.7276e-07	0.0713972	0.08835	0.07121
AUGGGCCAGUGCAGGGCACGGCCUUCUUUUUGAUUCGACAUAGAAGGAGCUCGAGCUUGGCAUUCCGGUACUGUUGGUAAAAUG	-26.59	0.025253	53.1548	26.6361	17.4341	12.7774	19.475	25.7363	20.9794	0.889639	7.82575e-08	0.0146862	0.03251	0.01461
AUAGGCCAGUGUAGGGCACGGCCUUUUCUUUGGUCCGACACAAGAGGAGCUCGAGCUUGGCAUUCCGGUACUGUUGGUAAAAUG	-27.78	0.097379	38.1875	19.4298	12.7202	7.87369	11.9784	27.0216	24.074	0.889423	1.20501e-07	0.0204403	0.04407	0.02065
AUAGGCUAGUGCAGGGUACGGCCUUUUCUUUGACCCGACGCAAGAGGAGCUCGAGCUUGGCAUUCCGGUACUGUUGGUAAAAUG	-24.21	0.044157	42.2227	22.1468	14.2388	9.88664	15.2301	26.5119	22.8126	0.889416	1.67126e-08	0.0145679	0.0215	0.01413
AUAGGCUAGUGCAGGGCACGGCCUUUUCUUUGGUCCAGCACAAGAGGAGCUCGAGCUUGGCAUUCCGGUACUGUUGGUAAAAUG	-27.3	0.049282	38.6105	20.8052	13.0538	9.11605	14.3621	26.6971	23.2905	0.889415	1.43345e-08	0.00973683	0.02001	0.00943
AUAGGCCAGUGCAGGGCACGGCCUUUUCUUUGGUCCAACAUAAGAGGAGCUCGAGCUUGGCAUUCCGGUACUGUUGGUAAAAUG	-29.51	0.069001	32.7475	17.0367	10.6628	6.74519	10.9249	27.1053	24.6801	0.889112	1.63634e-08	0.0157916	0.03374	0.01569
AUAGGCUAGUGCAGGGCACGGCCUUUUCUUUGAUCCGGCAUAAGAGGAGCUCGAGCUUGGCAUUCCGGUACUGUUGGUAAAAUG	-26.4	0.079097	44.39	23.4406	15.069	9.5928	15.019	26.4487	22.928	0.889061	1.43583e-07	0.0278233	0.05799	0.02791
AUGGGCCAGUGUAGGGCGCGGCCUUUUUUCUAGCCCGAUACGAGAGGAGCUCGAGCUUGGCAUUCCGGUACUGUUGGUAAAAUG	-25.44	0.034461	73.5547	34.9714	23.9405	17.2796	25.1542	25.8374	18.7789	0.888853	9.66989e-08	0.0251631	0.03916	0.02607
AUAGGCCAGUGUAGGGCGCGGCCUUUUCUUUGAUCCAGCACAAGAGGAGCUCGAGCUUGGCAUUCCGGUACUGUUGGUAAAAUG	-27.41	0.10709	39.2701	20.3891	13.4573	8.21303	12.4263	26.9131	23.85	0.888807	1.84163e-07	0.0261669	0.05673	0.02578
AUAGGCCAGUGUAGGGCGCGGCCUUUUUUUCGAUCCAACGCAAGAGGAGCUCGAGCUUGGCAUUCCGGUACUGUUGGUAAAAUG	-26.4	0.135569	41.9403	20.6552	14.0085	8.40752	12.4467	26.985	23.7887	0.888765	1.83299e-07	0.0709682	0.08593	0.07125
AUAGGCCAGUGCAGGGCACGGCCUUUUUUCUAGUCCAAUAUGAGAGGAGCUCGAGCUUGGCAUUCCGGUACUGUUGGUAAAAUG	-27.37	0.06285	29.1578	14.3228	8.81527	5.73719	9.54193	26.4509	24.8569	0.888764	2e-09	0.0264445	0.03407	0.02711
AUGGGCCAGUGCAGGGCACGGCCUUUUUUCUGCCCUAACAUGAGAGGAGCUCGAGCUUGGCAUUCCGGUACUGUUGGUAAAAUG	-26.98	0.031027	54.8627	26.8759	17.5592	12.8462	19.5885	25.6608	20.9073	0.88875	8.9e-08	0.026028	0.05913	0.02597
AUGGGCCAGUGCAGGGCGCGGCCUUUUUUUCGAUCCGGCGCAAGAGGAGCUCGAGCUUGGCAUUCCGGUACUGUUGGUAAAAUG	-27.16	0.027631	78.7351	41.4793	29.2423	23.0448	32.6521	26.1672	16.0612	0.888614	4.11263e-08	0.019087	0.03667	0.01915
AUAGGCCAGUGUAGGGCGCGGCCUUUUUUCUGACCCAGCAUGAAAGGAGCUCGAGCUUGGCAUUCCGGUACUGUUGGUAAAAUG	-27.41	0.113882	39.1773	19.5757	13.0035	7.7911	11.7925	26.9195	24.0642	0.888501	1.22e-07	0.0671513	0.07763	0.06701
AUGGGCCAGUGCAGGGCGCGGCCUUUUUUCUGAUCCAGCAUGAAAGGAGCUCGAGCUUGGCAUUCCGGUACUGUUGGUAAAAUG	-27.97	0.031862	50.8699	26.0697	17.0961	12.5793	19.1366	25.7297	21.0752	0.888276	1.26629e-07	0.0605953	0.0801	0.06171
AUAGGCUAGUGCAGGGCACGGCCUUUUUUUUGGUCUAACACAAGAGGAGCUCGAGCUUGGCAUUCCGGUACUGUUGGUAAAAUG	-25.04	0.032312	52.9151	28.1758	19.7993	15.944	21.8572	26.4487	19.7523	0.888251	1.85546e-07	0.00616939	0.01305	0.0062
AUGGGCCAGUGUAGGGCACGGCCUUUUUCUUAAGUCAAUACAGAAGGAGCUCGAGCUUGGCAUUCCGGUACUGUUGGUAAAAUG	-23.33	0.020446	39.3451	20.4305	12.4183	10.1545	16.5084	25.5522	22.1988	0.888059	5.05686e-10	0.0179806	0.02105	0.01743
AUAGGCCAGUGUAGGGCACGGCCUUCUUUUUGGUCCGACACAGAAGGAGCUCGAGCUUGGCAUUCCGGUACUGUUGGUAAAAUG	-27.57	0.047041	53.9657	28.8349	20.6504	16.3146	21.8651	26.7511	19.7183	0.888048	1.79482e-07	0.0155022	0.0346	0.01596
AUAGGCCAGUGUAGGGCGCGGCCUUUUCUUUGACCCAGCAUAAGAGGAGCUCGAGCUUGGCAUUCCGGUACUGUUGGUAAAAUG	-27.41	0.104947	36.9585	18.9653	12.2562	7.33078	11.384	26.9144	24.2918	0.88797	1.38793e-07	0.0407085	0.06146	0.04247
AUAGGCCAGUGCAGGGUACGGCCUUUUCUUUGAUCCGGCACAAGAGGAGCUCGAGCUUGGCAUUCCGGUACUGUUGGUAAAAUG	-26.45	0.082215	43.4805	22.1673	14.808	9.13905	13.6852	26.7749	23.3179	0.887898	1.93612e-07	0.0264813	0.05665	0.02679
AUGGGCCAGUGUAGGGCGCGGCCUUUUUCUUGACCCAGCGCAGAAGGAGCUCGAGCUUGGCAUUCCGGUACUGUUGGUAAAAUG	-25.97	0.028809	47.0959	24.1148	15.3875	11.6568	18.0422	25.9069	21.6251	0.887859	5.36278e-08	0.0417879	0.05897	0.04206
AUGGGCCAGUGUAGGGCACGGCCUUUUUUCUGAUUCAGCGCGAAAGGAGCUCGAGCUUGGCAUUCCGGUACUGUUGGUAAAAUG	-24.52	0.028988	71.2416	36.6857	26.2098	19.4357	27.2148	26.1118	17.8381	0.887789	4.91481e-08	0.0214792	0.0314	0.02104
AUGGGCCAGUGCAGGGCGCGGCCUUUUUUCUGAUCCAGCAUGAGAGGAGCUCGAGCUUGGCAUUCCGGUACUGUUGGUAAAAUG	-28.11	0.031018	54.1496	26.7844	17.6904	12.9181	19.5518	25.7824	20.9321	0.88769	1.34664e-07	0.0573644	0.07967	0.05661
AUGGGCCAGUGCAGGGCGCGGCCUUUUCUUUAGUCCAAUACGAGAGGAGCUCGAGCUUGGCAUUCCGGUACUGUUGGUAAAAUG	-27.17	0.020839	43.9445	23.1716	14.7819	11.3909	17.8514	25.7884	21.6988	0.887564	6.35247e-10	0.00689893	0.00963	0.00656
AUGGGCCAGUGCAGGGCGCGGCCUUCUUUUUGAUCCGGCACGAAAGGAGCUCGAGCUUGGCAUUCCGGUACUGUUGGUAAAAUG	-27.76	0.022047	63.7436	33.9769	23.6357	17.9333	25.544	25.7306	18.3987	0.887438	1.89544e-07	0.0194433	0.04974	0.01932
AUAGGCUAGUGCAGGGUACGGCCUUUUUCUUGACCCAACGCAGAAGGAGCUCGAGCUUGGCAUUCCGGUACUGUUGGUAAAAUG	-24.21	0.05249	44.9704	23.0714	14.8381	9.84837	15.2929	26.4679	22.8098	0.887387	2.75e-08	0.0281532	0.03944	0.02831
AUGGGCCAGUGCAGGGCGCGGCCUUCUUUUUGACCCGGCACGAAAGGAGCUCGAGCUUGGCAUUCCGGUACUGUUGGUAAAAUG	-27.76	0.02144	64.1819	33.998	23.6186	17.8321	25.454	25.7703	18.4691	0.887258	1.92143e-07	0.0267722	0.04961	0.02605
AUGGGCCAGUGCAGGGUACGGCCUUUUUUCUGAUCUAGCACGAGAGGAGCUCGAGCUUGGCAUUCCGGUACUGUUGGUAAAAUG	-25.42	0.03276	60.6072	29.2732	19.7153	14.2604	21.0942	25.9189	20.3292	0.887126	2.24e-07	0.0709093	0.10101	0.07053
AUGGGCCAGUGUAGGGCGCGGCCUUUUUUCUAGCCCAAUACGAAAGGAGCUCGAGCUUGGCAUUCCGGUACUGUUGGUAAAAUG	-25.3	0.038718	58.1526	28.5258	18.7911	13.606	20.4884	25.7847	20.5894	0.887035	1.06379e-07	0.0327242	0.04441	0.03267
AUGGGCCAGUGUAGGGCACGGCCUUUUUUCUGCUUCGACAUGAAAGGAGCUCGAGCUUGGCAUUCCGGUACUGUUGGUAAAAUG	-25.11	0.03574	54.8523	26.6753	17.2979	12.595	19.3208	25.7391	21.072	0.886924	1.02083e-07	0.0358015	0.06503	0.03621
AUGGGCCAGUGCAGGGCACGGCCUUCUUUUUGAUCUAGCAUGAAAGGAGCUCGAGCUUGGCAUUCCGGUACUGUUGGUAAAAUG	-26.79	0.02616	52.1354	27.0352	17.6237	13.005	19.8627	25.7377	20.8663	0.886884	9.34731e-08	0.0161891	0.04187	0.01592
AUGGGCCAGUGCAGGGCGCGGCCUUUUUUCUGAUCCGACAUGAAAGGAGCUCGAGCUUGGCAUUCCGGUACUGUUGGUAAAAUG	-27.77	0.031166	50.2625	25.5894	16.5905	12.2974	18.8834	25.6478	21.1752	0.886839	1.04151e-07	0.0583313	0.07601	0.05807
AUAGGCCAGUGCAGGGUACGGCCUUUUUUUCGGUCCAACGCGAAAGGAGCUCGAGCUUGGCAUUCCGGUACUGUUGGUAAAAUG	-26.39	0.032863	52.086	26.7055	19.3957	16.1815	21.2626	26.7559	19.7872	0.886767	1.49146e-07	0.0173703	0.02145	0.01681
AUAGGCUAGUGCAGGGCGCGGCCUUCUUUUUGAUCCAACAUAAAAGGAGCUCGAGCUUGGCAUUCCGGUACUGUUGGUAAAAUG	-26.82	0.07248	48.5825	25.8927	16.951	10.8745	16.7155	26.436	22.2807	0.886736	1.41588e-07	0.0176367	0.04535	0.017
AUGGGCCAGUGCAGGGUACGGCCUUUUUUUCGGUCCAACGCAAAAGGAGCUCGAGCUUGGCAUUCCGGUACUGUUGGUAAAAUG	-25.67	0.033057	63.534	31.1239	21.1579	15.2482	22.3534	25.7944	19.7731	0.886703	2.16913e-07	0.0441899	0.06286	0.04405
AUAGGCCAGUGUAGGGCGCGGCCUUUUUUCUGAUCCAGCGCGAAAGGAGCUCGAGCUUGGCAUUCCGGUACUGUUGGUAAAAUG	-26.66	0.102217	41.4386	20.9155	14.404	8.93869	12.9923	26.9846	23.523	0.88665	7.66858e-08	0.043002	0.05923	0.04385
AUGGGCCAGUGUAGGGCGCGGCCUUCUUUUUAGCCCGAUACGAAAGGAGCUCGAGCUUGGCAUUCCGGUACUGUUGGUAAAAUG	-25.09	0.03296	55.2618	28.7448	18.8232	13.819	20.9564	25.817	20.499	0.886622	7.1e-08	0.025877	0.0336	0.02588
AUAGGCUAGUGCAGGGCACGGCCUUUUUCUUGAUCCGACGCAGAAGGAGCUCGAGCUUGGCAUUCCGGUACUGUUGGUAAAAUG	-25.93	0.062942	41.7263	21.8389	13.8727	9.16172	14.4542	26.4197	23.129	0.886569	5.32753e-08	0.0276684	0.05673	0.02962
AUAGGCCAGUGUAGGGCGCGGCCUUUUCUUUGAUCCGACACAAGAGGAGCUCGAGCUUGGCAUUCCGGUACUGUUGGUAAAAUG	-27.21	0.098508	38.3096	19.8493	13.0488	8.06386	12.2329	26.885	23.9106	0.886517	1.75292e-07	0.0235504	0.0503	0.02317
AUAGGCUAGUGCAGGGCACGGCCUUCUUUUUGGUCCAGCACGAAAGGAGCUCGAGCUUGGCAUUCCGGUACUGUUGGUAAAAUG	-27.09	0.029307	56.6008	31.0885	21.6164	16.973	23.6195	26.5441	19.2855	0.886489	1.61914e-07	0.0136736	0.02974	0.01341
AUGGGCCAGUGCAGGGCGCGGCCUUUUCUUUAACCCGAUACAAGAGGAGCUCGAGCUUGGCAUUCCGGUACUGUUGGUAAAAUG	-26.03	0.020391	41.9129	21.6552	13.3613	10.5894	17.0458	25.2324	21.8215	0.886489	6.81114e-09	0.0216588	0.02688	0.02127
AUAGGCUAGUGCAGGGCACGGCCUUCUUUUUGGUCCAACAUAAAAGGAGCUCGAGCUUGGCAUUCCGGUACUGUUGGUAAAAUG	-27.39	0.057535	44.1501	23.59	14.9904	9.78827	15.5539	26.7815	22.9966	0.886467	2.45252e-08	0.0123704	0.02725	0.0124
AUAGGCUAGUGCAGGGCGCGGCCUUUUUUUUGAUCUAGCACAAAAGGAGCUCGAGCUUGGCAUUCCGGUACUGUUGGUAAAAUG	-24.53	0.041174	52.6751	28.2144	19.8866	14.9923	20.7408	26.3569	20.1823	0.886404	1.8889e-07	0.00755082	0.01704	0.00797
AUGGGCCAGUGCAGGGCGCGGCCUUUUUUCUGACCCGACAUGAGAGGAGCUCGAGCUUGGCAUUCCGGUACUGUUGGUAAAAUG	-27.91	0.028927	59.3406	30.303	20.3905	14.8981	22.136	25.7773	19.9396	0.886377	1.09132e-07	0.0545499	0.06383	0.05346
AUAGGCUAGUGCAGGGUACGGCCUUUUUUCUGAUCCAGCAUGAAAGGAGCUCGAGCUUGGCAUUCCGGUACUGUUGGUAAAAUG	-24.68	0.077101	49.0387	25.4597	16.8316	10.6956	16.2651	26.4269	22.3657	0.886292	1.46e-07	0.0614272	0.08226	0.06225
AUGGGCCAGUGUAGGGCGCGGCCUUCUUUUUAGUCCGAUACAGAAGGAGCUCGAGCUUGGCAUUCCGGUACUGUUGGUAAAAUG	-25.09	0.029825	54.0975	27.2693	17.6519	12.9275	19.8672	25.9333	21.0029	0.886288	4.77168e-08	0.0133887	0.02063	0.01359
AUAGGCCAGUGCAGGGUACGGCCUUUUUUCUGGUCCAGCAUGAAAGGAGCUCGAGCUUGGCAUUCCGGUACUGUUGGUAAAAUG	-27.35	0.056485	35.6265	17.7596	11.2962	7.57545	12.1171	27.1781	24.3013	0.88619	3.05456e-09	0.0209641	0.03048	0.02094
AUGGGCCAGUGCAGGGCACGGCCUUUUUCUUGGUCCGACACAGAAGGAGCUCGAGCUUGGCAUUCCGGUACUGUUGGUAAAAUG	-28.34	0.029282	53.5174	26.6794	17.3259	12.7758	19.5341	25.8189	21.0215	0.886142	1.13666e-07	0.0311739	0.06532	0.03118
AUAGGCCAGUGCAGGGUACGGCCUUUUUCUUGGUCCAGCACAGAAGGAGCUCGAGCUUGGCAUUCCGGUACUGUUGGUAAAAUG	-27.35	0.061758	39.4474	19.589	12.668	8.12302	12.5508	26.8781	23.8776	0.886034	1.27833e-08	0.0148663	0.03344	0.01529
AUAGGCCAGUGCAGGGCACGGCCUUUUUCUUGACCCGGCGCAGAAGGAGCUCGAGCUUGGCAUUCCGGUACUGUUGGUAAAAUG	-27.9	0.074721	39.5636	19.4892	12.7636	7.96	12.2389	26.8499	23.945	0.886009	6.6817e-08	0.039893	0.05805	0.04032
AUAGGCCAGUGUAGGGCGCGGCCUUUUCUUUGAUCCAACGCAAGAGGAGCUCGAGCUUGGCAUUCCGGUACUGUUGGUAAAAUG	-26.94	0.07339	34.0629	17.1917	11.1438	7.38236	11.3045	26.8693	24.2435	0.885943	5.73133e-08	0.0153381	0.0317	0.01466
AUAGGCCAGUGUAGGGCGCGGCCUUUUCUUUGACCCAACGCAAGAGGAGCUCGAGCUUGGCAUUCCGGUACUGUUGGUAAAAUG	-26.94	0.067193	31.8406	16.1232	10.356	7.10086	10.8925	26.9558	24.4275	0.885888	2.74498e-08	0.0181247	0.02758	0.01885
AUAGGCUAGUGCAGGGCACGGCCUUUUUCUUGACCCAGCGCAGAAGGAGCUCGAGCUUGGCAUUCCGGUACUGUUGGUAAAAUG	-26.13	0.064439	41.9922	22.0334	14.007	9.13818	14.4095	26.5323	23.1971	0.885863	6.44956e-08	0.0436628	0.06102	0.04381
AUGGGCCAGUGUAGGGCACGGCCUUUUUUCUGAUUCAACGCGAAAGGAGCUCGAGCUUGGCAUUCCGGUACUGUUGGUAAAAUG	-24.32	0.030871	63.2322	32.8014	22.8344	16.7311	24.0457	25.883	19.0759	0.885825	7.43942e-08	0.0312829	0.04233	0.03137
AUGGGCCAGUGUAGGGCACGGCCUUUUUUCUGAUUCAGCACGAGAGGAGCUCGAGCUUGGCAUUCCGGUACUGUUGGUAAAAUG	-25.41	0.038379	71.2615	35.0944	24.4441	17.7	25.3758	26.1892	18.7446	0.885801	1.81106e-07	0.0529536	0.07909	0.0537
AUAGGCCAGUGCAGGGCACGGCCUUCUUUUUGGUCCAACACAAGAGGAGCUCGAGCUUGGCAUUCCGGUACUGUUGGUAAAAUG	-29.3	0.038328	50.4315	26.6398	19.2052	15.3738	20.5292	26.7281	20.1772	0.885748	1.86e-07	0.0108818	0.02359	0.01049
AUAGGCCAGUGCAGGGCGCGGCCUUCUUUUUGAUCCAACACAGAAGGAGCUCGAGCUUGGCAUUCCGGUACUGUUGGUAAAAUG	-28.73	0.042355	50.4301	27.4229	19.6013	15.2239	20.6063	26.5678	20.172	0.885654	2.13219e-07	0.0151777	0.03896	0.01509
AUGGGCCAGUGUAGGGCGCGGCCUUCUUUUUGGUCCAACAUAAAAGGAGCUCGAGCUUGGCAUUCCGGUACUGUUGGUAAAAUG	-27.23	0.025635	50.0018	25.8974	16.5213	12.4033	19.3202	26.1393	21.368	0.885644	2.86242e-08	0.0124085	0.02684	0.0122
AUGGGCCAGUGCAGGGCACGGCCUUCUUUUUGAUCUAGCAUAGAAGGAGCUCGAGCUUGGCAUUCCGGUACUGUUGGUAAAAUG	-26.79	0.026104	53.6952	27.293	17.8968	13.1158	19.9482	25.7959	20.8401	0.885615	1.26453e-07	0.0154372	0.03817	0.01484
AUAGGCUAGUGUAGGGCGCGGCCUUUUCUUUGCUCCAACACAAGAGGAGCUCGAGCUUGGCAUUCCGGUACUGUUGGUAAAAUG	-25.48	0.082542	48.9787	24.5955	15.9621	10.2237	15.7636	26.4874	22.6318	0.885407	1.69586e-07	0.0211342	0.04197	0.02069
AUGGGCCAGUGCAGGGCGCGGCCUUUUUUCUGAUCCGGCGCGAAAGGAGCUCGAGCUUGGCAUUCCGGUACUGUUGGUAAAAUG	-27.22	0.024265	72.8578	38.6777	27.0278	20.5555	29.4762	26.0391	17.2418	0.885407	7.0598e-08	0.0210934	0.03327	0.02079
AUAGGCCAGUGCAGGGUACGGCCUUUUCUUUGACCCGGCAUAAGAGGAGCUCGAGCUUGGCAUUCCGGUACUGUUGGUAAAAUG	-26.45	0.080374	41.5394	20.9819	13.7927	8.37669	12.7998	26.7785	23.7009	0.88538	1.66489e-07	0.0421973	0.06198	0.04127
AUGGGCCAGUGUAGGGCACGGCCUUCUUUUUGAUCUGACAUGAAAGGAGCUCGAGCUUGGCAUUCCGGUACUGUUGGUAAAAUG	-24.86	0.029733	51.0707	26.3783	17.0561	12.5788	19.3052	25.7598	21.0905	0.88535	7.56821e-08	0.0153952	0.03852	0.01529
AUGGGCCAGUGUAGGGCGCGGCCUUUUUCUUGACCCGACGCAGAAGGAGCUCGAGCUUGGCAUUCCGGUACUGUUGGUAAAAUG	-25.77	0.026161	45.0133	23.3243	14.801	11.5209	17.8831	25.8427	21.6609	0.885278	2.83821e-08	0.0348356	0.04922	0.03541
AUGGGCCAGUGCAGGGCACGGCCUUUUUCUUGAGUCAGCACAGAAGGAGCUCGAGCUUGGCAUUCCGGUACUGUUGGUAAAAUG	-27	0.029384	57.6388	29.3137	19.438	14.2611	21.3276	25.7577	20.2483	0.885122	9.93281e-08	0.011301	0.01714	0.01147
AUGGGCCAGUGUAGGGCACGGCCUUUUUCUUGAGUCAACACAGAAGGAGCUCGAGCUUGGCAUUCCGGUACUGUUGGUAAAAUG	-25.07	0.033439	54.239	26.7268	17.3402	12.7526	19.4888	25.8105	21.029	0.885077	1.38796e-07	0.0299633	0.04253	0.02984
AUGGGCCAGUGUAGGGCACGGCCUUCUUUUUGAUUCGACACGAAAGGAGCUCGAGCUUGGCAUUCCGGUACUGUUGGUAAAAUG	-24.86	0.022377	67.3628	35.7613	25.127	19.7208	27.5832	25.6668	17.473	0.885025	2.20742e-07	0.0209593	0.04688	0.02132
AUAGGCCAGUGUAGGGCGCGGCCUUUUUUUCGACCCAGCGCAAGAGGAGCUCGAGCUUGGCAUUCCGGUACUGUUGGUAAAAUG	-26.6	0.123501	50.5102	24.6292	17.0899	10.3871	15.0174	27.0472	22.8301	0.885022	2.217e-07	0.065362	0.08257	0.0661
AUAGGCUAGUGCAGGGCGCGGCCUUUUUUUUGAUCUAGCACAGAAGGAGCUCGAGCUUGGCAUUCCGGUACUGUUGGUAAAAUG	-24.67	0.03982	52.1443	27.8654	19.6379	14.7882	20.47	26.3525	20.2821	0.884901	1.91347e-07	0.00802493	0.01644	0.00814
AUGGGCCAGUGCAGGGCACGGCCUUCUUUUUGAGUCAGCAUAGAAGGAGCUCGAGCUUGGCAUUCCGGUACUGUUGGUAAAAUG	-26.79	0.024901	56.5322	28.1343	18.6784	13.5915	20.4501	25.7764	20.5924	0.884741	1.25354e-07	0.0190331	0.04256	0.01868
AUAGGCUAGUGCAGGGUACGGCCUUUUUUCUGAUCCAGCAUGAGAGGAGCUCGAGCUUGGCAUUCCGGUACUGUUGGUAAAAUG	-24.82	0.074935	52.7625	26.3433	17.5299	11.1058	16.7788	26.4652	22.1797	0.884738	1.66464e-07	0.0585853	0.08262	0.05807
AUAGGCUAGUGCAGGGCACGGCCUUCUUUUUGGUCCAACAUGAAAGGAGCUCGAGCUUGGCAUUCCGGUACUGUUGGUAAAAUG	-27.53	0.064597	46.9522	25.1144	16.2634	10.4412	16.2559	26.7059	22.6323	0.884731	6.83822e-08	0.0163852	0.0358	0.01666
AUGGGCCAGUGCAGGGCACGGCCUUUUUUUCGAUUCGACGCAAGAGGAGCUCGAGCUUGGCAUUCCGGUACUGUUGGUAAAAUG	-25.99	0.032091	69.7758	33.0729	22.9652	16.4912	23.7783	26.0004	19.2546	0.884727	1.40274e-07	0.0229556	0.06603	0.02351
AUAGGCUAGUGCAGGGUACGGCCUUUUCUUUGAUCCGACGCAAGAGGAGCUCGAGCUUGGCAUUCCGGUACUGUUGGUAAAAUG	-24.21	0.047808	46.5518	23.8212	15.49	10.4837	16.0607	26.3735	22.4449	0.884708	6.41707e-08	0.0132597	0.02891	0.01364
AUAGGCCAGUGUAGGGCGCGGCCUUUUCUUUGACCCGACAUAAGAGGAGCUCGAGCUUGGCAUUCCGGUACUGUUGGUAAAAUG	-27.21	0.106648	36.7235	18.9017	12.2035	7.3255	11.3848	26.813	24.2437	0.884707	1.52082e-07	0.0404698	0.06028	0.04029
AUGGGCCAGUGCAGGGCGCGGCCUUUUCUUUAGUCCGAUACGAGAGGAGCUCGAGCUUGGCAUUCCGGUACUGUUGGUAAAAUG	-27.17	0.020499	47.2254	24.2205	15.6198	11.9049	18.4974	25.7721	21.4336	0.884635	1e-09	0.00469205	0.00939	0.00464
AUGGGCCAGUGUAGGGCACGGCCUUCUUUCUGAUCCAACGCGAGAGGAGCUCGAGCUUGGCAUUCCGGUACUGUUGGUAAAAUG	-26.95	0.033485	50.4066	25.3344	16.6644	12.2342	18.5655	25.8367	21.3012	0.884616	6.36757e-08	0.036192	0.06388	0.03607
AUAGGCCAGUGUAGGGCACGGCCUUUUUCUUGGUCCAACACAGAAGGAGCUCGAGCUUGGCAUUCCGGUACUGUUGGUAAAAUG	-27.78	0.109731	37.9424	19.42	12.6358	7.67946	11.7979	26.9812	24.1509	0.884612	1.59e-07	0.0396909	0.07841	0.03995
AUAGGCUAGUGCAGGGCACGGCCUUUUUUUUGGUCUAACACAGAAGGAGCUCGAGCUUGGCAUUCCGGUACUGUUGGUAAAAUG	-25.04	0.031769	53.6088	28.5151	20.0349	16.0433	22.0087	26.4318	19.6942	0.884586	2.31394e-07	0.00677289	0.01381	0.00657
AUAGGCUAGUGCAGGGUACGGCCUUUUUUCUGACCCGACAUGAGAGGAGCUCGAGCUUGGCAUUCCGGUACUGUUGGUAAAAUG	-24.62	0.069925	58.0063	29.9784	20.3018	13.1776	19.5177	26.4177	21.1201	0.884503	1.2583e-07	0.0551636	0.06643	0.05499
AUAGGCCAGUGUAGGGCGCGGCCUUUUUUCUGCCCCGACAUGAAAGGAGCUCGAGCUUGGCAUUCCGGUACUGUUGGUAAAAUG	-27.25	0.110067	40.1326	19.9862	13.0608	7.84123	12.0406	26.7886	23.9737	0.884432	1.51597e-07	0.0531056	0.07054	0.05323
AUAGGCCAGUGCAGGGUACGGCCUUUUCUUUGGUCCAGCACAAGAGGAGCUCGAGCUUGGCAUUCCGGUACUGUUGGUAAAAUG	-27.35	0.051854	37.0059	18.7909	12.193	8.21992	12.528	26.9684	23.8742	0.884417	3.05982e-08	0.0113005	0.02364	0.01128
AUAGGCCAGUGCAGGGCACGGCCUUUUUUUUGGUCUAACGCAAAAGGAGCUCGAGCUUGGCAUUCCGGUACUGUUGGUAAAAUG	-26.4	0.039908	47.7627	24.9943	17.7563	13.5716	18.5026	26.8878	21.1581	0.884348	2.35608e-07	0.00891236	0.01871	0.00898
AUAGGCCAGUGCAGGGCACGGCCUUUUCUUUGGUCCAACACGAGAGGAGCUCGAGCUUGGCAUUCCGGUACUGUUGGUAAAAUG	-29.65	0.084459	41.7237	20.9028	14.0226	8.56071	12.8331	26.9845	23.7119	0.884303	1.76168e-07	0.0231118	0.04981	0.02355
AUAGGCCAGUGUAGGGCGCGGCCUUUUUUUCGAUCCAACGCAAAAGGAGCUCGAGCUUGGCAUUCCGGUACUGUUGGUAAAAUG	-26.26	0.137845	40.559	20.8006	14.054	8.49764	12.6138	26.9155	23.7089	0.884293	2.47131e-07	0.0758403	0.08982	0.07603
AUAGGCUAGUGCAGGGCACGGCCUUUUUUUUGGUCUAACACAAAAGGAGCUCGAGCUUGGCAUUCCGGUACUGUUGGUAAAAUG	-24.9	0.032687	54.0026	28.8508	20.2632	16.2577	22.3006	26.4248	19.5836	0.88422	2.46118e-07	0.00778379	0.01585	0.00787
AUAGGCUAGUGUAGGGCACGGCCUUUUUCUUGGUCCAGCACAGAAGGAGCUCGAGCUUGGCAUUCCGGUACUGUUGGUAAAAUG	-25.57	0.070096	40.6843	21.549	13.5066	8.95801	14.213	26.7666	23.4043	0.884132	3.22356e-08	0.0248306	0.04849	0.02425
AUAGGCUAGUGCAGGGCACGGCCUUUUCUUUGGUCCAACAUGAGAGGAGCUCGAGCUUGGCAUUCCGGUACUGUUGGUAAAAUG	-27.88	0.058201	40.1889	22.0742	14.5605	9.44658	14.4019	26.7518	23.1526	0.883939	6.7118e-09	0.0075295	0.01519	0.00711
AUGGGCCAGUGCAGGGCGCGGCCUUUUUUUCGGUCCAGCGCAGAAGGAGCUCGAGCUUGGCAUUCCGGUACUGUUGGUAAAAUG	-28.06	0.035919	54.699	26.8563	17.9899	13.0456	19.4709	26.0039	20.9792	0.88388	2.38e-07	0.0826618	0.08535	0.08077
AUAGGCCAGUGCAGGGUACGGCCUUCUUUUUAGUCCGAUACAAAAGGAGCUCGAGCUUGGCAUUCCGGUACUGUUGGUAAAAUG	-25.16	0.075126	49.4128	24.8568	16.543	10.2388	15.4412	26.8006	22.7809	0.883753	7.3e-08	0.0176915	0.02727	0.01773
AUGGGCCAGUGCAGGGCGCGGCCUUUUUUUCGGUCCAGCGCAAAAGGAGCUCGAGCUUGGCAUUCCGGUACUGUUGGUAAAAUG	-27.92	0.037003	54.2747	26.8765	17.9604	13.034	19.4876	25.9914	20.9787	0.883752	2.47236e-07	0.0865628	0.08931	0.08613
AUAGGCUAGUGCAGGGUACGGCCUUUUUCUUGAUCCAGCACAGAAGGAGCUCGAGCUUGGCAUUCCGGUACUGUUGGUAAAAUG	-24.68	0.075902	52.019	26.484	17.4463	11.1224	16.9232	26.402	22.1398	0.883702	2.43267e-07	0.0388967	0.07708	0.03884
AUGGGCCAGUGCAGGGCGCGGCCUUUUUUCUGACCCAGCACGAAAGGAGCUCGAGCUUGGCAUUCCGGUACUGUUGGUAAAAUG	-27.97	0.034304	53.7016	27.4827	18.216	13.3164	20.0551	25.8696	20.7766	0.883518	2.65673e-07	0.0863751	0.09873	0.0855
AUAGGCUAGUGUAGGGCGCGGCCUUCUUUUUGAUCCAGCACGAAAGGAGCUCGAGCUUGGCAUUCCGGUACUGUUGGUAAAAUG	-25.43	0.069301	58.8012	32.1365	22.3617	15.351	21.7915	26.4975	20.0732	0.883511	2.37579e-07	0.0203065	0.05328	0.02062
AUGGGCCAGUGCAGGGCGCGGCCUUUUUUUCGACCCAGCGCAGAAGGAGCUCGAGCUUGGCAUUCCGGUACUGUUGGUAAAAUG	-27.16	0.033804	56.4899	28.117	18.8563	13.7145	20.4593	25.8769	20.5812	0.883486	2.48e-07	0.0734867	0.08701	0.0735
AUGGGCCAGUGUAGGGCGCGGCCUUCUUUUUGGUCCAACAUGAAAGGAGCUCGAGCUUGGCAUUCCGGUACUGUUGGUAAAAUG	-27.37	0.028747	53.1234	27.4134	17.7665	13.0368	19.985	26.0755	21.0194	0.883339	8.32839e-08	0.0164139	0.0363	0.01698
AUGGGCCAGUGUAGGGCGCGGCCUUCUUUUUAGCCCGAUACAGAAGGAGCUCGAGCUUGGCAUUCCGGUACUGUUGGUAAAAUG	-25.09	0.034975	58.3233	29.4744	19.4699	14.141	21.2947	25.8165	20.3378	0.883325	1.76338e-07	0.024797	0.03305	0.02505
AUAGGCUAGUGUAGGGCACGGCCUUUUUUUCGGUCCGACGCGAAAGGAGCUCGAGCUUGGCAUUCCGGUACUGUUGGUAAAAUG	-24.61	0.037229	54.891	28.8663	20.3677	16.9237	22.8746	26.6169	19.3466	0.883311	1.82596e-07	0.0199611	0.02806	0.0195
AUAGGCUAGUGUAGGGCACGGCCUUUUUUUUGGUCUAACGCAAAAGGAGCUCGAGCUUGGCAUUCCGGUACUGUUGGUAAAAUG	-22.9	0.040554	55.9421	29.3291	20.3815	15.4652	21.5635	26.6734	20.1041	0.883274	2.5878e-07	0.00764106	0.01669	0.00731
AUAGGCCAGUGUAGGGCGCGGCCUUUUUCUUGACCCAGCAUAGAAGGAGCUCGAGCUUGGCAUUCCGGUACUGUUGGUAAAAUG	-27.41	0.11104	36.4094	18.6864	12.0922	7.22804	11.2118	26.9113	24.3416	0.883273	1.90576e-07	0.0621764	0.08636	0.06183
AUAGGCUAGUGUAGGGCGCGGCCUUUUCUUUGAUCCAACACGAGAGGAGCUCGAGCUUGGCAUUCCGGUACUGUUGGUAAAAUG	-25.58	0.084429	49.1085	25.4292	16.9958	10.8036	16.1965	26.6324	22.4144	0.883162	1.72417e-07	0.0219054	0.0482	0.02265
AUAGGCCAGUGCAGGGCGCGGCCUUCUUUUUGAUCCAGCACAAGAGGAGCUCGAGCUUGGCAUUCCGGUACUGUUGGUAAAAUG	-28.93	0.047668	48.8619	25.853	18.692	14.023	18.875	26.6815	20.8292	0.882978	1.88299e-07	0.0100827	0.02697	0.01006
AUGGGCCAGUGCAGGGCGCGGCCUUUUCUUUGGCCCAACAUGAGAGGAGCUCGAGCUUGGCAUUCCGGUACUGUUGGUAAAAUG	-29.45	0.025132	50.7841	25.7611	17.4369	13.0435	19.2337	25.8465	20.9015	0.882959	2.05255e-08	0.0121031	0.01854	0.01232
AUAGGCUAGUGCAGGGUACGGCCUUUUUUCUGAUCCGACAUGAAAGGAGCUCGAGCUUGGCAUUCCGGUACUGUUGGUAAAAUG	-24.48	0.075133	49.5163	25.3302	16.5808	10.5804	16.2433	26.316	22.3678	0.88295	1.38493e-07	0.0593983	0.07927	0.05985
AUAGGCCAGUGCAGGGCGCGGCCUUUUUUCUGAUCCAACGCGAGAGGAGCUCGAGCUUGGCAUUCCGGUACUGUUGGUAAAAUG	-28.33	0.086143	39.8694	19.2285	12.8053	7.76338	11.7952	26.7696	24.0031	0.882928	9.9e-08	0.0461846	0.06397	0.0445
AUGGGCCAGUGCAGGGCGCGGCCUUUUUUCUGCCCCGACAUGAAAGGAGCUCGAGCUUGGCAUUCCGGUACUGUUGGUAAAAUG	-27.81	0.029811	50.3812	25.6447	16.5761	12.2757	18.892	25.6734	21.1988	0.882872	1.58916e-07	0.0646621	0.08161	0.06465
AUGGGCCAGUGCAGGGCACGGCCUUUUUCUUGAGUCAGCAUAGAAGGAGCUCGAGCUUGGCAUUCCGGUACUGUUGGUAAAAUG	-27	0.029884	57.0105	28.7859	19.011	13.9093	20.8933	25.661	20.3759	0.882857	1.4e-07	0.0161191	0.0236	0.01622
AUGGGCCAGUGUAGGGCACGGCCUUUUUUCUGCUCUAACACGAGAGGAGCUCGAGCUUGGCAUUCCGGUACUGUUGGUAAAAUG	-25.25	0.042135	60.9263	28.6923	19.0661	13.7397	20.6107	25.7644	20.5124	0.882834	2.57573e-07	0.0425949	0.08689	0.04249
AUAGGCCAGUGCAGGGUACGGCCUUUUUUUCGGUCCGACGCGAAAGGAGCUCGAGCUUGGCAUUCCGGUACUGUUGGUAAAAUG	-26.39	0.032171	54.897	27.6154	20.066	16.6089	21.8575	26.7063	19.5487	0.882819	1.80796e-07	0.0141248	0.02199	0.01443
AUGGGCCAGUGCAGGGCACGGCCUUCUUUUUGAGUCAGCAUGAAAGGAGCUCGAGCUUGGCAUUCCGGUACUGUUGGUAAAAUG	-26.79	0.025542	54.0742	27.4331	17.9662	13.2139	20.1027	25.697	20.7415	0.882816	1.12627e-07	0.0228939	0.04953	0.02262
AUAGGCUAGUGCAGGGCACGGCCUUUUUCUUGACCCGACGCAGAAGGAGCUCGAGCUUGGCAUUCCGGUACUGUUGGUAAAAUG	-25.93	0.058433	40.4117	21.3302	13.4788	9.03423	14.2854	26.4709	23.2183	0.882813	3.7878e-08	0.0363517	0.05032	0.03616
AUGGGCCAGUGCAGGGCACGGCCUUUUCUUCGAUCCAACGCGAGAGGAGCUCGAGCUUGGCAUUCCGGUACUGUUGGUAAAAUG	-28.24	0.021776	48.101	24.6304	16.23	12.8184	19.2602	25.7682	20.9749	0.882745	2.57291e-08	0.0327196	0.04734	0.03279
AUAGGCUAGUGCAGGGCGCGGCCUUUUUUUUGAUCUAACACAAGAGGAGCUCGAGCUUGGCAUUCCGGUACUGUUGGUAAAAUG	-24.47	0.033602	52.5644	28.1792	19.8381	15.7126	21.6049	26.2898	19.7886	0.882686	2.53235e-07	0.00743696	0.01657	0.00781
AUAGGCUAGUGCAGGGCACGGCCUUUUUUUCGGCCCAACGCGAAAGGAGCUCGAGCUUGGCAUUCCGGUACUGUUGGUAAAAUG	-26.34	0.033845	54.2188	28.5597	20.1867	16.5541	22.4758	26.3494	19.3977	0.882666	1.89e-07	0.0247805	0.02882	0.02424
AUAGGCCAGUGUAGGGCGCGGCCUUUUUCUUGAUCCAGCAUAGAAGGAGCUCGAGCUUGGCAUUCCGGUACUGUUGGUAAAAUG	-27.41	0.115235	37.4055	19.3364	12.6049	7.56949	11.6426	26.8688	24.1497	0.882554	2.31e-07	0.046383	0.0917	0.04767
AUAGGCUAGUGUAGGGCGCGGCCUUUUCUUUGCUCCAACAUAAGAGGAGCUCGAGCUUGGCAUUCCGGUACUGUUGGUAAAAUG	-25.48	0.088446	49.2992	24.5917	15.8223	9.95196	15.5376	26.4022	22.7251	0.882489	1.7343e-07	0.0247828	0.04921	0.02428
AUGGGCCAGUGCAGGGCACGGCCUUUUUUUCGGUCCAACGCAGAAGGAGCUCGAGCUUGGCAUUCCGGUACUGUUGGUAAAAUG	-27.53	0.036843	54.1068	27.3773	18.2658	13.3637	20.0233	25.8243	20.7303	0.882489	2.70221e-07	0.0729187	0.08874	0.07315
AUAGGCUAGUGUAGGGCACGGCCUUUUUUUCGGUCCAACGCAAGAGGAGCUCGAGCUUGGCAUUCCGGUACUGUUGGUAAAAUG	-25.2	0.116185	50.6807	26.3425	17.7628	11.2983	16.839	26.7738	22.2378	0.882425	2.18217e-07	0.0277684	0.10919	0.0281
AUGGGCCAGUGUAGGGCGCGGCCUUUUCUUUGGUCCGACAUGAGAGGAGCUCGAGCUUGGCAUUCCGGUACUGUUGGUAAAAUG	-27.72	0.025764	48.1693	25.1383	16.7305	12.4533	18.6797	26.0674	21.3071	0.882366	7.09346e-09	0.0057984	0.01286	0.00567
AUAGGCCAGUGUAGGGCGCGGCCUUUUUCUUGAUCCGACAUAGAAGGAGCUCGAGCUUGGCAUUCCGGUACUGUUGGUAAAAUG	-27.21	0.111736	36.9209	19.016	12.3329	7.4091	11.4604	26.8275	24.2092	0.882324	2.00237e-07	0.0440672	0.08607	0.04317
AUGGGCCAGUGUAGGGCACGGCCUUCUUUCUGCUCCGACACGAGAGGAGCUCGAGCUUGGCAUUCCGGUACUGUUGGUAAAAUG	-27.74	0.039517	60.3753	29.6884	19.5431	14.1243	21.3791	25.7554	20.3156	0.882257	1.76878e-07	0.0389777	0.06727	0.03878
AUGGGCCAGUGCAGGGCGCGGCCUUUUUCUUGCCCCGACACAGAAGGAGCUCGAGCUUGGCAUUCCGGUACUGUUGGUAAAAUG	-27.81	0.027876	54.3449	27.2609	17.7574	13.0531	19.9144	25.7501	20.8485	0.882256	2.00643e-07	0.0383883	0.07564	0.03821
AUGGGCCAGUGUAGGGCACGGCCUUCUCUUUGCCCCGACACGAGAGGAGCUCGAGCUUGGCAUUCCGGUACUGUUGGUAAAAUG	-27.74	0.030349	56.9429	28.7406	19.3646	14.0397	20.7917	25.9911	20.4757	0.882251	1.94774e-07	0.01472	0.02995	0.01482
AUGGGCCAGUGUAGGGCACGGCCUUUUCUUUGAUUCAACACGAGAGGAGCUCGAGCUUGGCAUUCCGGUACUGUUGGUAAAAUG	-25.21	0.032565	53.9998	27.5139	18.3812	13.4035	19.9906	25.8802	20.7383	0.882214	1.74716e-07	0.0277954	0.04815	0.02782
AUGGGCCAGUGCAGGGCGCGGCCUUUUUUCUGAUCCGACGCGAAAGGAGCUCGAGCUUGGCAUUCCGGUACUGUUGGUAAAAUG	-27.02	0.028103	50.6	25.777	16.8799	12.4767	19.0223	25.6391	21.0812	0.882098	9.6e-08	0.0489932	0.06393	0.04844
AUAGGCCAGUGUAGGGCGCGGCCUUUUUUCUGCCCCGACACGAAAGGAGCUCGAGCUUGGCAUUCCGGUACUGUUGGUAAAAUG	-27.25	0.125432	45.0518	22.0986	14.7008	8.81043	13.2821	26.8683	23.5289	0.882063	2.89722e-07	0.0566272	0.0992	0.05753
AUAGGCCAGUGCAGGGCACGGCCUUUUUUUUGGUCUAACGCAAGAGGAGCUCGAGCUUGGCAUUCCGGUACUGUUGGUAAAAUG	-26.54	0.039017	49.8552	25.2748	18.0057	13.6952	18.6503	26.8905	21.0976	0.88205	2.76913e-07	0.00956212	0.02001	0.0093
AUGGGCCAGUGCAGGGCGCGGCCUUUUUUUCGACCCAGCGCAAAAGGAGCUCGAGCUUGGCAUUCCGGUACUGUUGGUAAAAUG	-27.02	0.034974	54.3637	27.6991	18.4557	13.4928	20.2417	25.8289	20.668	0.881946	2.82556e-07	0.0794818	0.09193	0.07967
AUGGGCCAGUGCAGGGCGCGGCCUUUUUUCUGAUCCAACAUGAGAGGAGCUCGAGCUUGGCAUUCCGGUACUGUUGGUAAAAUG	-27.91	0.030641	48.9182	25.2523	16.278	12.1215	18.6943	25.6011	21.2398	0.881909	1.50375e-07	0.0640316	0.0823	0.06312
AUGGGCCAGUGUAGGGCGCGGCCUUCUUUUUAGUCCGAUACGAAAGGAGCUCGAGCUUGGCAUUCCGGUACUGUUGGUAAAAUG	-25.09	0.025418	52.5621	27.0582	17.3643	12.9465	20.0573	25.9757	21.0146	0.881883	2.32319e-08	0.0142436	0.02323	0.01465
AUAGGCUAGUGCAGGGUACGGCCUUUUUCUUGAUCCAACGCAGAAGGAGCUCGAGCUUGGCAUUCCGGUACUGUUGGUAAAAUG	-24.21	0.055449	49.6926	25.1441	16.4069	10.7383	16.479	26.3225	22.2921	0.881743	9.39346e-08	0.0213298	0.0435	0.0214
AUGGGCCAGUGCAGGGCACGGCCUUCUUUUUGAUUCAACAUAAAAGGAGCUCGAGCUUGGCAUUCCGGUACUGUUGGUAAAAUG	-26.45	0.02745	55.3537	28.9137	19.0675	14.018	21.1754	25.7149	20.3485	0.88165	1.95721e-07	0.0219437	0.04851	0.0219
AUGGGCCAGUGCAGGGUACGGCCUUUUUUCUGAGUCAACACGAGAGGAGCUCGAGCUUGGCAUUCCGGUACUGUUGGUAAAAUG	-25.22	0.030844	64.0715	31.5172	21.2288	15.3909	22.6837	25.8071	19.7081	0.881624	1.39632e-07	0.0333822	0.06662	0.03369
AUGGGCCAGUGCAGGGCACGGCCUUUUUUCUGCCCUAACACGAAAGGAGCUCGAGCUUGGCAUUCCGGUACUGUUGGUAAAAUG	-26.84	0.035993	58.8834	29.1875	19.3986	14.0649	21.0924	25.7999	20.3675	0.881568	2.63487e-07	0.0368992	0.08325	0.03735
AUGGGCCAGUGCAGGGCGCGGCCUUUUUUUCGACCCGACGCAGAAGGAGCUCGAGCUUGGCAUUCCGGUACUGUUGGUAAAAUG	-26.96	0.032163	60.9268	30.3741	20.7882	15.1185	22.1157	25.8594	19.8705	0.881411	2.35504e-07	0.064156	0.07573	0.06367
AUGGGCCAGUGCAGGGCGCGGCCUUUUUUCUGACCCGACACGAAAGGAGCUCGAGCUUGGCAUUCCGGUACUGUUGGUAAAAUG	-27.77	0.036572	51.3549	26.5488	17.3903	12.8423	19.5071	25.7694	20.9636	0.88139	2.87274e-07	0.0894419	0.10482	0.09082
AUGGGCCAGUGUAGGGCGCGGCCUUCUUUUUAGUCCAAUACAAAAGGAGCUCGAGCUUGGCAUUCCGGUACUGUUGGUAAAAUG	-24.95	0.031345	56.3588	29.7803	19.4556	14.2623	21.6763	25.9645	20.3511	0.881382	9e-08	0.0207205	0.02961	0.02076
AUAGGCCAGUGCAGGGUACGGCCUUCUUUUUGGUCCAGCACGAAAGGAGCUCGAGCUUGGCAUUCCGGUACUGUUGGUAAAAUG	-27.14	0.030246	56.9795	30.22	21.5477	16.7163	22.6302	26.7702	19.527	0.881381	2.27888e-07	0.0155719	0.03365	0.01556
AUAGGCUAGUGUAGGGCACGGCCUUUUCUUUGAUCCGGCGCAAGAGGAGCUCGAGCUUGGCAUUCCGGUACUGUUGGUAAAAUG	-24.4	0.072938	44.8869	23.3191	15.0725	9.92814	15.3142	26.5221	22.797	0.881368	1.51373e-07	0.0241508	0.0468	0.02352
AUAGGCCAGUGCAGGGCACGGCCUUUUUCUUAGUCCGAUAUAGAAGGAGCUCGAGCUUGGCAUUCCGGUACUGUUGGUAAAAUG	-27.23	0.058076	36.1788	17.7345	11.3697	7.23078	11.4602	26.5891	24.1792	0.881342	1.08842e-08	0.0213788	0.03448	0.02096
AUGGGCCAGUGCAGGGCGCGGCCUUUUCUUUGACCCAGCACAAGAGGAGCUCGAGCUUGGCAUUCCGGUACUGUUGGUAAAAUG	-27.97	0.027651	52.6069	27.3004	17.8289	13.1723	20.0419	25.7848	20.8062	0.881225	2.89304e-07	0.0438475	0.06409	0.04306
AUAGGCCAGUGUAGGGCACGGCCUUCUUUUUGGUCCGACACAAAAGGAGCUCGAGCUUGGCAUUCCGGUACUGUUGGUAAAAUG	-27.43	0.047747	55.5094	30.0483	21.4657	16.9956	22.821	26.7053	19.3549	0.881193	2.6129e-07	0.0182194	0.04088	0.01847
AUGGGCCAGUGUAGGGCACGGCCUUUUUUCCGAUCCAACGAGAGAGGAGCUCGAGCUUGGCAUUCCGGUACUGUUGGUAAAAUG	-26.75	0.033058	75.318	39.3671	28.4717	21.6513	29.8416	26.1812	16.765	0.881065	2.1491e-07	0.0470371	0.06031	0.04747
AUGGGCCAGUGCAGGGCGCGGCCUUUUUUUCGACCCGACGCAAGAGGAGCUCGAGCUUGGCAUUCCGGUACUGUUGGUAAAAUG	-26.96	0.031901	65.3944	32.1248	22.1197	16.0259	23.3105	25.877	19.4256	0.880988	2.30615e-07	0.0614106	0.07542	0.06226
AUAGGCCAGUGUAGGGCGCGGCCUUUUCUUUGAUCCAGCAUAAGAGGAGCUCGAGCUUGGCAUUCCGGUACUGUUGGUAAAAUG	-27.41	0.10769	39.378	20.5915	13.4805	8.15457	12.478	26.8262	23.8358	0.88098	2.61399e-07	0.0300124	0.06412	0.02927
AUGGGCCAGUGCAGGGCGCGGCCUUUUUUCUGAUCCAACACGAGAGGAGCUCGAGCUUGGCAUUCCGGUACUGUUGGUAAAAUG	-27.91	0.035854	51.6568	26.5024	17.3357	12.7999	19.4607	25.7869	20.9935	0.880891	3.06e-07	0.0811925	0.10436	0.07915
AUAGGCCAGUGUAGGGCGCGGCCUUUUCUUUGAUCCGACAUAAGAGGAGCUCGAGCUUGGCAUUCCGGUACUGUUGGUAAAAUG	-27.21	0.104534	38.8196	20.2209	13.1715	7.96389	12.2524	26.7887	23.9124	0.880841	2.32e-07	0.0285383	0.06204	0.02857
AUAGGCUAGUGUAGGGCACGGCCUUUUUCUUAGUCCAAUAUAGAAGGAGCUCGAGCUUGGCAUUCCGGUACUGUUGGUAAAAUG	-23.73	0.060469	37.8459	19.7384	12.0864	7.99643	13.1095	26.3709	23.6872	0.880728	1.01127e-08	0.0272538	0.03733	0.02696
AUGGGCCAGUGUAGGGCACGGCCUUCUUUUUGAUUCAGCACGAAAGGAGCUCGAGCUUGGCAUUCCGGUACUGUUGGUAAAAUG	-25.06	0.025546	67.9733	36.1249	25.2994	19.3832	27.2908	25.7238	17.6703	0.880717	2.75311e-07	0.0244263	0.05406	0.02454
AUAGGCCAGUGCAGGGUACGGCCUUCUUUUUGGUCCAACAUAAAAGGAGCUCGAGCUUGGCAUUCCGGUACUGUUGGUAAAAUG	-27.44	0.060341	42.7854	22.084	14.4656	9.09875	14.0081	27.0506	23.4759	0.880694	4.55794e-08	0.0140178	0.03048	0.01339
AUAGGCUAGUGUAGGGCACGGCCUUUUUCUUGGCCCAACACAGAAGGAGCUCGAGCUUGGCAUUCCGGUACUGUUGGUAAAAUG	-26.01	0.094733	50.8634	26.6856	17.4864	11.2219	17.1053	26.4366	22.1074	0.880684	1.8684e-07	0.0279766	0.04748	0.02799
AUAGGCCAGUGUAGGGCGCGGCCUUUUUUCUGCCCCGACACGAGAGGAGCUCGAGCUUGGCAUUCCGGUACUGUUGGUAAAAUG	-27.39	0.122456	48.0965	22.7084	15.1816	9.05471	13.5984	26.8645	23.4049	0.880547	3.07562e-07	0.0466261	0.10909	0.04711
AUAGGCCAGUGUAGGGCGCGGCCUUUUUUUUGAUCUAGCGCAAGAGGAGCUCGAGCUUGGCAUUCCGGUACUGUUGGUAAAAUG	-24.44	0.036415	46.055	23.6756	17.0057	14.7204	19.5315	26.647	20.4633	0.880463	3.37391e-07	0.0104459	0.02139	0.01034
AUAGGCCAGUGCAGGGCACGGCCUUUUUUUUGGUCUAACGCAGAAGGAGCUCGAGCUUGGCAUUCCGGUACUGUUGGUAAAAUG	-26.54	0.038591	49.5829	25.4178	18.0969	13.74	18.7156	26.8665	21.0633	0.880385	3.05273e-07	0.00867588	0.01979	0.00909
AUAGGCUAGUGCAGGGCACGGCCUUUUUUUCGGCCCAGCGCAAAAGGAGCUCGAGCUUGGCAUUCCGGUACUGUUGGUAAAAUG	-26.35	0.07496	48.6466	24.2006	15.6616	9.95192	15.5712	26.7212	22.8847	0.880354	1.28435e-07	0.0434091	0.06625	0.04408
AUAGGCCAGUGUAGGGCACGGCCUUUUUCUUAGUCCGAUACAGAAGGAGCUCGAGCUUGGCAUUCCGGUACUGUUGGUAAAAUG	-25.5	0.106896	41.0662	20.4452	13.3138	8.0546	12.4607	26.8788	23.9121	0.880292	1.16483e-07	0.0498067	0.07318	0.04987
AUGGGCCAGUGUAGGGCACGGCCUUCUUUCUGACCCAACGCGAGAGGAGCUCGAGCUUGGCAUUCCGGUACUGUUGGUAAAAUG	-26.95	0.032347	52.5422	25.9871	17.1192	12.5383	18.9895	25.8035	21.1326	0.88024	8.26788e-08	0.0382254	0.06423	0.03958
AUAGGCCAGUGCAGGGUACGGCCUUUUCUUUGGUCCAACAUGAGAGGAGCUCGAGCUUGGCAUUCCGGUACUGUUGGUAAAAUG	-27.93	0.06121	37.8554	19.7768	13.5184	8.47646	12.444	27.0404	23.782	0.880194	1.265e-08	0.00854374	0.01778	0.00854
AUAGGCCAGUGCAGGGUACGGCCUUUUUUUUGGUCUAACACAAGAGGAGCUCGAGCUUGGCAUUCCGGUACUGUUGGUAAAAUG	-25.09	0.032989	55.7802	27.8217	20.1873	15.9958	21.2407	26.6498	19.827	0.880118	3.09334e-07	0.0073318	0.01709	0.00745
AUAGGCUAGUGCAGGGCACGGCCUUCUUUUUGGUCCAACAUAGAAGGAGCUCGAGCUUGGCAUUCCGGUACUGUUGGUAAAAUG	-27.53	0.052515	45.1712	24.0022	15.3007	9.93383	15.7309	26.7568	22.9115	0.879852	4.49489e-08	0.012659	0.02714	0.0123
AUAGGCCAGUGUAGGGCGCGGCCUUUUUCUUGACCCGACAUAGAAGGAGCUCGAGCUUGGCAUUCCGGUACUGUUGGUAAAAUG	-27.21	0.112793	36.1905	18.6289	12.0445	7.22697	11.2201	26.8067	24.2899	0.879732	2.07523e-07	0.0618383	0.086	0.06145
AUGGGCCAGUGCAGGGCGCGGCCUUUUCUUUGAUCCGGCACGAGAGGAGCUCGAGCUUGGCAUUCCGGUACUGUUGGUAAAAUG	-28.11	0.02922	55.8286	27.6649	18.5148	13.4524	20.1169	25.8542	20.7009	0.879726	2.41636e-07	0.0348678	0.06786	0.03587
AUGGGCCAGUGCAGGGCGCGGCCUUUUCUUUGACCCGACACAAGAGGAGCUCGAGCUUGGCAUUCCGGUACUGUUGGUAAAAUG	-27.77	0.026517	50.9536	26.6676	17.3575	12.986	19.7921	25.7	20.857	0.879689	2.56944e-07	0.0395342	0.05729	0.03915
AUAGGCCAGUGUAGGGCACGGCCUUUUUCUUGGUCCGACAUAGAAGGAGCUCGAGCUUGGCAUUCCGGUACUGUUGGUAAAAUG	-27.78	0.084887	34.6444	17.7506	11.2215	7.03813	11.2529	27.1866	24.5742	0.879613	4.05037e-08	0.0293255	0.05691	0.02937
AUAGGCCAGUGUAGGGCGCGGCCUUUUUCUUGAUCCAACACAGAAGGAGCUCGAGCUUGGCAUUCCGGUACUGUUGGUAAAAUG	-27.21	0.109712	38.2089	19.9102	13.0204	7.93814	12.1372	26.8433	23.9526	0.879603	2.57426e-07	0.0454212	0.09065	0.0457
AUAGGCUAGUGCAGGGUACGGCCUUUUUUCUGAUCCAACAUGAGAGGAGCUCGAGCUUGGCAUUCCGGUACUGUUGGUAAAAUG	-24.62	0.07407	47.4694	24.7508	16.1001	10.2935	15.8979	26.2903	22.4984	0.879564	1.78219e-07	0.0648155	0.08535	0.06431
AUAGGCUAGUGUAGGGCACGGCCUUUUCUUUAGUCCAAUAUAAGAGGAGCUCGAGCUUGGCAUUCCGGUACUGUUGGUAAAAUG	-23.73	0.054808	38.9047	20.2796	12.5048	8.30629	13.4822	26.3603	23.527	0.87945	1.9161e-08	0.0171078	0.02464	0.01678
AUAGGCCAGUGCAGGGCGCGGCCUUUUUUCUGACCCAACGCGAGAGGAGCUCGAGCUUGGCAUUCCGGUACUGUUGGUAAAAUG	-28.33	0.079987	48.2855	23.6043	16.1333	9.92803	14.6508	26.7469	22.9094	0.87942	1.13384e-07	0.0453597	0.05859	0.046
AUAGGCCAGUGCAGGGCACGGCCUUUUCUUUGGCCCAACACGAGAGGAGCUCGAGCUUGGCAUUCCGGUACUGUUGGUAAAAUG	-29.65	0.09225	43.0286	21.1905	14.3181	8.70328	12.9531	26.8659	23.5813	0.879405	2.82534e-07	0.0432568	0.06061	0.04367
AUAGGCUAGUGCAGGGUACGGCCUUUUCUUUGACCCAACGCAAGAGGAGCUCGAGCUUGGCAUUCCGGUACUGUUGGUAAAAUG	-24.21	0.043378	44.7136	23.4861	15.1946	10.4906	16.0709	26.4564	22.4829	0.879266	6.38317e-08	0.0219953	0.0322	0.02139
AUAGGCCAGUGCAGGGUACGGCCUUUUCUUUGAUCCGGCAUAAGAGGAGCUCGAGCUUGGCAUUCCGGUACUGUUGGUAAAAUG	-26.45	0.082584	43.8292	22.415	14.8713	9.1174	13.7842	26.6853	23.2839	0.879215	2.86e-07	0.0311811	0.06629	0.03127
AUGGGCCAGUGUAGGGCACGGCCUUCUUUUUGAUCUGACAUAGAAGGAGCUCGAGCUUGGCAUUCCGGUACUGUUGGUAAAAUG	-24.86	0.029751	56.139	28.1152	18.5472	13.4668	20.3365	25.7709	20.6521	0.879128	1.79302e-07	0.0143946	0.03657	0.01451
AUGGGCCAGUGCAGGGCACGGCCUUUUUUCUGGUCCGACACGAAAGGAGCUCGAGCUUGGCAUUCCGGUACUGUUGGUAAAAUG	-28.34	0.037	58.1766	29.0759	19.2654	14.0545	21.0737	25.7699	20.3577	0.879062	3.3819e-07	0.0579854	0.08332	0.05751
AUAGGCCAGUGUAGGGCGCGGCCUUUUUUCUGACCCAACAUGAGAGGAGCUCGAGCUUGGCAUUCCGGUACUGUUGGUAAAAUG	-27.35	0.114592	36.7169	18.7874	12.2112	7.3654	11.3897	26.7242	24.1794	0.87906	1.74147e-07	0.0740066	0.08585	0.07414
AUAGGCCAGUGCAGGGCACGGCCUUUUUUUUGGGUCGACACAAGAGGAGCUCGAGCUUGGCAUUCCGGUACUGUUGGUAAAAUG	-26.81	0.033564	48.2653	24.6007	17.7584	14.6692	19.4769	26.6823	20.5065	0.878951	3.45926e-07	0.015102	0.02062	0.01528
AUAGGCCAGUGUAGGGCACGGCCUUUUCUUUGGUCCGACAUAAGAGGAGCUCGAGCUUGGCAUUCCGGUACUGUUGGUAAAAUG	-27.78	0.081037	36.2231	18.6757	11.8657	7.40535	11.7621	27.1464	24.3705	0.87886	5.52664e-08	0.0194178	0.04065	0.01962
AUAGGCUAGUGCAGGGCACGGCCUUCUUUUUAGUCCAAUACAAAAGGAGCUCGAGCUUGGCAUUCCGGUACUGUUGGUAAAAUG	-25.11	0.069822	52.166	28.2662	18.5442	12.0756	18.5062	26.5441	21.7343	0.878835	1.09558e-07	0.0215753	0.03099	0.02112
AUAGGCCAGUGUAGGGCACGGCCUUCUUUUUGGUCCGACACAAGAGGAGCUCGAGCUUGGCAUUCCGGUACUGUUGGUAAAAUG	-27.57	0.044624	54.231	28.465	20.5141	16.2466	21.6414	26.7594	19.7564	0.878806	3.0377e-07	0.0132737	0.0298	0.01376
AUAGGCCAGUGCAGGGCACGGCCUUUUUUUCGGUCCGACGCGAAAGGAGCUCGAGCUUGGCAUUCCGGUACUGUUGGUAAAAUG	-28.11	0.03627	49.5116	25.2507	18.2798	15.3675	20.275	26.7874	20.2099	0.878745	2.4886e-07	0.0232553	0.03324	0.02326
AUAGGCUAGUGCAGGGUACGGCCUUUUUUCUGACCCGACACGAAAGGAGCUCGAGCUUGGCAUUCCGGUACUGUUGGUAAAAUG	-24.48	0.0884	49.9017	26.1052	17.2528	11.0616	16.7926	26.4333	22.1858	0.878696	3.38689e-07	0.0904292	0.1055	0.09086
AUAGGCCAGUGCAGGGCGCGGCCUUCUUUUUGAUCCAACACAAAAGGAGCUCGAGCUUGGCAUUCCGGUACUGUUGGUAAAAUG	-28.59	0.043153	52.0586	28.7524	20.5129	15.9653	21.6367	26.5221	19.7784	0.878688	3.11849e-07	0.0178461	0.04633	0.01836
AUAGGCCAGUGCAGGGCGCGGCCUUCUUUUUGAUCCGACACGAAAGGAGCUCGAGCUUGGCAUUCCGGUACUGUUGGUAAAAUG	-28.73	0.059037	53.0808	29.121	20.7411	14.5138	20.0239	26.638	20.5621	0.878643	3.17618e-07	0.0200372	0.05176	0.02045
AUAGGCCAGUGCAGGGCGCGGCCUUUUCUUUGACCCAACACGAGAGGAGCUCGAGCUUGGCAUUCCGGUACUGUUGGUAAAAUG	-29.08	0.083354	42.1694	21.3854	14.5808	8.99134	13.2591	26.8174	23.4131	0.878598	2.16441e-07	0.0353891	0.05225	0.03507
AUAGGCCAGUGCAGGGUACGGCCUUUUUUUUGGUCUAACACAAAAGGAGCUCGAGCUUGGCAUUCCGGUACUGUUGGUAAAAUG	-24.95	0.033539	55.2942	28.0874	20.3354	16.1225	21.4353	26.6337	19.7556	0.878587	3.41856e-07	0.00885807	0.01953	0.0095
AUGGGCCAGUGUAGGGCGCGGCCUUUUUUUCGAUCCGGCGCAGAAGGAGCUCGAGCUUGGCAUUCCGGUACUGUUGGUAAAAUG	-25.43	0.032529	76.791	41.3759	28.993	23.0225	32.7697	26.0917	16.0346	0.87856	1.011e-07	0.0312357	0.04765	0.03052
AUAGGCCAGUGUAGGGCGCGGCCUUUUUUCUGAUCCAACACGAAAGGAGCUCGAGCUUGGCAUUCCGGUACUGUUGGUAAAAUG	-27.21	0.135672	38.7925	20.3735	13.4805	8.16103	12.353	26.8619	23.8504	0.878491	3.53254e-07	0.0827133	0.11057	0.08456
AUAGGCCAGUGCAGGGCACGGCCUUUUUUUCGGCCCGACGCAAGAGGAGCUCGAGCUUGGCAUUCCGGUACUGUUGGUAAAAUG	-28.7	0.112341	49.293	23.4047	16.112	9.78012	14.339	26.905	23.0624	0.878439	3.14122e-07	0.0426108	0.10076	0.04268
AUGGGCCAGUGCAGGGCGCGGCCUUUUUUCUGCCCCAACAUGAGAGGAGCUCGAGCUUGGCAUUCCGGUACUGUUGGUAAAAUG	-27.95	0.030902	49.4983	25.5069	16.4666	12.2499	18.8586	25.581	21.1656	0.878355	2.03588e-07	0.0737132	0.08627	0.07335
AUAGGCUAGUGCAGGGCGCGGCCUUUUUUUUGAUCUAACACAGAAGGAGCUCGAGCUUGGCAUUCCGGUACUGUUGGUAAAAUG	-24.47	0.032957	53.38	28.5593	20.1012	15.8389	21.7946	26.2724	19.7167	0.878345	3.25852e-07	0.00812909	0.01719	0.00795
AUAGGCUAGUGCAGGGUACGGCCUUUUUUCUGAUCCAACACGAGAGGAGCUCGAGCUUGGCAUUCCGGUACUGUUGGUAAAAUG	-24.62	0.086665	50.2356	26.0646	17.2013	11.0208	16.748	26.4507	22.2149	0.878273	3.58052e-07	0.082149	0.10877	0.08309
AUAGGCCAGUGUAGGGCGCGGCCUUUUUUCUGCCCCAACAUGAGAGGAGCUCGAGCUUGGCAUUCCGGUACUGUUGGUAAAAUG	-27.39	0.113562	40.3157	20.3304	13.2957	8.0304	12.3064	26.6772	23.8234	0.878226	2.19755e-07	0.0603724	0.075	0.05983
AUGGGCCAGUGUAGGGCACGGCCUUCUUUCUGCUCCGACAUGAGAGGAGCUCGAGCUUGGCAUUCCGGUACUGUUGGUAAAAUG	-27.74	0.034274	57.9405	28.5831	18.6595	13.5565	20.6982	25.609	20.5263	0.878103	1.28937e-07	0.0329761	0.05637	0.03294
AUGGGCCAGUGUAGGGCGCGGCCUUUUCUUUAGUCCAAUACGAGAGGAGCUCGAGCUUGGCAUUCCGGUACUGUUGGUAAAAUG	-25.44	0.024681	46.2053	24.0244	15.413	11.71	18.2257	25.8687	21.5793	0.878064	6.54214e-09	0.0133165	0.01899	0.01322
AUGGGCCAGUGUAGGGCACGGCCUUCUCUUUGACCCAACACGAGAGGAGCUCGAGCUUGGCAUUCCGGUACUGUUGGUAAAAUG	-27.7	0.031774	54.3149	27.9652	18.8235	13.7647	20.3913	25.8871	20.5612	0.878	1.44916e-07	0.0281569	0.05174	0.02835
AUAGGCCAGUGUAGGGCGCGGCCUUUUUUUUGAUCUAGCGCAAAAGGAGCUCGAGCUUGGCAUUCCGGUACUGUUGGUAAAAUG	-24.3	0.036919	46.3386	24.1873	17.3191	14.9319	19.849	26.6233	20.3457	0.877968	3.85516e-07	0.010296	0.02217	0.01066
AUAGGCCAGUGCAGGGCACGGCCUUUUUCUUGGUCCAGCACAGAAGGAGCUCGAGCUUGGCAUUCCGGUACUGUUGGUAAAAUG	-29.07	0.068378	34.8764	18.0326	11.4828	7.42203	11.6449	26.9345	24.2562	0.877899	6.30938e-08	0.0290611	0.05607	0.02868
AUGGGCCAGUGUAGGGCGCGGCCUUUUCUUUGGUCCAACAUGAGAGGAGCUCGAGCUUGGCAUUCCGGUACUGUUGGUAAAAUG	-27.72	0.025562	49.5404	25.7624	17.1555	12.728	19.067	26.04	21.156	0.877786	1.98796e-08	0.00744335	0.01649	0.00762
AUAGGCUAGUGCAGGGUACGGCCUUUUCUUUGACCCAGCACAAGAGGAGCUCGAGCUUGGCAUUCCGGUACUGUUGGUAAAAUG	-24.68	0.06672	51.7445	26.9875	17.7812	11.4394	17.3839	26.4574	22.009	0.877748	3.62837e-07	0.0443847	0.06843	0.04374
AUAGGCUAGUGUAGGGCACGGCCUUUUUUUUGGGUCAACACAAGAGGAGCUCGAGCUUGGCAUUCCGGUACUGUUGGUAAAAUG	-23.31	0.034029	55.1806	29.1955	20.5387	16.6749	22.7046	26.4794	19.4023	0.877695	3.7345e-07	0.0140873	0.01998	0.01415
AUGGGCCAGUGCAGGGCACGGCCUUUUUUCUGGUCCGACAUGAGAGGAGCUCGAGCUUGGCAUUCCGGUACUGUUGGUAAAAUG	-28.48	0.028527	59.0288	28.8108	18.9762	13.8372	20.9656	25.9078	20.5353	0.877667	1.68524e-07	0.0410718	0.06322	0.04041
AUAGGCCAGUGCAGGGUACGGCCUUCUUUUUGGUCCAACAUGAAAGGAGCUCGAGCUUGGCAUUCCGGUACUGUUGGUAAAAUG	-27.58	0.067568	45.8291	23.9208	15.9482	9.90007	14.9184	26.9694	23.0347	0.877583	1.24923e-07	0.0184243	0.03972	0.01807
AUGGGCCAGUGCAGGGCACGGCCUUUUCUUUGGUCCGACACAAGAGGAGCUCGAGCUUGGCAUUCCGGUACUGUUGGUAAAAUG	-28.34	0.025636	54.594	27.8036	18.1889	13.5363	20.519	25.8106	20.6371	0.87744	3.01544e-07	0.0246708	0.05264	0.0243
AUAGGCUAGUGUAGGGCACGGCCUUCUUUUUGGUCCGACAUAAAAGGAGCUCGAGCUUGGCAUUCCGGUACUGUUGGUAAAAUG	-25.66	0.067563	46.9178	25.0579	16.0763	10.4399	16.3722	26.8415	22.7008	0.877411	6.54083e-08	0.0151759	0.03317	0.01526
AUGGGCCAGUGUAGGGCACGGCCUUCUCUUUGCCCCAACACGAGAGGAGCUCGAGCUUGGCAUUCCGGUACUGUUGGUAAAAUG	-27.74	0.031404	57.1821	28.9851	19.5823	14.2463	21.0285	25.907	20.3304	0.877329	2.37e-07	0.0230532	0.03731	0.02216
AUAGGCUAGUGCAGGGUACGGCCUUUUCUUUGACCCGACACAAGAGGAGCUCGAGCUUGGCAUUCCGGUACUGUUGGUAAAAUG	-24.48	0.06407	49.7119	26.2205	17.2104	11.1787	17.025	26.3872	22.1043	0.877275	3.05722e-07	0.0399812	0.05961	0.04051
AUGGGCCAGUGCAGGGCGCGGCCUUUUCUUUGAUCCAGCACAAGAGGAGCUCGAGCUUGGCAUUCCGGUACUGUUGGUAAAAUG	-27.97	0.028251	53.553	28.1852	18.5033	13.6966	20.7246	25.7245	20.5139	0.877219	3.94379e-07	0.0309843	0.06686	0.03143
AUAGGCCAGUGCAGGGCACGGCCUUUUUUUUGGGUCGACACAGAAGGAGCUCGAGCUUGGCAUUCCGGUACUGUUGGUAAAAUG	-26.81	0.033089	48.46	24.811	17.9052	14.705	19.5383	26.6758	20.4854	0.877138	3.80226e-07	0.0143798	0.01956	0.01419
AUAGGCUAGUGUAGGGCGCGGCCUUUUCUUUGAUCCAGCACGAGAGGAGCUCGAGCUUGGCAUUCCGGUACUGUUGGUAAAAUG	-25.78	0.090999	50.9997	25.8383	17.3233	10.9247	16.3467	26.6799	22.3776	0.877126	2.87419e-07	0.035274	0.06907	0.03545
AUAGGCUAGUGUAGGGCACGGCCUUUUUUUCGGUCCAACGCGAAAGGAGCUCGAGCUUGGCAUUCCGGUACUGUUGGUAAAAUG	-24.61	0.03746	54.5872	29.1268	20.4748	16.9897	23.0159	26.5717	19.291	0.877097	3.02658e-07	0.029698	0.03698	0.03025
AUGGGCCAGUGUAGGGCGCGGCCUUCUUUUUGGUCCAACAUAGAAGGAGCUCGAGCUUGGCAUUCCGGUACUGUUGGUAAAAUG	-27.37	0.023272	52.3256	26.7084	17.1482	12.7444	19.7394	26.1014	21.1785	0.877069	6.68359e-08	0.0126297	0.02794	0.01255
AUAGGCUAGUGCAGGGCGCGGCCUUUUUUUUGAUCUAACACAAAAGGAGCUCGAGCUUGGCAUUCCGGUACUGUUGGUAAAAUG	-24.33	0.033875	54.5464	29.1687	20.5295	16.1774	22.2543	26.2611	19.5419	0.876973	3.71774e-07	0.0093928	0.02022	0.00968
AUAGGCUAGUGCAGGGUACGGCCUUUUCUUUGAUCCAACGCAAGAGGAGCUCGAGCUUGGCAUUCCGGUACUGUUGGUAAAAUG	-24.21	0.047154	47.5772	24.7499	16.1384	10.9243	16.6826	26.3579	22.2168	0.876965	1.45058e-07	0.0188348	0.04011	0.01854
AUGGGCCAGUGUAGGGCACGGCCUUUUUCUUGCGUCAACACAGAAGGAGCUCGAGCUUGGCAUUCCGGUACUGUUGGUAAAAUG	-25.11	0.025967	48.588	25.3379	16.3232	12.5369	19.169	26.0615	21.2623	0.876938	1.057e-07	0.0210361	0.06277	0.02142
AUAGGCCAGUGUAGGGCGCGGCCUUUUUUCUGACCCAACACGAGAGGAGCUCGAGCUUGGCAUUCCGGUACUGUUGGUAAAAUG	-27.35	0.132491	42.0201	21.3195	14.236	8.60921	12.9179	26.8752	23.633	0.876904	3.80669e-07	0.0920905	0.1087	0.09363
AUAGGCUAGUGCAGGGCACGGCCUUUUCUUUAGUCCAAUACGAGAGGAGCUCGAGCUUGGCAUUCCGGUACUGUUGGUAAAAUG	-25.6	0.055223	41.4135	21.8264	13.9189	9.11545	14.4738	26.5227	23.2036	0.876899	8.37993e-09	0.0139384	0.0201	0.01421
AUGGGCCAGUGCAGGGCGCGGCCUUCUUUUUGACCCGGCAUAAAAGGAGCUCGAGCUUGGCAUUCCGGUACUGUUGGUAAAAUG	-27.62	0.026706	56.7188	29.7611	19.6638	14.441	21.7822	25.8074	20.1832	0.876885	2.87489e-07	0.0296145	0.05303	0.02901
AUAGGCCAGUGCAGGGCACGGCCUUUUUUCUAGUCCAAUAUGAAAGGAGCUCGAGCUUGGCAUUCCGGUACUGUUGGUAAAAUG	-27.23	0.063025	32.1588	15.9069	9.98554	6.43697	10.487	26.385	24.474	0.876801	1.17331e-08	0.0365178	0.04574	0.03672
AUAGGCCAGUGUAGGGCGCGGCCUUUUUCUUGACCCAACACAGAAGGAGCUCGAGCUUGGCAUUCCGGUACUGUUGGUAAAAUG	-27.21	0.110587	37.5753	19.5534	12.7516	7.76564	11.9133	26.8234	24.0289	0.876661	2.67575e-07	0.0637634	0.08868	0.06357
AUAGGCCAGUGCAGGGCACGGCCUUUUUCUUAGUCCAAUAUAGAAGGAGCUCGAGCUUGGCAUUCCGGUACUGUUGGUAAAAUG	-27.23	0.059238	31.0618	15.7161	9.6984	6.25322	10.255	26.5596	24.6532	0.876618	1.7e-08	0.0320802	0.04374	0.03164
AUGGGCCAGUGCAGGGCGCGGCCUUUUCUUUAGCCCAAUACGAGAGGAGCUCGAGCUUGGCAUUCCGGUACUGUUGGUAAAAUG	-27.17	0.025945	53.2987	26.6904	17.6672	13.0422	19.7131	25.5136	20.7357	0.876572	6.18354e-08	0.0165038	0.0232	0.01678
AUAGGCCAGUGCAGGGCACGGCCUUUUUCUUAGCCCAAUACAGAAGGAGCUCGAGCUUGGCAUUCCGGUACUGUUGGUAAAAUG	-27.23	0.105347	38.6511	19.849	12.9758	7.89329	12.1784	26.645	23.8759	0.876343	3.04594e-07	0.0769277	0.09668	0.07687
AUGGGCCAGUGCAGGGCGCGGCCUUUUUUUCGAUCCAACGCAGAAGGAGCUCGAGCUUGGCAUUCCGGUACUGUUGGUAAAAUG	-26.96	0.03558	54.6443	27.8963	18.628	13.6377	20.4055	25.7612	20.5617	0.87631	3.94508e-07	0.0796007	0.09359	0.07882
AUGGGCCAGUGCAGGGCGCGGCCUUUUUUCUGAUCCAGCGCGAAAGGAGCUCGAGCUUGGCAUUCCGGUACUGUUGGUAAAAUG	-27.22	0.027098	56.2689	28.8738	19.5286	14.3672	21.2482	25.7602	20.1965	0.876245	1.77247e-07	0.0517727	0.06929	0.05199
AUAGGCUAGUGCAGGGCGCGGCCUUCUUUUUGAUCCAACAUGAAAGGAGCUCGAGCUUGGCAUUCCGGUACUGUUGGUAAAAUG	-26.96	0.062982	48.6978	26.1015	17.0512	11.0346	16.9941	26.3304	22.1479	0.876141	1.6948e-07	0.0180776	0.04667	0.01813
AUAGGCCAGUGCAGGGCACGGCCUUUUCUUUAGUCCAAUAUAAGAGGAGCUCGAGCUUGGCAUUCCGGUACUGUUGGUAAAAUG	-27.23	0.053689	32.2328	16.2818	10.1329	6.5713	10.6379	26.5538	24.4912	0.876126	2.94335e-08	0.020137	0.0289	0.01992
AUGGGCCAGUGUAGGGCGCGGCCUUUUCUUUAGUCCGAUACGAGAGGAGCUCGAGCUUGGCAUUCCGGUACUGUUGGUAAAAUG	-25.44	0.024201	49.8533	25.2906	16.4555	12.3584	19.0267	25.8537	21.2477	0.876119	7e-09	0.0089429	0.01817	0.00888
AUAGGCUAGUGCAGGGCGCGGCCUUUUCUUUGAUCCAACGCGAGAGGAGCUCGAGCUUGGCAUUCCGGUACUGUUGGUAAAAUG	-26.66	0.042377	43.0977	22.7934	15.0676	10.3105	15.6482	26.3829	22.5362	0.876007	1.27409e-08	0.00983738	0.02064	0.00998
AUAGGCUAGUGCAGGGUACGGCCUUUUUCUUGACCCGACGCAGAAGGAGCUCGAGCUUGGCAUUCCGGUACUGUUGGUAAAAUG	-24.21	0.050903	50.732	25.8533	16.9725	11.2432	17.1037	26.3106	22.0337	0.875993	9.9e-08	0.0174333	0.02511	0.01714
AUGGGCCAGUGCAGGGCGCGGCCUUUUCUUUGAUCCGACACAAGAGGAGCUCGAGCUUGGCAUUCCGGUACUGUUGGUAAAAUG	-27.77	0.026028	52.7662	27.7268	18.1428	13.5375	20.5273	25.6884	20.5754	0.875987	3.68933e-07	0.0279425	0.06004	0.0276
AUAGGCCAGUGCAGGGUACGGCCUUUUUUUUGGUCUAACACAGAAGGAGCUCGAGCUUGGCAUUCCGGUACUGUUGGUAAAAUG	-25.09	0.032395	56.4488	28.2446	20.4736	16.1333	21.4454	26.6209	19.7438	0.875966	3.91859e-07	0.00768926	0.01817	0.00751
AUAGGCCAGUGCAGGGCACGGCCUUUUUUCUGGUCCAGCACGAAAGGAGCUCGAGCUUGGCAUUCCGGUACUGUUGGUAAAAUG	-29.07	0.107707	42.9176	21.6721	14.4171	8.77057	13.2722	26.854	23.5417	0.87593	3.5993e-07	0.0687862	0.10012	0.06963
AUGGGCCAGUGUAGGGCACGGCCUUCUCUUUGAUCCAACACGAGAGGAGCUCGAGCUUGGCAUUCCGGUACUGUUGGUAAAAUG	-27.7	0.031366	55.6057	28.6287	19.3074	14.0993	20.8394	25.885	20.3928	0.875926	2.03206e-07	0.0201495	0.05255	0.01996
AUAGGCCAGUGCAGGGCACGGCCUUUUUUCUAGCCCAAUAUGAGAGGAGCUCGAGCUUGGCAUUCCGGUACUGUUGGUAAAAUG	-27.37	0.063225	38.0357	18.3737	11.9182	7.56047	11.9134	26.3146	23.8771	0.875871	2e-08	0.0379801	0.0436	0.0366
AUGGGCCAGUGCAGGGCACGGCCUUUUUUUCGGUCCAACGCAAAAGGAGCUCGAGCUUGGCAUUCCGGUACUGUUGGUAAAAUG	-27.39	0.037605	54.2622	27.9436	18.6353	13.6649	20.4734	25.7729	20.554	0.875832	4.14102e-07	0.0821043	0.09805	0.08293
AUGGGCCAGUGCAGGGCGCGGCCUUUUCUUUGACCCAGCAUAAGAGGAGCUCGAGCUUGGCAUUCCGGUACUGUUGGUAAAAUG	-27.97	0.027703	51.3114	26.8172	17.3506	12.8209	19.6937	25.7232	20.9511	0.875815	3.25751e-07	0.0482241	0.07103	0.04883
AUAGGCCAGUGCAGGGCACGGCCUUCUUUUUAGUCCGAUAUAAAAGGAGCUCGAGCUUGGCAUUCCGGUACUGUUGGUAAAAUG	-26.88	0.033553	50.5245	26.971	19.0365	13.8687	19.2853	26.4567	20.794	0.875787	2.07743e-07	0.0153141	0.02335	0.01478
AUAGGCCAGUGCAGGGUACGGCCUUUUUUUUGGGUCAACACAAAAGGAGCUCGAGCUUGGCAUUCCGGUACUGUUGGUAAAAUG	-24.95	0.030046	55.357	27.9117	20.2222	16.3422	21.6447	26.5692	19.6135	0.875757	4.23699e-07	0.0105044	0.01814	0.01104
AUGGGCCAGUGUAGGGCGCGGCCUUCUUUUUAGCCCAAUACAAAAGGAGCUCGAGCUUGGCAUUCCGGUACUGUUGGUAAAAUG	-24.95	0.036347	58.5757	31.5162	20.8814	15.4145	23.0883	25.8393	19.7124	0.875648	2.41464e-07	0.034447	0.04446	0.03454
AUAGGCCAGUGUAGGGCGCGGCCUUUUUUUUGAUCUAGCGCAGAAGGAGCUCGAGCUUGGCAUUCCGGUACUGUUGGUAAAAUG	-24.44	0.03599	46.5585	24.0898	17.2879	14.8667	19.7489	26.6192	20.3762	0.875591	4.48131e-07	0.0131536	0.02391	0.01315
AUAGGCCAGUGCAGGGUACGGCCUUCUUUUUAGUCCGAUACAGAAGGAGCUCGAGCUUGGCAUUCCGGUACUGUUGGUAAAAUG	-25.3	0.069397	49.7172	24.622	16.3966	10.1482	15.3108	26.7748	22.8133	0.875506	1.14583e-07	0.016592	0.02541	0.01642
AUGGGCCAGUGUAGGGCACGGCCUUUUUUCUGAGUCGACACGAGAGGAGCUCGAGCUUGGCAUUCCGGUACUGUUGGUAAAAUG	-25.21	0.042168	57.2952	28.1433	18.6627	13.5376	20.3719	25.9457	20.7041	0.875439	4.00317e-07	0.0810508	0.10853	0.08136
AUAGGCCAGUGCAGGGUACGGCCUUUUUCUUGAUCCGGCACAGAAGGAGCUCGAGCUUGGCAUUCCGGUACUGUUGGUAAAAUG	-26.45	0.086975	50.1551	24.9258	16.7861	10.3337	15.3507	26.5295	22.5979	0.875425	3.7072e-07	0.0302635	0.06151	0.03017
AUAGGCUAGUGCAGGGCACGGCCUUCUUUUUGAUCCGGCACAGAAGGAGCUCGAGCUUGGCAUUCCGGUACUGUUGGUAAAAUG	-26.19	0.043242	60.6009	33.3167	23.3533	17.4091	24.2929	26.2345	18.9127	0.875372	3.88e-07	0.0198067	0.05109	0.02004
AUGGGCCAGUGCAGGGCGCGGCCUUCUUUUUGAUCCGGCAUAAAAGGAGCUCGAGCUUGGCAUUCCGGUACUGUUGGUAAAAUG	-27.62	0.027799	56.7116	29.8703	19.7762	14.5566	21.9068	25.7526	20.098	0.875295	3.43513e-07	0.0221025	0.05627	0.02201
AUGGGCCAGUGCAGGGCGCGGCCUUUUUUCUGACCCAGCAUGAAAGGAGCUCGAGCUUGGCAUUCCGGUACUGUUGGUAAAAUG	-27.97	0.030105	53.554	27.4091	18.0588	13.2394	20.0504	25.711	20.7358	0.875252	3.01353e-07	0.0796645	0.09133	0.07966
AUAGGCUAGUGCAGGGCGCGGCCUUCUUUUUGAUCCAACAUAGAAGGAGCUCGAGCUUGGCAUUCCGGUACUGUUGGUAAAAUG	-26.96	0.06387	50.2542	26.4757	17.4054	11.1635	17.0892	26.4231	22.1298	0.875215	2.67294e-07	0.017428	0.04532	0.0178
AUGGGCCAGUGCAGGGCACGGCCUUUUCUUUGAUUCAGCAUGAGAGGAGCUCGAGCUUGGCAUUCCGGUACUGUUGGUAAAAUG	-27.14	0.02228	46.5486	24.958	16.7922	12.8229	19.0254	25.666	20.9215	0.875189	6.87322e-09	0.00965304	0.01629	0.00941
AUGGGCCAGUGUAGGGCGCGGCCUUUUUCUUAAUCCGAUACAGAAGGAGCUCGAGCUUGGCAUUCCGGUACUGUUGGUAAAAUG	-24.3	0.023497	43.7753	22.5963	14.0374	10.9709	17.5203	25.3931	21.7111	0.875173	2.24583e-08	0.0373083	0.05047	0.03702
AUAGGCCAGUGCAGGGCGCGGCCUUUUCUUUGAUCCAACACGAGAGGAGCUCGAGCUUGGCAUUCCGGUACUGUUGGUAAAAUG	-29.08	0.081933	44.1854	22.5239	15.42	9.55036	14.0126	26.8	23.1248	0.87506	3.1856e-07	0.0252492	0.05339	0.02484
AUGGGCCAGUGCAGGGCGCGGCCUUUUUUUCGACCCGACGCAAAAGGAGCUCGAGCUUGGCAUUCCGGUACUGUUGGUAAAAUG	-26.82	0.033214	60.3123	30.5008	20.8011	15.163	22.2476	25.8034	19.8202	0.875038	3.69805e-07	0.073448	0.08596	0.07276
AUAGGCCAGUGCAGGGUACGGCCUUUUUCUUGACCCAGCGCAGAAGGAGCUCGAGCUUGGCAUUCCGGUACUGUUGGUAAAAUG	-26.18	0.067214	42.241	20.9628	13.8067	8.64396	13.1343	26.7526	23.5543	0.874986	1.75589e-07	0.0484947	0.06854	0.04774
AUGGGCCAGUGUAGGGCACGGCCUUUUUUCUGAGUCAACGCGAAAGGAGCUCGAGCUUGGCAUUCCGGUACUGUUGGUAAAAUG	-24.32	0.028911	53.3542	26.3099	17.2528	12.7293	19.3678	25.7841	21.0274	0.874949	7.29454e-08	0.043814	0.05471	0.04267
AUAGGCCAGUGCAGGGCACGGCCUUUUUUUUGGGUCGACACAAAAGGAGCUCGAGCUUGGCAUUCCGGUACUGUUGGUAAAAUG	-26.67	0.033923	49.7884	25.4804	18.3671	15.0615	20.0254	26.6564	20.2974	0.874914	4.46898e-07	0.0164323	0.02284	0.01671
AUAGGCCAGUGUAGGGCGCGGCCUUUUUUCUGACCCGACAUGAAAGGAGCUCGAGCUUGGCAUUCCGGUACUGUUGGUAAAAUG	-27.21	0.106868	51.0529	26.5773	18.3568	11.4675	16.6583	26.7797	22.1561	0.874867	2.49341e-07	0.0623491	0.07522	0.06218
AUAGGCUAGUGUAGGGCACGGCCUUCUUUUUGGUCCAACACGAAAGGAGCUCGAGCUUGGCAUUCCGGUACUGUUGGUAAAAUG	-25.8	0.056231	61.9238	33.8755	23.6502	16.9779	23.8168	26.5441	19.2831	0.874847	3.7479e-07	0.0218317	0.04901	0.02268
AUAGGCUAGUGCAGGGUACGGCCUUUUCUUUGAUCCAGCACAAGAGGAGCUCGAGCUUGGCAUUCCGGUACUGUUGGUAAAAUG	-24.68	0.068261	52.2613	27.7846	18.3875	11.9317	18.0306	26.3899	21.7291	0.874838	4.55324e-07	0.0314366	0.06891	0.03193
AUGGGCCAGUGCAGGGCACGGCCUUUUCUUUGGUCCAACGCAAGAGGAGCUCGAGCUUGGCAUUCCGGUACUGUUGGUAAAAUG	-28.07	0.022448	56.3265	27.8044	18.0536	13.4644	20.585	25.9589	20.7473	0.874829	1.91669e-07	0.0197358	0.04433	0.02026
AUAGGCUAGUGUAGGGCACGGCCUUUUUCUUGAUCCGGCACAGAAGGAGCUCGAGCUUGGCAUUCCGGUACUGUUGGUAAAAUG	-24.67	0.100594	46.8064	24.9229	16.1912	10.3318	15.9098	26.5059	22.587	0.874744	4.18556e-07	0.0526474	0.10425	0.05319
AUAGGCUAGUGUAGGGCGCGGCCUUUUUUUUGAUCUAGCACAAGAGGAGCUCGAGCUUGGCAUUCCGGUACUGUUGGUAAAAUG	-22.94	0.047196	56.2982	29.7657	20.9699	15.6493	21.6075	26.4112	19.881	0.874709	3.94e-07	0.0114924	0.02379	0.01151
AUAGGCCAGUGCAGGGUACGGCCUUUUUUUCGGUCCAGCGCAAGAGGAGCUCGAGCUUGGCAUUCCGGUACUGUUGGUAAAAUG	-26.54	0.0994	53.1382	25.5401	17.677	10.8327	15.7192	26.8604	22.5139	0.874703	4.29437e-07	0.0328246	0.10105	0.03239
AUAGGCCAGUGCAGGGCACGGCCUUUUUUCUAGCCCAAUACGAAAGGAGCUCGAGCUUGGCAUUCCGGUACUGUUGGUAAAAUG	-27.23	0.103661	41.9318	21.0709	13.9168	8.49489	12.9664	26.579	23.5421	0.874463	2.99609e-07	0.0793526	0.09282	0.08056
AUAGGCCAGUGUAGGGCGCGGCCUUUUUUCUGACCCGACGCGAAAGGAGCUCGAGCUUGGCAUUCCGGUACUGUUGGUAAAAUG	-26.46	0.09686	47.159	23.4784	16.1523	9.90667	14.4567	26.785	22.9392	0.874283	1.58167e-07	0.0520897	0.06183	0.05193
AUAGGCCAGUGUAGGGCACGGCCUUUUUUCUAGUCCGAUACGAGAGGAGCUCGAGCUUGGCAUUCCGGUACUGUUGGUAAAAUG	-25.64	0.110618	48.4863	23.4116	15.8182	9.62145	14.3175	26.7798	23.0792	0.874213	2.6567e-07	0.0601039	0.08519	0.05975
AUAGGCCAGUGCAGGGCGCGGCCUUCUUUUUGACCCAGCACGAAAGGAGCUCGAGCUUGGCAUUCCGGUACUGUUGGUAAAAUG	-28.93	0.064994	54.6671	29.9132	21.2063	14.3234	19.9715	26.7136	20.6951	0.874182	4.02077e-07	0.0315624	0.05811	0.03142
AUAGGCCAGUGCAGGGUACGGCCUUCUUUUUGGUCCAACAUAGAAGGAGCUCGAGCUUGGCAUUCCGGUACUGUUGGUAAAAUG	-27.58	0.055064	43.8458	22.5234	14.7969	9.25902	14.2018	27.0307	23.3858	0.874142	8.12833e-08	0.0142802	0.03134	0.01403
AUAGGCCAGUGCAGGGCACGGCCUUUUUUUUGGUUCAACACAAGAGGAGCUCGAGCUUGGCAUUCCGGUACUGUUGGUAAAAUG	-26.81	0.036623	51.4219	26.4982	19.0913	15.2318	20.3509	26.6657	20.217	0.873983	4.46778e-07	0.0129535	0.02248	0.01272
AUGGGCCAGUGCAGGGCACGGCCUUUUUUCUGCCCUAACAUGAAAGGAGCUCGAGCUUGGCAUUCCGGUACUGUUGGUAAAAUG	-26.84	0.030926	57.4206	28.5095	18.7662	13.6855	20.7143	25.6111	20.4628	0.873915	2.65674e-07	0.0332299	0.07542	0.03383
AUAGGCUAGUGCAGGGUACGGCCUUUUCUUUGACCCAGCAUAAGAGGAGCUCGAGCUUGGCAUUCCGGUACUGUUGGUAAAAUG	-24.68	0.067014	49.7142	26.3227	17.1697	11.0079	16.932	26.3986	22.1953	0.873878	3.69382e-07	0.0487808	0.07213	0.04887
AUGGGCCAGUGCAGGGCACGGCCUUCUUUCUGCUCCAACACGAGAGGAGCUCGAGCUUGGCAUUCCGGUACUGUUGGUAAAAUG	-29.47	0.034012	60.3485	31.4076	21.0209	15.5033	23.0039	25.6858	19.5913	0.873793	2.03309e-07	0.0263235	0.05249	0.02587
AUGGGCCAGUGUAGGGCGCGGCCUUUUCUUUAGCCCGAUACGAGAGGAGCUCGAGCUUGGCAUUCCGGUACUGUUGGUAAAAUG	-25.44	0.030957	53.5168	26.3808	17.3901	12.8057	19.4114	25.5786	20.8864	0.873786	8.30959e-08	0.0226043	0.02975	0.0224
AUAGGCUAGUGUAGGGCACGGCCUUUUUUUUGGGUCAACACAGAAGGAGCUCGAGCUUGGCAUUCCGGUACUGUUGGUAAAAUG	-23.31	0.033442	55.8928	29.5782	20.8041	16.7923	22.8839	26.4621	19.3349	0.87366	4.66862e-07	0.0154061	0.02141	0.01549
AUAGGCCAGUGCAGGGUACGGCCUUUUUCUUGAUCCAGCGCAGAAGGAGCUCGAGCUUGGCAUUCCGGUACUGUUGGUAAAAUG	-26.18	0.072957	44.828	22.2995	14.799	9.22435	13.9136	26.6184	23.197	0.873644	2.8416e-07	0.036045	0.07061	0.03604
AUGGGCCAGUGUAGGGCGCGGCCUUUUUUUCGAUCCGGCGCAAAAGGAGCUCGAGCUUGGCAUUCCGGUACUGUUGGUAAAAUG	-25.29	0.032557	77.1883	42.1547	29.5361	23.9254	34.0303	26.0685	15.5715	0.873638	1.3782e-07	0.0339701	0.05159	0.03373
AUGGGCCAGUGUAGGGCACGGCCUUUUCUUCGAUCCGACGCGAGAGGAGCUCGAGCUUGGCAUUCCGGUACUGUUGGUAAAAUG	-26.51	0.024138	52.8038	26.9046	18.128	13.9949	20.6409	25.8894	20.4473	0.873577	5.2385e-08	0.0370866	0.05366	0.03661
AUAGGCUAGUGCAGGGUACGGCCUUUUUUCUGAUCCGACGCGAAAGGAGCUCGAGCUUGGCAUUCCGGUACUGUUGGUAAAAUG	-23.73	0.0671	51.7859	26.205	17.3673	11.0783	16.8093	26.2675	22.0946	0.873337	1.88915e-07	0.0509919	0.06937	0.05161
AUAGGCUAGUGCAGGGCACGGCCUUUUUUUCGAUCCGGCGCAGAAGGAGCUCGAGCUUGGCAUUCCGGUACUGUUGGUAAAAUG	-25.59	0.071568	74.9122	41.0982	28.9049	21.6977	30.8302	26.5104	16.9063	0.873331	1.48355e-07	0.0320461	0.0506	0.03137
AUAGGCCAGUGUAGGGCACGGCCUUUUUUCUAGUCCGAUACGAAAGGAGCUCGAGCUUGGCAUUCCGGUACUGUUGGUAAAAUG	-25.5	0.114906	43.7337	21.7539	14.4796	8.78216	13.2671	26.7545	23.4862	0.873275	2.67527e-07	0.0668429	0.08929	0.06732
AUAGGCCAGUGCAGGGCACGGCCUUUUUUUUGGGUCAACACAAGAGGAGCUCGAGCUUGGCAUUCCGGUACUGUUGGUAAAAUG	-26.81	0.033084	50.1001	25.8742	18.6434	15.2312	20.2635	26.654	20.2114	0.873154	4.87106e-07	0.0163906	0.02339	0.01655
AUAGGCUAGUGCAGGGUACGGCCUUUUUUCUGACCCAGCAUGAAAGGAGCUCGAGCUUGGCAUUCCGGUACUGUUGGUAAAAUG	-24.68	0.072836	51.7653	26.848	17.8316	11.3928	17.2383	26.3933	22.0003	0.873088	3.45692e-07	0.0805794	0.09389	0.08089
AUAGGCCAGUGCAGGGCACGGCCUUUUUUCUAGCCCGAUACGAAAGGAGCUCGAGCUUGGCAUUCCGGUACUGUUGGUAAAAUG	-27.23	0.095575	56.6416	27.6431	18.9429	11.7912	17.3069	26.4794	21.8441	0.87305	2.72774e-07	0.0480215	0.06737	0.04758
AUAGGCCAGUGCAGGGCGCGGCCUUCUUUUUGAUCCAGCACGAAAGGAGCUCGAGCUUGGCAUUCCGGUACUGUUGGUAAAAUG	-28.93	0.066674	54.5886	30.0334	21.3261	14.5078	20.1772	26.6651	20.5786	0.873035	4.23485e-07	0.0231871	0.05938	0.02312
AUAGGCUAGUGUAGGGCGCGGCCUUUUUUUUGAGUCAGCACAGAAGGAGCUCGAGCUUGGCAUUCCGGUACUGUUGGUAAAAUG	-22.94	0.041185	56.6199	29.6641	20.9171	15.9878	21.9461	26.4886	19.7504	0.872975	4.37232e-07	0.0146388	0.02226	0.01455
AUGGGCCAGUGCAGGGCACGGCCUUCUUUUUGAGUCGACAUAAAAGGAGCUCGAGCUUGGCAUUCCGGUACUGUUGGUAAAAUG	-26.45	0.025526	63.1269	31.1264	20.8952	15.1143	22.4491	25.6403	19.763	0.872845	3.84574e-07	0.0170554	0.0484	0.01676
AUAGGCCAGUGCAGGGCACGGCCUUUUCUUUGAUCCGGCGCAAGAGGAGCUCGAGCUUGGCAUUCCGGUACUGUUGGUAAAAUG	-27.9	0.070738	40.4186	20.5069	13.5556	8.68843	13.1551	26.6763	23.494	0.872793	2.98221e-07	0.0282344	0.05614	0.02892
AUGGGCCAGUGCAGGGCACGGCCUUCUUUUUGAUCUAACAUAAAAGGAGCUCGAGCUUGGCAUUCCGGUACUGUUGGUAAAAUG	-26.45	0.027159	57.0892	30.0774	19.909	14.664	22.069	25.7047	20.0203	0.872775	3.65114e-07	0.0215701	0.05649	0.02188
AUAGGCUAGUGUAGGGCACGGCCUUUUUCUUGACCCGGCACAGAAGGAGCUCGAGCUUGGCAUUCCGGUACUGUUGGUAAAAUG	-24.67	0.096793	47.7589	25.0802	16.2878	10.3617	15.9774	26.5295	22.5839	0.872758	4.27914e-07	0.0717303	0.10011	0.07131
AUGGGCCAGUGCAGGGCGCGGCCUUUUCUUUGACCCGACAUAAGAGGAGCUCGAGCUUGGCAUUCCGGUACUGUUGGUAAAAUG	-27.77	0.028154	51.0969	26.7601	17.3006	12.8166	19.6961	25.6228	20.9031	0.872664	3.55261e-07	0.0479445	0.06991	0.04767
AUAGGCCAGUGCAGGGCGCGGCCUUUUCUUUGCCCCAACACGAGAGGAGCUCGAGCUUGGCAUUCCGGUACUGUUGGUAAAAUG	-29.12	0.081663	45.8905	23.2363	15.9603	9.88356	14.4469	26.8061	22.9613	0.872553	4.24517e-07	0.028663	0.04761	0.02869
AUAGGCUAGUGCAGGGUACGGCCUUUUCUUUAAUCCAAUACAAGAGGAGCUCGAGCUUGGCAUUCCGGUACUGUUGGUAAAAUG	-22.74	0.045392	43.6807	22.5634	14.1437	9.38146	15.127	25.9684	22.7935	0.872549	2.52105e-08	0.0233289	0.03403	0.02364
AUAGGCUAGUGCAGGGCACGGCCUUUUUCUUAAUCCGAUACAGAAGGAGCUCGAGCUUGGCAUUCCGGUACUGUUGGUAAAAUG	-24.46	0.052431	39.4139	20.6854	12.786	8.52884	13.9828	26.0153	23.2432	0.872235	3.1e-08	0.0389856	0.05331	0.03814
AUGGGCCAGUGCAGGGCGCGGCCUUUUUUCUGCCCCAACACGAGAGGAGCUCGAGCUUGGCAUUCCGGUACUGUUGGUAAAAUG	-27.95	0.035432	54.0127	27.3139	17.9399	13.2059	19.9998	25.7252	20.7597	0.872227	5.17906e-07	0.091563	0.11458	0.09248
AUAGGCUAGUGCAGGGUACGGCCUUUUUUCUGAUCCAGCGCGAAAGGAGCUCGAGCUUGGCAUUCCGGUACUGUUGGUAAAAUG	-23.93	0.065261	55.3672	28.5526	19.4611	12.6232	18.5621	26.443	21.4099	0.872206	2.37523e-07	0.0537601	0.07285	0.05433
AUGGGCCAGUGUAGGGCACGGCCUUUUUUUCGAUUCGACGCAGAAGGAGCUCGAGCUUGGCAUUCCGGUACUGUUGGUAAAAUG	-24.26	0.037011	70.631	34.3595	23.8839	17.2375	24.8243	26.0556	18.9091	0.872159	2.8464e-07	0.0325245	0.09217	0.03214
AUAGGCUAGUGUAGGGCGCGGCCUUCUUUUUGAUCCGACAUAAAAGGAGCUCGAGCUUGGCAUUCCGGUACUGUUGGUAAAAUG	-25.09	0.084455	51.9907	28.0163	18.4897	11.9537	18.1312	26.4608	21.7535	0.871999	3.85837e-07	0.021676	0.05634	0.0228
AUAGGCUAGUGUAGGGCGCGGCCUUUUUUUUGAGUCAGCACAAAAGGAGCUCGAGCUUGGCAUUCCGGUACUGUUGGUAAAAUG	-22.8	0.042439	57.2465	30.1653	21.2516	16.2696	22.3368	26.4745	19.6024	0.871867	4.89916e-07	0.0163509	0.02477	0.01617
AUAGGCCAGUGCAGGGCGCGGCCUUCUUUUUGAUCCAACACAAGAGGAGCUCGAGCUUGGCAUUCCGGUACUGUUGGUAAAAUG	-28.73	0.038092	51.9342	27.5243	19.8755	15.6449	20.9538	26.5907	19.9729	0.871839	3.95497e-07	0.0122509	0.03209	0.01203
AUGGGCCAGUGCAGGGCGCGGCCUUUUUUUCGGUCCGACGCAAGAGGAGCUCGAGCUUGGCAUUCCGGUACUGUUGGUAAAAUG	-28.5	0.036093	57.0159	28.3462	19.3127	13.9761	20.5439	26.0637	20.5438	0.871661	5.07251e-07	0.0922465	0.10613	0.09198
AUAGGCUAGUGCAGGGUACGGCCUUUUUCUUAAUCCAAUACAGAAGGAGCUCGAGCUUGGCAUUCCGGUACUGUUGGUAAAAUG	-22.74	0.047127	44.7765	22.8956	14.4632	9.5557	15.3125	25.9484	22.6963	0.871566	2.87248e-08	0.0334557	0.04856	0.03359
AUAGGCUAGUGUAGGGCGCGGCCUUUUUUUUGAGUCAGCACAAGAGGAGCUCGAGCUUGGCAUUCCGGUACUGUUGGUAAAAUG	-22.94	0.041424	59.2373	30.4337	21.5052	16.406	22.4931	26.4731	19.5336	0.871516	4.88074e-07	0.0143657	0.02374	0.01464
AUAGGCUAGUGUAGGGCGCGGCCUUCUUUUUGAUCCAGCAUAAAAGGAGCUCGAGCUUGGCAUUCCGGUACUGUUGGUAAAAUG	-25.29	0.087076	52.4431	28.3932	18.7987	12.1864	18.4235	26.4971	21.6554	0.871493	4.33073e-07	0.0228008	0.05942	0.02274
AUAGGCCAGUGCAGGGCACGGCCUUUUUUUCGGUCCAACGCGAAAGGAGCUCGAGCUUGGCAUUCCGGUACUGUUGGUAAAAUG	-28.11	0.036465	49.1999	25.6213	18.4525	15.4723	20.4761	26.7375	20.1326	0.871421	4.32456e-07	0.0347249	0.04252	0.03481
AUGGGCCAGUGUAGGGCACGGCCUUCUCUUUGAUCCAGCACGAGAGGAGCUCGAGCUUGGCAUUCCGGUACUGUUGGUAAAAUG	-27.9	0.034078	57.1877	28.7272	19.4084	14.0382	20.7565	25.9475	20.4546	0.87135	3.30066e-07	0.0326776	0.07274	0.03299
AUGGGCCAGUGUAGGGCGCGGCCUUUUCUUUGACCCGACGCAAGAGGAGCUCGAGCUUGGCAUUCCGGUACUGUUGGUAAAAUG	-25.77	0.02129	48.2066	25.0055	16.1115	12.7511	19.4341	25.7846	21.0167	0.8713	1.42747e-07	0.0272172	0.03925	0.02699
AUGGGCCAGUGUAGGGCACGGCCUUUUCUUUGAUCUAACACGAGAGGAGCUCGAGCUUGGCAUUCCGGUACUGUUGGUAAAAUG	-25.21	0.033023	55.6454	28.4545	18.9548	13.8003	20.6095	25.8306	20.5151	0.871296	4.34415e-07	0.0279029	0.0595	0.02835
AUAGGCCAGUGUAGGGCGCGGCCUUUUUUCUGCUCCAACAUGAGAGGAGCUCGAGCUUGGCAUUCCGGUACUGUUGGUAAAAUG	-27.39	0.111783	44.1213	21.36	13.9913	8.42149	12.9412	26.5668	23.5727	0.871242	2.90602e-07	0.0579193	0.08224	0.05792
AUAGGCUAGUGCAGGGUACGGCCUUUUUUCUGACCCAGCACGAAAGGAGCUCGAGCUUGGCAUUCCGGUACUGUUGGUAAAAUG	-24.68	0.081577	55.4633	28.2028	18.9324	12.1005	18.1137	26.4602	21.6798	0.871232	5.54295e-07	0.0859442	0.11765	0.08617
AUAGGCCAGUGCAGGGUACGGCCUUUUUCUUGACCCGGCAUAGAAGGAGCUCGAGCUUGGCAUUCCGGUACUGUUGGUAAAAUG	-26.45	0.0824	48.1004	23.6053	15.7752	9.624	14.4498	26.6646	23.0203	0.871166	4.60068e-07	0.0598101	0.08393	0.05928
AUGGGCCAGUGUAGGGCACGGCCUUCUUUUUGAUCUAGCACGAAAGGAGCUCGAGCUUGGCAUUCCGGUACUGUUGGUAAAAUG	-25.06	0.025188	69.4808	37.1213	25.9694	20.0052	28.1685	25.7139	17.3544	0.871158	4.61391e-07	0.0240799	0.06148	0.02458
AUGGGCCAGUGUAGGGCACGGCCUUUUUCUUGAGUCAGCGCAGAAGGAGCUCGAGCUUGGCAUUCCGGUACUGUUGGUAAAAUG	-25	0.023622	55.5851	27.3521	17.8052	13.49	20.5229	25.8185	20.6642	0.871047	1.07377e-07	0.0133822	0.02015	0.01329
AUGGGCCAGUGCAGGGCGCGGCCUUUUUUUCGAUCCAACGCAAGAGGAGCUCGAGCUUGGCAUUCCGGUACUGUUGGUAAAAUG	-26.96	0.035558	57.5653	28.7873	19.2965	14.0666	20.9793	25.7728	20.3531	0.87101	5.45141e-07	0.0846019	0.10192	0.08493
AUGGGCCAGUGUAGGGCACGGCCUUCUUUCUGCUCCGACACGAAAGGAGCUCGAGCUUGGCAUUCCGGUACUGUUGGUAAAAUG	-27.6	0.039809	61.9383	30.8463	20.3253	14.7265	22.2629	25.6565	19.965	0.870996	3.44311e-07	0.0449094	0.07395	0.04425
AUGGGCCAGUGUAGGGCACGGCCUUUUUUCCGCUCCAACGAGAGAGGAGCUCGAGCUUGGCAUUCCGGUACUGUUGGUAAAAUG	-26.79	0.037551	65.6838	32.4979	22.5784	16.4981	23.6865	25.8495	19.1757	0.87091	4.67106e-07	0.0727662	0.0855	0.07195
AUAGGCUAGUGUAGGGCACGGCCUUUUUUUUGGGUCAACACAAAAGGAGCUCGAGCUUGGCAUUCCGGUACUGUUGGUAAAAUG	-23.17	0.034243	57.1073	30.2524	21.2658	17.1721	23.405	26.4394	19.1337	0.870879	5.59311e-07	0.0177307	0.02525	0.01855
AUAGGCUAGUGCAGGGUACGGCCUUCUUUUUGAUCCGGCAUAAAAGGAGCUCGAGCUUGGCAUUCCGGUACUGUUGGUAAAAUG	-24.33	0.066826	56.7231	29.906	19.9814	13.0306	19.5532	26.3624	21.1659	0.87082	4.47666e-07	0.0229283	0.05908	0.02327
AUGGGCCAGUGUAGGGCACGGCCUUUUCUUCGACCCGACGCGAGAGGAGCUCGAGCUUGGCAUUCCGGUACUGUUGGUAAAAUG	-26.51	0.02208	53.2961	26.9906	18.1424	14.2102	20.9148	25.9038	20.3468	0.870745	4.47232e-08	0.0352138	0.04819	0.03574
AUGGGCCAGUGUAGGGCGCGGCCUUUUCUUUGAUCCAGCGCAAGAGGAGCUCGAGCUUGGCAUUCCGGUACUGUUGGUAAAAUG	-25.97	0.026639	52.2517	27.13	17.6795	13.3609	20.2607	25.7422	20.6907	0.870741	3.80867e-07	0.0263476	0.05531	0.02631
AUAGGCCAGUGCAGGGCGCGGCCUUUUUUUUGAUUCAGCACAAGAGGAGCUCGAGCUUGGCAUUCCGGUACUGUUGGUAAAAUG	-26.44	0.045189	52.0824	26.6177	19.2789	14.3647	19.325	26.6086	20.622	0.870702	4.91e-07	0.0140388	0.02514	0.01426
AUGGGCCAGUGCAGGGCACGGCCUUCUUUCUGCUCCAACAUGAGAGGAGCUCGAGCUUGGCAUUCCGGUACUGUUGGUAAAAUG	-29.47	0.029448	58.2463	30.2201	20.0519	14.7874	22.1641	25.5262	19.8694	0.87066	1.41815e-07	0.0220616	0.04575	0.02298
AUAGGCUAGUGUAGGGCACGGCCUUCUUUUUGGUCCGACAUAGAAGGAGCUCGAGCUUGGCAUUCCGGUACUGUUGGUAAAAUG	-25.8	0.061619	48.1191	25.5408	16.443	10.6273	16.6019	26.821	22.5969	0.870556	1.17481e-07	0.0155195	0.03447	0.01592
AUGGGCCAGUGCAGGGCACGGCCUUCUUUUUGAUUCAACAUGAAAGGAGCUCGAGCUUGGCAUUCCGGUACUGUUGGUAAAAUG	-26.59	0.023834	55.4077	29.0913	19.1351	14.1594	21.4282	25.6157	20.2281	0.870452	2.4684e-07	0.0224897	0.04974	0.02233
AUGGGCCAGUGCAGGGCGCGGCCUUUUUCUUAACCCAAUACAGAAGGAGCUCGAGCUUGGCAUUCCGGUACUGUUGGUAAAAUG	-26.03	0.020912	45.1141	23.3575	14.6738	11.4011	18.0833	25.1902	21.3946	0.870445	5.5285e-08	0.0489675	0.05999	0.0483
AUGGGCCAGUGCAGGGCACGGCCUUCUUUUUGAGUCAACAUAAAAGGAGCUCGAGCUUGGCAUUCCGGUACUGUUGGUAAAAUG	-26.45	0.02537	61.035	31.1677	20.8944	15.2653	22.7026	25.6776	19.7062	0.870407	4.12e-07	0.0258671	0.0606	0.02672
AUAGGCUAGUGCAGGGUACGGCCUUUUCUUUGAUCCGACACAAGAGGAGCUCGAGCUUGGCAUUCCGGUACUGUUGGUAAAAUG	-24.48	0.06247	53.0614	27.8216	18.3953	12.0057	18.1413	26.3273	21.6608	0.870395	5.24715e-07	0.028622	0.06297	0.02886
AUGGGCCAGUGUAGGGCACGGCCUUUUUCUUGAGUCAACAUAGAAGGAGCUCGAGCUUGGCAUUCCGGUACUGUUGGUAAAAUG	-25.07	0.03476	56.3401	27.7976	18.0873	13.1676	20.0889	25.6458	20.7391	0.870343	4.16747e-07	0.0454207	0.06496	0.04541
AUAGGCCAGUGCAGGGUACGGCCUUCUUUUUAGUCCAAUACAAAAGGAGCUCGAGCUUGGCAUUCCGGUACUGUUGGUAAAAUG	-25.16	0.072613	51.7928	27.5759	18.5485	11.7869	17.5274	26.7892	22.0011	0.870281	2.00791e-07	0.0241617	0.03536	0.02473
AUAGGCCAGUGCAGGGCACGGCCUUUUUUUUGGUUCAACACAGAAGGAGCUCGAGCUUGGCAUUCCGGUACUGUUGGUAAAAUG	-26.81	0.035989	51.8486	26.8794	19.3572	15.3598	20.54	26.6543	20.1472	0.870263	5.44329e-07	0.0138758	0.02344	0.01373
AUGGGCCAGUGCAGGGCGCGGCCUUUUUUUCGGCCCGACGCAAAAGGAGCUCGAGCUUGGCAUUCCGGUACUGUUGGUAAAAUG	-28.36	0.036652	58.5952	28.7161	19.3524	14.0054	20.7438	25.9252	20.4599	0.870212	5.71403e-07	0.0942027	0.09891	0.09363
AUAGGCUAGUGCAGGGUACGGCCUUUUCUUUGACCCGACAUAAGAGGAGCUCGAGCUUGGCAUUCCGGUACUGUUGGUAAAAUG	-24.48	0.067994	49.9544	26.3948	17.2173	11.0663	17.0173	26.2911	22.1124	0.87	4.22267e-07	0.0484523	0.07158	0.04811
AUGGGCCAGUGUAGGGCACGGCCUUUUUUCUGAUCUAACGCGAGAGGAGCUCGAGCUUGGCAUUCCGGUACUGUUGGUAAAAUG	-24.46	0.030786	66.1799	32.4713	22.3169	16.1523	23.5096	25.8715	19.3596	0.869998	2.78402e-07	0.0445115	0.0663	0.04466
AUAGGCCAGUGUAGGGCACGGCCUUUUUUUUGGUUCAACGCAAAAGGAGCUCGAGCUUGGCAUUCCGGUACUGUUGGUAAAAUG	-24.67	0.045757	53.9327	27.9884	19.9116	14.973	20.3402	26.8624	20.4447	0.869964	5.63e-07	0.0154431	0.02755	0.01557
AUAGGCCAGUGUAGGGCGCGGCCUUUUUUCUGCUCCAACACGAGAGGAGCUCGAGCUUGGCAUUCCGGUACUGUUGGUAAAAUG	-27.39	0.128763	47.8792	23.121	15.3743	9.26324	13.9884	26.6799	23.2083	0.869933	5.25e-07	0.0707741	0.10127	0.07106
AUAGGCCAGUGCAGGGUACGGCCUUCUUUUUAGUCCGAUACGAAAGGAGCUCGAGCUUGGCAUUCCGGUACUGUUGGUAAAAUG	-25.3	0.058864	49.0599	24.736	16.3954	10.3478	15.713	26.8062	22.7292	0.869794	7.4291e-08	0.0173814	0.02747	0.01682
AUAGGCCAGUGCAGGGCACGGCCUUCUUUUUGGUCCGACAUAAAAGGAGCUCGAGCUUGGCAUUCCGGUACUGUUGGUAAAAUG	-29.16	0.065375	42.3759	22.5514	14.7876	9.35436	14.4125	27.0087	23.3272	0.869778	1.30464e-07	0.017631	0.03858	0.01767
AUGGGCCAGUGCAGGGCACGGCCUUUUUUCUGCCCUAACACGAGAGGAGCUCGAGCUUGGCAUUCCGGUACUGUUGGUAAAAUG	-26.98	0.034756	63.0596	30.3503	20.2916	14.6613	21.8849	25.7254	20.0321	0.869767	5.65326e-07	0.0358898	0.09753	0.03628
AUGGGCCAGUGCAGGGCACGGCCUUUUCUUUGGUCCGACAUAAGAGGAGCUCGAGCUUGGCAUUCCGGUACUGUUGGUAAAAUG	-28.34	0.021458	51.0724	26.6574	17.0431	12.8631	20.0375	25.9382	21.0375	0.869715	1.26795e-07	0.0235406	0.05088	0.02388
AUAGGCCAGUGCAGGGCGCGGCCUUUUUUUUGAUCUAGCACAAGAGGAGCUCGAGCUUGGCAUUCCGGUACUGUUGGUAAAAUG	-26.44	0.045917	50.9007	26.4639	19.0728	14.2078	19.1784	26.5932	20.6927	0.869702	5.29639e-07	0.0132469	0.02778	0.01326
AUGGGCCAGUGCAGGGCACGGCCUUUUCUUUGAGUCGACACGAGAGGAGCUCGAGCUUGGCAUUCCGGUACUGUUGGUAAAAUG	-26.94	0.025101	59.9924	29.109	19.5211	14.1971	21.153	25.7387	20.2708	0.869479	3.49736e-07	0.0301526	0.04576	0.03014
AUAGGCCAGUGCAGGGCACGGCCUUUUCUUUGGUCCGACAUGAGAGGAGCUCGAGCUUGGCAUUCCGGUACUGUUGGUAAAAUG	-29.65	0.066599	39.2224	20.1215	13.7781	8.62402	12.688	26.9979	23.6869	0.869391	5.93778e-08	0.0129829	0.02885	0.01298
AUAGGCUAGUGCAGGGCACGGCCUUUUCUUUGACCCGACGCAAGAGGAGCUCGAGCUUGGCAUUCCGGUACUGUUGGUAAAAUG	-25.93	0.047576	43.3391	23.0126	14.7889	10.268	15.8462	26.4104	22.5712	0.869324	1.71808e-07	0.0284081	0.04139	0.0285
AUGGGCCAGUGUAGGGCACGGCCUUUUUUCCGCCCCAACGAGAAAGGAGCUCGAGCUUGGCAUUCCGGUACUGUUGGUAAAAUG	-26.65	0.039694	57.3567	30.3345	20.9109	15.408	22.2486	25.941	19.7665	0.869323	4.80206e-07	0.0940952	0.10326	0.09328
AUAGGCCAGUGUAGGGCGCGGCCUUUUUUCUGAUCCAACAUGAAAGGAGCUCGAGCUUGGCAUUCCGGUACUGUUGGUAAAAUG	-27.21	0.114816	38.1212	19.9084	13.0225	7.91361	12.1425	26.6725	23.8795	0.869269	3.51941e-07	0.074074	0.09795	0.07469
AUAGGCUAGUGCAGGGUACGGCCUUUUUCUUGACCCGACACAGAAGGAGCUCGAGCUUGGCAUUCCGGUACUGUUGGUAAAAUG	-24.48	0.070114	54.5832	27.7694	18.3897	11.8179	17.8704	26.2553	21.7187	0.869218	4.87347e-07	0.048702	0.06769	0.04814
AUAGGCCAGUGUAGGGCGCGGCCUUUUUUCUGAUCCGACGCGAGAGGAGCUCGAGCUUGGCAUUCCGGUACUGUUGGUAAAAUG	-26.6	0.099952	44.9349	21.5826	14.5988	8.83807	13.1495	26.8099	23.4859	0.869217	2.70477e-07	0.05451	0.07974	0.05498
AUGGGCCAGUGCAGGGCGCGGCCUUUUUCUUGACCCAGCAUAGAAGGAGCUCGAGCUUGGCAUUCCGGUACUGUUGGUAAAAUG	-27.97	0.029315	50.8088	26.56	17.1911	12.7157	19.5225	25.7085	20.9964	0.869204	4.74336e-07	0.0736626	0.10209	0.07412
AUAGGCCAGUGUAGGGCACGGCCUUUUCUUUGGUCCGACACGAGAGGAGCUCGAGCUUGGCAUUCCGGUACUGUUGGUAAAAUG	-27.92	0.098393	46.3005	23.1356	15.6332	9.55501	14.1343	26.9936	23.2193	0.869175	5.09398e-07	0.028649	0.0616	0.02922
AUGGGCCAGUGUAGGGCGCGGCCUUUUUUCUGACCCGGCACGAAAGGAGCUCGAGCUUGGCAUUCCGGUACUGUUGGUAAAAUG	-26.24	0.030212	76.5807	42.4254	29.741	24.8635	35.3508	26.0339	15.0852	0.869141	2.37259e-07	0.0435769	0.05878	0.04269
AUAGGCUAGUGUAGGGCGCGGCCUUUUCUUUGCUCCAACACGAGAGGAGCUCGAGCUUGGCAUUCCGGUACUGUUGGUAAAAUG	-25.62	0.082029	55.706	27.685	18.5892	11.8478	17.683	26.4838	21.818	0.869065	4.61673e-07	0.0243779	0.05051	0.0239
AUAGGCCAGUGCAGGGCACGGCCUUCUUUUUGGUCCGACACGAGAGGAGCUCGAGCUUGGCAUUCCGGUACUGUUGGUAAAAUG	-29.44	0.048392	52.655	27.3218	19.7797	14.2409	19.2277	26.8299	20.7945	0.869004	3.83684e-07	0.0125757	0.02661	0.01248
AUAGGCCAGUGCAGGGCACGGCCUUUUUUUUGGGUCAACACAGAAGGAGCUCGAGCUUGGCAUUCCGGUACUGUUGGUAAAAUG	-26.81	0.032497	50.8203	26.3211	18.9545	15.3762	20.4805	26.6371	20.1304	0.868876	6.12226e-07	0.0179226	0.02409	0.01718
AUAGGCUAGUGUAGGGCACGGCCUUUUCUUUGGUCCAGCACAAGAGGAGCUCGAGCUUGGCAUUCCGGUACUGUUGGUAAAAUG	-25.57	0.056975	44.7284	23.7531	15.2045	10.3927	16.0449	26.6785	22.6429	0.868774	1.88869e-07	0.0181724	0.03744	0.01756
AUAGGCCAGUGUAGGGCGCGGCCUUUUUUUCGACCCAACGCAAGAGGAGCUCGAGCUUGGCAUUCCGGUACUGUUGGUAAAAUG	-26.4	0.128908	49.9422	25.1452	17.2911	10.6418	15.5016	26.8226	22.5904	0.868683	5.93164e-07	0.08539	0.10215	0.08667
AUGGGCCAGUGUAGGGCGCGGCCUUUUCUUUAAUCCGAUACAAGAGGAGCUCGAGCUUGGCAUUCCGGUACUGUUGGUAAAAUG	-24.3	0.022295	45.4329	23.5215	14.649	11.3879	18.1373	25.3494	21.4808	0.868662	4.26125e-08	0.0276361	0.03937	0.0275
AUAGGCCAGUGCAGGGCACGGCCUUCUUUUUGGCCCGACAUAAAAGGAGCUCGAGCUUGGCAUUCCGGUACUGUUGGUAAAAUG	-29.16	0.08802	47.6315	25.5329	17.2476	10.818	16.0724	26.7829	22.4825	0.868653	4.86e-07	0.0348833	0.05379	0.03489
AUGGGCCAGUGUAGGGCGCGGCCUUUUCUUUGAUCCGACGCAAGAGGAGCUCGAGCUUGGCAUUCCGGUACUGUUGGUAAAAUG	-25.77	0.023127	50.6709	26.2761	17.0529	13.1946	20.0517	25.7028	20.7541	0.868651	2.93332e-07	0.0228912	0.04916	0.02334
AUGGGCCAGUGCAGGGCGCGGCCUUUUUUUCGACCCAGCGCAAGAGGAGCUCGAGCUUGGCAUUCCGGUACUGUUGGUAAAAUG	-27.16	0.032227	65.7711	32.4117	22.154	16.0437	23.4802	25.9009	19.4286	0.868563	5.94485e-07	0.076987	0.09643	0.0776
AUAGGCUAGUGUAGGGCGCGGCCUUUUUUUUGAGUCAACACAAGAGGAGCUCGAGCUUGGCAUUCCGGUACUGUUGGUAAAAUG	-22.74	0.033628	57.5273	30.1587	21.2204	17.0212	23.2344	26.4376	19.2082	0.868507	6.0248e-07	0.0155602	0.02467	0.01567
AUGGGCCAGUGCAGGGCACGGCCUUCUUUUUGAGUCGACAUGAAAGGAGCUCGAGCUUGGCAUUCCGGUACUGUUGGUAAAAUG	-26.59	0.023353	59.4252	29.4554	19.4471	14.2145	21.448	25.55	20.1677	0.868442	2.85425e-07	0.0184744	0.04938	0.01907
AUAGGCUAGUGCAGGGCACGGCCUUUUUUUCGAUCCGGCGCAAAAGGAGCUCGAGCUUGGCAUUCCGGUACUGUUGGUAAAAUG	-25.45	0.071574	75.2741	41.9001	29.4649	22.6636	32.1867	26.4699	16.4032	0.868425	1.97116e-07	0.0348058	0.05638	0.03587
AUAGGCCAGUGCAGGGCGCGGCCUUUUUUUUGAUUCAGCACAGAAGGAGCUCGAGCUUGGCAUUCCGGUACUGUUGGUAAAAUG	-26.44	0.044507	51.2612	26.4393	19.1076	14.2329	19.1752	26.6012	20.6842	0.868395	5.48411e-07	0.0147451	0.02553	0.0145
AUGGGCCAGUGUAGGGCACGGCCUUUUUUUCGAUUCGACGCAAAAGGAGCUCGAGCUUGGCAUUCCGGUACUGUUGGUAAAAUG	-24.12	0.038878	67.5523	33.4427	23.0137	16.6337	24.2066	26.0261	19.1962	0.868353	3.77851e-07	0.0322596	0.10524	0.03232
AUGGGCCAGUGCAGGGCACGGCCUUCUUUUUGAUUCAACAUAGAAGGAGCUCGAGCUUGGCAUUCCGGUACUGUUGGUAAAAUG	-26.59	0.023999	58.8088	30.0411	19.9768	14.6114	21.9193	25.6884	20.0385	0.868282	4.2191e-07	0.0215366	0.04713	0.02104
AUGGGCCAGUGCAGGGCGCGGCCUUUUCUUUGAUCCGACAUAAGAGGAGCUCGAGCUUGGCAUUCCGGUACUGUUGGUAAAAUG	-27.77	0.027524	53.1129	27.9978	18.2271	13.4864	20.5893	25.6136	20.5636	0.868255	5.29437e-07	0.0337404	0.07267	0.03366
AUGGGCCAGUGCAGGGCGCGGCCUUUUUCUUGAUCCAGCAUAGAAGGAGCUCGAGCUUGGCAUUCCGGUACUGUUGGUAAAAUG	-27.97	0.030365	51.9008	27.2067	17.7125	13.0951	19.9936	25.6769	20.7909	0.868252	5.69365e-07	0.054851	0.11094	0.05615
AUAGGCUAGUGCAGGGCACGGCCUUCUUUUUAGCCCAAUACAAAAGGAGCUCGAGCUUGGCAUUCCGGUACUGUUGGUAAAAUG	-25.11	0.080042	56.5998	30.9283	20.6759	13.7684	20.6694	26.3428	20.7872	0.868047	4.03138e-07	0.035437	0.04597	0.03485
AUAGGCCAGUGCAGGGCACGGCCUUUUUUUCGGUCCAACGCAAGAGGAGCUCGAGCUUGGCAUUCCGGUACUGUUGGUAAAAUG	-28.7	0.111857	47.3244	24.4524	16.9258	10.4637	15.2365	26.9165	22.7264	0.86803	4.93777e-07	0.0322725	0.12388	0.03205
AUGGGCCAGUGCAGGGUACGGCCUUUUUUCUGGUCCAACAUGAGAGGAGCUCGAGCUUGGCAUUCCGGUACUGUUGGUAAAAUG	-26.76	0.024895	67.3809	32.3336	21.4996	15.5795	23.2831	25.747	19.5837	0.867963	3.05556e-07	0.0273483	0.05547	0.02738
AUGGGCCAGUGUAGGGCACGGCCUUCUUUCUGCUCCGACAUGAAAGGAGCUCGAGCUUGGCAUUCCGGUACUGUUGGUAAAAUG	-27.6	0.034831	59.5995	29.6715	19.3598	14.0919	21.5125	25.5187	20.2134	0.867951	2.42797e-07	0.0402991	0.06762	0.03979
AUAGGCUAGUGUAGGGCACGGCCUUUUCUUUGGUCCAACAUGAGAGGAGCUCGAGCUUGGCAUUCCGGUACUGUUGGUAAAAUG	-26.15	0.067793	45.2902	24.2832	16.1897	10.4159	15.659	26.776	22.68	0.867926	8.93728e-08	0.0142008	0.02985	0.01454
AUGGGCCAGUGCAGGGCGCGGCCUUUUCUUUGAUCCAGCAUAAGAGGAGCUCGAGCUUGGCAUUCCGGUACUGUUGGUAAAAUG	-27.97	0.028334	53.5253	28.3078	18.4972	13.6758	20.8085	25.6559	20.49	0.867884	5.94785e-07	0.0354413	0.0759	0.03532
AUAGGCCAGUGCAGGGCGCGGCCUUUUUUUUGAGUCAGCACAGAAGGAGCUCGAGCUUGGCAUUCCGGUACUGUUGGUAAAAUG	-26.44	0.040058	51.5763	26.3251	18.9996	14.5319	19.4956	26.6639	20.566	0.867737	5.97544e-07	0.0169204	0.02654	0.01761
AUGGGCCAGUGUAGGGCGCGGCCUUUUUCUUGAUCCAACGCAGAAGGAGCUCGAGCUUGGCAUUCCGGUACUGUUGGUAAAAUG	-25.77	0.02728	50.0214	26.0908	16.8073	12.729	19.5297	25.6939	20.9825	0.867729	2.74614e-07	0.0407542	0.08039	0.04052
AUAGGCUAGUGCAGGGCACGGCCUUUUCUUUGAUCCAGCGCAAGAGGAGCUCGAGCUUGGCAUUCCGGUACUGUUGGUAAAAUG	-26.13	0.059394	47.9006	25.4489	16.6095	11.0508	16.9168	26.3394	22.1443	0.867669	4.70729e-07	0.0275155	0.05815	0.02741
AUAGGCCAGUGUAGGGCGCGGCCUUUUUUCUGAUCCAACGCGAAAGGAGCUCGAGCUUGGCAUUCCGGUACUGUUGGUAAAAUG	-26.46	0.1035	39.3306	20.126	13.3517	8.12034	12.2931	26.7119	23.7958	0.867511	2.95478e-07	0.0620998	0.07958	0.06093
AUGGGCCAGUGCAGGGCACGGCCUUCUUUUUGAGUCGACAUAGAAGGAGCUCGAGCUUGGCAUUCCGGUACUGUUGGUAAAAUG	-26.59	0.022872	63.4776	30.8696	20.7311	14.9833	22.2696	25.6376	19.8271	0.867461	4.56695e-07	0.0170762	0.04564	0.0162
AUAGGCCAGUGCAGGGCACGGCCUUUUCUUUAGCCCAAUACAAGAGGAGCUCGAGCUUGGCAUUCCGGUACUGUUGGUAAAAUG	-27.23	0.098946	46.5115	23.2914	15.4365	9.45248	14.3582	26.5441	23.0458	0.867458	4.76212e-07	0.0520612	0.06986	0.05181
AUAGGCCAGUGUAGGGCGCGGCCUUUUUCUUGCCCCGACACAGAAGGAGCUCGAGCUUGGCAUUCCGGUACUGUUGGUAAAAUG	-27.25	0.099186	47.7102	24.7982	16.4667	10.2016	15.3129	26.675	22.7367	0.867456	3.93776e-07	0.0303354	0.0653	0.02975
AUAGGCCAGUGCAGGGUACGGCCUUCUUUUUGAUCCGGCACAGAAGGAGCUCGAGCUUGGCAUUCCGGUACUGUUGGUAAAAUG	-26.24	0.044452	61.3002	32.8591	23.5175	17.3494	23.6053	26.4439	19.0473	0.86744	5.87394e-07	0.0219186	0.05611	0.02198
AUGGGCCAGUGCAGGGUACGGCCUUUUCUUUGGUCCAACACAAGAGGAGCUCGAGCUUGGCAUUCCGGUACUGUUGGUAAAAUG	-26.62	0.022268	65.9509	31.9594	21.3663	15.5822	23.117	25.748	19.5829	0.867334	5.43644e-07	0.0201233	0.04812	0.02049
AUGGGCCAGUGUAGGGCACGGCCUUUUCUUUGAUUCAGCACGAGAGGAGCUCGAGCUUGGCAUUCCGGUACUGUUGGUAAAAUG	-25.41	0.03469	57.7225	28.6087	19.2213	13.8934	20.6509	25.8723	20.4895	0.867279	5.33885e-07	0.0478632	0.07905	0.04876
AUGGGCCAGUGUAGGGCACGGCCUUCUUUUUAAUCUAAUACAAAAGGAGCUCGAGCUUGGCAUUCCGGUACUGUUGGUAAAAUG	-22.98	0.021591	52.2598	27.3309	17.5356	13.2994	20.6265	25.4255	20.563	0.867046	5.84471e-08	0.0165265	0.02213	0.01645
AUGGGCCAGUGCAGGGCGCGGCCUUUUUCUUGAUCCGACAUAGAAGGAGCUCGAGCUUGGCAUUCCGGUACUGUUGGUAAAAUG	-27.77	0.02936	52.4487	27.2201	17.6876	13.0711	19.9926	25.623	20.776	0.867042	5.4673e-07	0.0519838	0.10271	0.05247
AUAGGCCAGUGUAGGGCGCGGCCUUUUCUUUGCCCCGACACAAGAGGAGCUCGAGCUUGGCAUUCCGGUACUGUUGGUAAAAUG	-27.25	0.08972	45.922	24.2554	16.2487	10.1748	15.1188	26.8401	22.8326	0.866956	7.27681e-07	0.0247283	0.04785	0.02418
AUGGGCCAGUGCAGGGCGCGGCCUUUUUUUCGAUCCAACGCAAAAGGAGCUCGAGCUUGGCAUUCCGGUACUGUUGGUAAAAUG	-26.82	0.036177	55.5797	28.7621	19.2146	14.1019	21.078	25.6972	20.2977	0.866797	6.92436e-07	0.0893393	0.10584	0.08855
AUAGGCUAGUGUAGGGCGCGGCCUUUUUUUUGAUCUAGCACAGAAGGAGCUCGAGCUUGGCAUUCCGGUACUGUUGGUAAAAUG	-22.94	0.045976	57.7388	30.46	21.4547	15.956	22.0458	26.374	19.709	0.866667	6.13553e-07	0.0151712	0.02867	0.01493
AUAGGCUAGUGUAGGGCACGGCCUUCUUUUUAGUCCAAUAUAAAAGGAGCUCGAGCUUGGCAUUCCGGUACUGUUGGUAAAAUG	-23.38	0.033411	59.3335	32.3896	22.3978	16.4593	23.3263	26.2236	19.3822	0.866639	3.72314e-07	0.0190016	0.02707	0.01909
AUGGGCCAGUGUAGGGCGCGGCCUUCUUUUUAGUCCAAUACGAAAGGAGCUCGAGCUUGGCAUUCCGGUACUGUUGGUAAAAUG	-25.09	0.024513	56.7731	29.9984	19.5361	14.5073	22.1351	25.9501	20.2214	0.866589	9.36547e-08	0.0204797	0.02867	0.0198
AUGGGCCAGUGUAGGGCACGGCCUUCUUUUUGAUUCGACAUAAAAGGAGCUCGAGCUUGGCAUUCCGGUACUGUUGGUAAAAUG	-24.72	0.032035	58.0749	30.8185	20.4269	15.0224	22.4856	25.75	19.8638	0.866459	5.18363e-07	0.0267782	0.05931	0.02644
AUAGGCCAGUGCAGGGCACGGCCUUUUUUUUGGUUCAACACAAAAGGAGCUCGAGCUUGGCAUUCCGGUACUGUUGGUAAAAUG	-26.67	0.036758	53.3512	27.8034	19.9917	15.849	21.2178	26.6228	19.8869	0.866456	6.75e-07	0.0159135	0.02744	0.01578
AUAGGCCAGUGUAGGGCACGGCCUUUUUUUCGGCCCGACGCAGAAGGAGCUCGAGCUUGGCAUUCCGGUACUGUUGGUAAAAUG	-26.97	0.130603	51.1145	23.815	16.3242	9.85398	14.4347	26.8325	22.9893	0.866448	6.94e-07	0.0674631	0.10791	0.06755
AUAGGCUAGUGUAGGGCGCGGCCUUUUUUUUGAUCUAGCACAAAAGGAGCUCGAGCUUGGCAUUCCGGUACUGUUGGUAAAAUG	-22.8	0.04732	58.6169	31.1165	21.9034	16.3211	22.5506	26.3648	19.5219	0.866425	6.44939e-07	0.014197	0.03016	0.01367
AUAGGCUAGUGCAGGGCACGGCCUUCUUUUUGAUCCGGCACAAAAGGAGCUCGAGCUUGGCAUUCCGGUACUGUUGGUAAAAUG	-26.05	0.043815	62.3244	34.6828	24.3023	18.2813	25.5034	26.1801	18.4494	0.866381	5.95187e-07	0.0229283	0.05845	0.02295
AUAGGCUAGUGCAGGGCACGGCCUUUUUUCUGACCCGGCACGAAAGGAGCUCGAGCUUGGCAUUCCGGUACUGUUGGUAAAAUG	-26.4	0.066662	73.4036	41.9774	29.5246	23.5735	33.4745	26.4335	15.93	0.866338	2.71347e-07	0.0449223	0.0623	0.04483
AUAGGCCAGUGCAGGGCGCGGCCUUUUUUUUGAUUCAGCACAAAAGGAGCUCGAGCUUGGCAUUCCGGUACUGUUGGUAAAAUG	-26.3	0.045786	52.3328	27.2461	19.6564	14.6508	19.7572	26.58	20.4646	0.866303	6.40763e-07	0.0163733	0.02845	0.01626
AUAGGCCAGUGCAGGGCACGGCCUUUUUUCUGGUCCAGCAUGAAAGGAGCUCGAGCUUGGCAUUCCGGUACUGUUGGUAAAAUG	-29.07	0.061238	35.577	18.1833	11.5842	7.74535	12.4087	27.0847	24.1697	0.866218	3.81415e-08	0.0408365	0.05463	0.03994
AUAGGCUAGUGCAGGGCACGGCCUUUUCUUUAAUCCGAUACAAGAGGAGCUCGAGCUUGGCAUUCCGGUACUGUUGGUAAAAUG	-24.46	0.049762	40.9628	21.6345	13.4167	8.96097	14.6225	25.9712	23.0051	0.866185	5.56246e-08	0.0289102	0.04212	0.02923
AUGGGCCAGUGCAGGGCACGGCCUUUUCUUUGAUUCAACAUGAGAGGAGCUCGAGCUUGGCAUUCCGGUACUGUUGGUAAAAUG	-26.94	0.020444	47.946	25.8712	17.4377	13.3675	19.784	25.5657	20.5991	0.86613	1.40605e-08	0.00982198	0.01713	0.00958
AUGGGCCAGUGUAGGGCACGGCCUUUUUUCCGAUCCAACGAGAAAGGAGCUCGAGCUUGGCAUUCCGGUACUGUUGGUAAAAUG	-26.61	0.034876	72.1638	37.7886	27.0545	20.2998	28.2475	26.0396	17.3699	0.866093	5.96321e-07	0.0720482	0.08309	0.07098
AUAGGCCAGUGCAGGGCACGGCCUUCUUUUUAGUCCGAUAUAGAAGGAGCUCGAGCUUGGCAUUCCGGUACUGUUGGUAAAAUG	-27.02	0.031122	52.7906	27.7385	19.5902	14.1028	19.6304	26.4509	20.674	0.866076	3.93223e-07	0.0162349	0.02573	0.01557
AUAGGCCAGUGCAGGGCACGGCCUUUUUUUUGGUCUAACACAAGAGGAGCUCGAGCUUGGCAUUCCGGUACUGUUGGUAAAAUG	-26.81	0.036107	54.4168	27.8574	20.031	15.835	21.2094	26.6365	19.9008	0.866016	6.92216e-07	0.0132803	0.02907	0.01322
AUAGGCCAGUGCAGGGCGCGGCCUUUUCUUUGAUCCGACGCGAGAGGAGCUCGAGCUUGGCAUUCCGGUACUGUUGGUAAAAUG	-28.43	0.050328	38.4183	19.1668	12.9404	8.61427	12.8305	26.6449	23.5153	0.865983	5.97398e-08	0.0147144	0.03009	0.01517
AUAGGCUAGUGUAGGGCACGGCCUUCUUUUUGGUCCGACAUGAAAGGAGCUCGAGCUUGGCAUUCCGGUACUGUUGGUAAAAUG	-25.8	0.074672	52.1562	27.7061	18.2018	11.731	17.9152	26.706	21.9875	0.865948	3.0993e-07	0.0238325	0.05194	0.02429
AUAGGCUAGUGCAGGGCACGGCCUUUUCUUUGAUCCGACGCAAGAGGAGCUCGAGCUUGGCAUUCCGGUACUGUUGGUAAAAUG	-25.93	0.051589	46.2938	24.5127	15.9119	10.8317	16.6312	26.311	22.2396	0.86588	3.64429e-07	0.023949	0.05105	0.02384
AUAGGCCAGUGCAGGGCGCGGCCUUUUUUUUGAGUCAGCACAAAAGGAGCUCGAGCUUGGCAUUCCGGUACUGUUGGUAAAAUG	-26.3	0.041213	52.4242	26.9966	19.4472	14.8831	19.987	26.6437	20.3803	0.865818	6.90686e-07	0.0188712	0.02951	0.01895
AUAGGCCAGUGUAGGGCGCGGCCUUUUUUUCGACCCAACGCAGAAGGAGCUCGAGCUUGGCAUUCCGGUACUGUUGGUAAAAUG	-26.4	0.130838	44.3797	22.7473	15.4845	9.46809	13.9325	26.8101	23.171	0.865799	7.05086e-07	0.0916255	0.10696	0.09221
AUGGGCCAGUGUAGGGCACGGCCUUCUUUUUGAUUCAGCAUAAAAGGAGCUCGAGCUUGGCAUUCCGGUACUGUUGGUAAAAUG	-24.92	0.033028	58.397	31.1352	20.6881	15.2317	22.744	25.7932	19.7807	0.865758	5.81899e-07	0.0280863	0.06132	0.02747
AUAGGCCAGUGCAGGGCACGGCCUUUUCUUUAGUCCGAUAUAAGAGGAGCUCGAGCUUGGCAUUCCGGUACUGUUGGUAAAAUG	-27.23	0.051324	41.2323	20.5016	13.5112	8.63972	13.2753	26.4833	23.4218	0.865693	7.34344e-08	0.013633	0.03118	0.01324
AUGGGCCAGUGUAGGGCGCGGCCUUCUUUUUAGUCCAAUACAGAAGGAGCUCGAGCUUGGCAUUCCGGUACUGUUGGUAAAAUG	-25.09	0.028458	59.8433	30.9576	20.3787	14.8992	22.5004	25.8977	19.9993	0.865641	2.6547e-07	0.0212747	0.03152	0.02195
AUGGGCCAGUGCAGGGCGCGGCCUUUUUCUUGAUCCAACACAGAAGGAGCUCGAGCUUGGCAUUCCGGUACUGUUGGUAAAAUG	-27.77	0.028919	52.6843	27.7615	18.0993	13.4431	20.465	25.6393	20.5981	0.865622	6.258e-07	0.0537306	0.10506	0.05321
AUGGGCCAGUGCAGGGCACGGCCUUUUCUUUGAUCUAGCAUGAGAGGAGCUCGAGCUUGGCAUUCCGGUACUGUUGGUAAAAUG	-27.14	0.022259	49.2424	25.9148	17.4848	13.2179	19.5812	25.6294	20.7057	0.865596	3.83878e-08	0.0124412	0.02679	0.01261
AUAGGCCAGUGUAGGGCGCGGCCUUUUUUCUGACCCAGCGCGAAAGGAGCUCGAGCUUGGCAUUCCGGUACUGUUGGUAAAAUG	-26.66	0.091336	52.1907	25.8905	18.1459	11.36	16.2134	26.899	22.2695	0.865573	3.57378e-07	0.0565227	0.0754	0.05738
AUAGGCCAGUGCAGGGCGCGGCCUUUUUUUUGAGUCGACACAAGAGGAGCUCGAGCUUGGCAUUCCGGUACUGUUGGUAAAAUG	-26.24	0.033139	52.9582	26.4385	19.0259	15.3331	20.4802	26.5679	20.1174	0.865553	7.27648e-07	0.0121485	0.02547	0.01238
AUAGGCUAGUGCAGGGUACGGCCUUUUCUUUGAUCCAGCAUAAGAGGAGCUCGAGCUUGGCAUUCCGGUACUGUUGGUAAAAUG	-24.68	0.068441	52.2838	27.9646	18.4261	11.9547	18.1832	26.3059	21.6756	0.865385	6.853e-07	0.0359069	0.07712	0.03629
AUAGGCCAGUGCAGGGCACGGCCUUUUUCUUAGCCCAAUAUAGAAGGAGCUCGAGCUUGGCAUUCCGGUACUGUUGGUAAAAUG	-27.23	0.063197	33.8957	17.2692	10.9006	6.9256	11.1094	26.4067	24.2406	0.865318	9.04562e-08	0.0488112	0.06077	0.04873
AUAGGCCAGUGCAGGGCACGGCCUUUUUUUUGGGUCAACACAAAAGGAGCUCGAGCUUGGCAUUCCGGUACUGUUGGUAAAAUG	-26.67	0.033219	52.2493	27.1827	19.5438	15.8326	21.1113	26.6096	19.8885	0.865289	7.54345e-07	0.0206089	0.02919	0.02097
AUGGGCCAGUGCAGGGCGCGGCCUUCUUUUUGACCCGGCAUAGAAGGAGCUCGAGCUUGGCAUUCCGGUACUGUUGGUAAAAUG	-27.76	0.023621	58.5131	30.3407	20.1175	14.7459	22.1783	25.7976	20.0258	0.865251	4.95292e-07	0.0298497	0.05386	0.02889
AUAGGCCAGUGCAGGGUACGGCCUUUUCUUUAGUCCAAUACGAGAGGAGCUCGAGCUUGGCAUUCCGGUACUGUUGGUAAAAUG	-25.65	0.057169	43.1647	21.1895	14.0663	8.85587	13.5085	26.7179	23.431	0.865242	4.27817e-08	0.0154887	0.02387	0.01578
AUGGGCCAGUGCAGGGCGCGGCCUUUUUCUUGACCCGACAUAGAAGGAGCUCGAGCUUGGCAUUCCGGUACUGUUGGUAAAAUG	-27.77	0.02974	50.9902	26.6153	17.2273	12.7669	19.5987	25.602	20.9176	0.865203	5.34939e-07	0.0731704	0.10052	0.07191
AUAGGCUAGUGCAGGGCGCGGCCUUUUUUUUGAUCUAGCACGAAAGGAGCUCGAGCUUGGCAUUCCGGUACUGUUGGUAAAAUG	-24.67	0.045856	57.1908	29.9627	21.2579	15.1834	21.0699	26.3748	20.0957	0.865136	4.05e-07	0.010859	0.02391	0.01092
AUAGGCUAGUGCAGGGCGCGGCCUUUUUUUUGGUCCAACGCAGAAGGAGCUCGAGCUUGGCAUUCCGGUACUGUUGGUAAAAUG	-25.74	0.031537	58.9203	31.4758	21.8436	16.4948	23.1237	26.4883	19.4967	0.865064	7.34884e-07	0.015302	0.03182	0.01598
AUAGGCUAGUGCAGGGCACGGCCUUUUUUUUGGUCUAACACGAGAGGAGCUCGAGCUUGGCAUUCCGGUACUGUUGGUAAAAUG	-25.18	0.038891	59.4882	30.6355	21.6808	15.778	21.8452	26.4655	19.8437	0.865051	5.37338e-07	0.0146634	0.02551	0.01454
AUAGGCUAGUGCAGGGCACGGCCUUCUUUUUAGUCCAAUACAGAAGGAGCUCGAGCUUGGCAUUCCGGUACUGUUGGUAAAAUG	-25.25	0.063762	54.4444	29.0923	19.1886	12.5308	19.107	26.4973	21.4832	0.865015	2.60937e-07	0.0222771	0.03254	0.02248
AUGGGCCAGUGCAGGGCACGGCCUUUUUCUUGGUCCAACACAGAAGGAGCUCGAGCUUGGCAUUCCGGUACUGUUGGUAAAAUG	-28.34	0.028507	56.2861	28.6064	18.7307	13.7978	20.9115	25.7368	20.4695	0.86495	5.91212e-07	0.046812	0.09418	0.04698
AUGGGCCAGUGCAGGGCGCGGCCUUUUUUCUGACCCAACAUGAGAGGAGCUCGAGCUUGGCAUUCCGGUACUGUUGGUAAAAUG	-27.91	0.030265	50.97	26.5947	17.2521	12.8224	19.6552	25.5193	20.8485	0.86474	4.46257e-07	0.0877155	0.10126	0.0883
AUGGGCCAGUGUAGGGCGCGGCCUUUUCUUUAGCCCAAUACGAGAGGAGCUCGAGCUUGGCAUUCCGGUACUGUUGGUAAAAUG	-25.44	0.030838	55.2626	27.1683	17.9829	13.1871	19.9036	25.576	20.6944	0.864645	2.05867e-07	0.0319433	0.04338	0.03106
AUAGGCCAGUGUAGGGCACGGCCUUUUCUUUGGUCCAACACAAGAGGAGCUCGAGCUUGGCAUUCCGGUACUGUUGGUAAAAUG	-27.78	0.093489	43.9883	23.0694	15.3278	9.61683	14.3893	26.8524	23.1178	0.864615	6.95329e-07	0.030349	0.06436	0.02957
AUAGGCCAGUGCAGGGCGCGGCCUUUUCUUUGAUCCAGCACGAGAGGAGCUCGAGCUUGGCAUUCCGGUACUGUUGGUAAAAUG	-29.28	0.087866	47.5907	23.5279	16.2016	9.92533	14.5039	26.8397	22.9572	0.864564	6.35908e-07	0.0429646	0.08166	0.04383
AUAGGCCAGUGUAGGGCGCGGCCUUCUUUUUGAUCCGACACAAAAGGAGCUCGAGCUUGGCAUUCCGGUACUGUUGGUAAAAUG	-26.86	0.050124	55.5437	30.7996	21.8887	16.9436	22.9629	26.5398	19.2981	0.864464	6.61126e-07	0.0218256	0.0581	0.02239
AUGGGCCAGUGCAGGGCACGGCCUUUUUCUUAGUCCGAUACAGAAGGAGCUCGAGCUUGGCAUUCCGGUACUGUUGGUAAAAUG	-26.06	0.027964	57.5481	28.8739	18.8211	13.829	21.1298	25.6591	20.415	0.864451	3.65195e-07	0.0593448	0.08517	0.0591
AUAGGCCAGUGUAGGGCGCGGCCUUCUUUUUGACCCAGCACAGAAGGAGCUCGAGCUUGGCAUUCCGGUACUGUUGGUAAAAUG	-27.2	0.057275	56.9617	31.1287	22.1122	16.0978	22.0246	26.635	19.7686	0.864427	6.95487e-07	0.0310067	0.05695	0.03081
AUAGGCCAGUGUAGGGCGCGGCCUUCUUUUUGAUCCAGCACAGAAGGAGCUCGAGCUUGGCAUUCCGGUACUGUUGGUAAAAUG	-27.2	0.058413	56.503	31.0291	22.0563	16.1951	22.1151	26.5945	19.6997	0.864396	6.85151e-07	0.0225076	0.0576	0.02228
AUAGGCCAGUGUAGGGCGCGGCCUUUUCUUUGACCCGACACGAGAGGAGCUCGAGCUUGGCAUUCCGGUACUGUUGGUAAAAUG	-27.35	0.09896	45.0333	22.8985	15.6237	9.60869	14.0798	26.8352	23.1133	0.864317	5.90255e-07	0.0442709	0.06624	0.04484
AUAGGCUAGUGUAGGGCGCGGCCUUUUUUUUGAGUCAACACAGAAGGAGCUCGAGCUUGGCAUUCCGGUACUGUUGGUAAAAUG	-22.74	0.032972	58.1409	30.5473	21.4894	17.1532	23.4333	26.4205	19.1336	0.864289	7.55597e-07	0.016924	0.02557	0.0163
AUAGGCCAGUGCAGGGCACGGCCUUCUUUUUGGUCCAACACGAAAGGAGCUCGAGCUUGGCAUUCCGGUACUGUUGGUAAAAUG	-29.3	0.053969	57.9078	31.886	22.6957	16.2033	22.2972	26.7047	19.7507	0.864276	6.43558e-07	0.0251341	0.05577	0.02555
AUGGGCCAGUGCAGGGCACGGCCUUUUCUUUGAGUCAACACGAGAGGAGCUCGAGCUUGGCAUUCCGGUACUGUUGGUAAAAUG	-26.94	0.024876	59.1321	29.0229	19.4745	14.202	21.1837	25.7522	20.2751	0.864255	4.11286e-07	0.0462421	0.06315	0.04778
AUAGGCUAGUGCAGGGCACGGCCUUCUUUUUAGUCCAAUACGAAAGGAGCUCGAGCUUGGCAUUCCGGUACUGUUGGUAAAAUG	-25.25	0.05461	52.5481	28.4632	18.6152	12.3122	18.9493	26.5338	21.6108	0.864187	1.14226e-07	0.0213231	0.03078	0.02124
AUGGGCCAGUGUAGGGCACGGCCUUUUUUCUGAUUCAACGCGAGAGGAGCUCGAGCUUGGCAUUCCGGUACUGUUGGUAAAAUG	-24.46	0.027165	75.1822	38.6786	27.4255	20.7666	29.1796	25.9791	17.1063	0.86417	3.33063e-07	0.0377784	0.05389	0.03679
AUAGGCUAGUGCAGGGCACGGCCUUUUUCUUGAUCCAACGCAGAAGGAGCUCGAGCUUGGCAUUCCGGUACUGUUGGUAAAAUG	-25.93	0.060819	45.7213	24.3767	15.7189	10.4042	16.1642	26.2905	22.4431	0.864131	3.58178e-07	0.0424593	0.08268	0.04155
AUGGGCCAGUGCAGGGCACGGCCUUCUCUUUGACCCAGCACGAGAGGAGCUCGAGCUUGGCAUUCCGGUACUGUUGGUAAAAUG	-29.63	0.027168	57.7578	29.1972	19.8545	14.4257	21.3314	25.8503	20.2123	0.864033	4.84e-07	0.0318563	0.08529	0.03223
AUGGGCCAGUGCAGGGCGCGGCCUUCUUUUUGAUCCGGCAUAGAAGGAGCUCGAGCUUGGCAUUCCGGUACUGUUGGUAAAAUG	-27.76	0.024596	58.4032	30.4135	20.2008	14.8416	22.2768	25.7447	19.9515	0.863926	5.78606e-07	0.0222511	0.05639	0.02297
AUAGGCUAGUGCAGGGUACGGCCUUUUUUUCGAUCCAGCGCAGAAGGAGCUCGAGCUUGGCAUUCCGGUACUGUUGGUAAAAUG	-23.87	0.081486	62.5019	31.0244	21.247	13.7257	20.0674	26.2499	20.7621	0.863924	7.34182e-07	0.0512925	0.07841	0.05215
AUAGGCUAGUGCAGGGCACGGCCUUUUUUUUGGUCUAACACGAAAGGAGCUCGAGCUUGGCAUUCCGGUACUGUUGGUAAAAUG	-25.04	0.039343	59.7907	31.28	22.139	16.1148	22.3029	26.4508	19.668	0.863765	6.12442e-07	0.0119617	0.0252	0.01235
AUAGGCCAGUGUAGGGCACGGCCUUCUUUUUGGUCCAACACAGAAGGAGCUCGAGCUUGGCAUUCCGGUACUGUUGGUAAAAUG	-27.57	0.044716	59.5918	32.3619	23.0637	18.123	24.4255	26.6182	18.7476	0.863676	6.83e-07	0.02292	0.04984	0.02278
AUAGGCUAGUGUAGGGCGCGGCCUUUUUUUUGAUCUAACACAAGAGGAGCUCGAGCUUGGCAUUCCGGUACUGUUGGUAAAAUG	-22.74	0.038666	58.4529	31.0011	21.7958	16.9683	23.3175	26.3034	19.1675	0.863411	7.87484e-07	0.0139727	0.03009	0.01423
AUAGGCUAGUGCAGGGUACGGCCUUUUUCUUGACCCAGCAUAGAAGGAGCUCGAGCUUGGCAUUCCGGUACUGUUGGUAAAAUG	-24.68	0.070324	51.2625	26.727	17.5164	11.2288	17.1896	26.3478	22.0595	0.863371	6.87264e-07	0.0738798	0.10254	0.07293
AUAGGCCAGUGCAGGGCACGGCCUUUUCUUUGGUCCAACAUGAGAGGAGCUCGAGCUUGGCAUUCCGGUACUGUUGGUAAAAUG	-29.65	0.066172	39.2916	20.6707	14.0972	8.85105	13.0493	26.9579	23.5534	0.86318	1.53626e-07	0.0166313	0.03601	0.01787
AUGGGCCAGUGUAGGGCACGGCCUUUUCUCUGACCCAGCACGAGAGGAGCUCGAGCUUGGCAUUCCGGUACUGUUGGUAAAAUG	-28.11	0.040156	62.4718	31.1041	21.0197	15.2146	22.5232	25.9883	19.8868	0.86318	8.28715e-07	0.0535778	0.11413	0.05288
AUAGGCUAGUGUAGGGCACGGCCUUCUUUUUAGUCCGAUACAAAAGGAGCUCGAGCUUGGCAUUCCGGUACUGUUGGUAAAAUG	-23.38	0.080499	56.4638	30.6929	20.3058	13.378	20.2199	26.5479	21.085	0.863135	3.43e-07	0.0263949	0.04007	0.02659
AUAGGCUAGUGUAGGGCACGGCCUUUUUUCUGAUCCGGCACGAAAGGAGCUCGAGCUUGGCAUUCCGGUACUGUUGGUAAAAUG	-24.67	0.107161	60.4886	31.902	21.6531	14.2475	21.0325	26.4654	20.609	0.863037	8.27392e-07	0.0825283	0.10951	0.08117
AUAGGCCAGUGCAGGGCGCGGCCUUUUUUUUGAUUCAACACAAGAGGAGCUCGAGCUUGGCAUUCCGGUACUGUUGGUAAAAUG	-26.24	0.036887	52.5427	27.247	19.6543	15.3968	20.642	26.5336	20.0684	0.863031	7.79629e-07	0.0160968	0.02893	0.01632
AUAGGCCAGUGCAGGGCGCGGCCUUUUUUUUGAGUCGACACAGAAGGAGCUCGAGCUUGGCAUUCCGGUACUGUUGGUAAAAUG	-26.24	0.032616	53.0333	26.5727	19.1147	15.3438	20.5096	26.5625	20.1093	0.862967	8.29652e-07	0.0131329	0.0258	0.01351
AUGGGCCAGUGCAGGGCACGGCCUUUUUCUUGGUCCGACAUAGAAGGAGCUCGAGCUUGGCAUUCCGGUACUGUUGGUAAAAUG	-28.34	0.022171	52.7972	27.035	17.359	13.0659	20.2918	25.9106	20.9223	0.862964	1.6277e-07	0.034955	0.07029	0.03453
AUGGGCCAGUGCAGGGCGCGGCCUUUUUUCUGACCCGACGCGAAAGGAGCUCGAGCUUGGCAUUCCGGUACUGUUGGUAAAAUG	-27.02	0.025431	61.7011	31.1341	21.147	15.4459	22.7547	25.6393	19.5967	0.862955	3.56383e-07	0.0615792	0.07352	0.06207
AUAGGCCAGUGCAGGGCACGGCCUUCUUUUUGGUCCGACAUAGAAGGAGCUCGAGCUUGGCAUUCCGGUACUGUUGGUAAAAUG	-29.3	0.059611	43.601	23.0737	15.1825	9.56203	14.6678	26.9959	23.2169	0.862913	2.26855e-07	0.0180239	0.03966	0.01812
AUAGGCCAGUGCAGGGUACGGCCUUUUCUUUGACCCGACGCAAGAGGAGCUCGAGCUUGGCAUUCCGGUACUGUUGGUAAAAUG	-25.98	0.049981	41.7542	21.273	14.096	9.4726	14.1594	26.6777	23.1025	0.862907	3.04183e-07	0.0318308	0.04687	0.0313
AUGGGCCAGUGUAGGGCGCGGCCUUUUUCUUGACCCAACGCAGAAGGAGCUCGAGCUUGGCAUUCCGGUACUGUUGGUAAAAUG	-25.77	0.025299	49.7035	25.7716	16.5631	12.6688	19.4492	25.7246	21.0279	0.862899	2.35145e-07	0.0531245	0.07356	0.05289
AUAGGCCAGUGUAGGGCGCGGCCUUUUCUUUGACCCAACACAAGAGGAGCUCGAGCUUGGCAUUCCGGUACUGUUGGUAAAAUG	-27.21	0.095879	42.2712	22.3745	14.8365	9.27491	13.9285	26.736	23.2306	0.862869	7.54e-07	0.0494972	0.07339	0.04959
AUAGGCCAGUGCAGGGCACGGCCUUUUCUUUAGCCCAAUAUAAGAGGAGCUCGAGCUUGGCAUUCCGGUACUGUUGGUAAAAUG	-27.23	0.056355	37.9725	18.861	12.0768	7.69552	12.1207	26.3652	23.8348	0.862852	1.7341e-07	0.0301618	0.03866	0.02975
AUAGGCCAGUGCAGGGCACGGCCUUUUCUUUGGCCCAACAUGAGAGGAGCUCGAGCUUGGCAUUCCGGUACUGUUGGUAAAAUG	-29.65	0.077659	40.4472	20.9127	14.527	9.19319	13.2468	26.8368	23.3218	0.862749	2.34429e-07	0.0290273	0.04231	0.02882
AUAGGCCAGUGCAGGGCACGGCCUUUUCUUUGGUCCAGCACAAGAGGAGCUCGAGCUUGGCAUUCCGGUACUGUUGGUAAAAUG	-29.07	0.055509	38.9838	20.4434	13.3251	8.93871	13.5897	26.8515	23.4564	0.862744	3.23637e-07	0.0212522	0.04416	0.02186
AUGGGCCAGUGCAGGGCGCGGCCUUUUUCUUGCCCCAACACAGAAGGAGCUCGAGCUUGGCAUUCCGGUACUGUUGGUAAAAUG	-27.81	0.028677	55.1404	28.3852	18.5652	13.7223	20.828	25.5981	20.4379	0.8627	6.79272e-07	0.0608956	0.09842	0.06221
AUGGGCCAGUGUAGGGCGCGGCCUUUUUCUUGGUCCAACACAGAAGGAGCUCGAGCUUGGCAUUCCGGUACUGUUGGUAAAAUG	-27.58	0.031667	61.9048	32.3733	21.8115	16.087	23.5391	25.8427	19.3779	0.862686	3.22211e-07	0.00823474	0.03118	0.00838
AUAGGCUAGUGCAGGGUACGGCCUUUUUUCUGACCCAACAUGAGAGGAGCUCGAGCUUGGCAUUCCGGUACUGUUGGUAAAAUG	-24.62	0.07322	49.2554	26.0616	17.0512	10.9962	16.8738	26.1953	22.0995	0.862593	5.08523e-07	0.0887153	0.10343	0.08909
AUGGGCCAGUGCAGGGUACGGCCUUUUCUUUGAUCUAGCACGAGAGGAGCUCGAGCUUGGCAUUCCGGUACUGUUGGUAAAAUG	-25.42	0.0263	61.8628	30.2829	20.5529	14.8136	21.8001	25.7397	19.9631	0.862561	6.16874e-07	0.0569265	0.09154	0.05847
AUAGGCCAGUGCAGGGCGCGGCCUUCUUUUUGACCCAGCAUAAAAGGAGCUCGAGCUUGGCAUUCCGGUACUGUUGGUAAAAUG	-28.79	0.080479	48.2517	26.4184	17.849	11.3215	16.8026	26.722	22.2002	0.862541	6.7169e-07	0.0347627	0.06226	0.03362
AUGGGCCAGUGUAGGGCGCGGCCUUUUUUCUGAUCCGGCACGAGAGGAGCUCGAGCUUGGCAUUCCGGUACUGUUGGUAAAAUG	-26.38	0.03845	70.6795	35.1826	24.1493	17.611	25.6246	26.0477	18.7184	0.862501	8.08744e-07	0.070421	0.11233	0.07159
AUGGGCCAGUGCAGGGCACGGCCUUUUUUCUGGUCCAACAUGAGAGGAGCUCGAGCUUGGCAUUCCGGUACUGUUGGUAAAAUG	-28.48	0.028245	59.3233	29.4561	19.3252	14.1404	21.4615	25.802	20.3308	0.862388	4.73119e-07	0.0522106	0.07741	0.05156
AUGGGCCAGUGUAGGGCACGGCCUUUUUUCUGCUCUAACAUGAGAGGAGCUCGAGCUUGGCAUUCCGGUACUGUUGGUAAAAUG	-25.25	0.034487	63.7364	30.5744	20.5586	14.9043	22.1568	25.4548	19.7753	0.862378	5.08089e-07	0.0329855	0.07317	0.03364
AUAGGCUAGUGCAGGGCACGGCCUUCUUUUUGAUCCGGCACAAGAGGAGCUCGAGCUUGGCAUUCCGGUACUGUUGGUAAAAUG	-26.19	0.039958	61.6597	33.1674	23.4043	17.5419	24.2803	26.2268	18.8425	0.862357	7.51542e-07	0.0169588	0.04313	0.0172
AUGGGCCAGUGCAGGGCGCGGCCUUUUUCUUGACCCAACACAGAAGGAGCUCGAGCUUGGCAUUCCGGUACUGUUGGUAAAAUG	-27.77	0.029181	51.9148	27.3791	17.8041	13.2407	20.2074	25.6132	20.6863	0.862341	6.56316e-07	0.0755054	0.10557	0.07662
AUGGGCCAGUGUAGGGCGCGGCCUUUUCUUUGACCCAGCGCAAGAGGAGCUCGAGCUUGGCAUUCCGGUACUGUUGGUAAAAUG	-25.97	0.023752	54.3042	27.6327	18.0667	13.6675	20.6583	25.8233	20.5779	0.862286	5.34741e-07	0.0376751	0.05753	0.03707
AUAGGCUAGUGCAGGGUACGGCCUUUUCUUUGAUCCGACAUAAGAGGAGCUCGAGCUUGGCAUUCCGGUACUGUUGGUAAAAUG	-24.48	0.066	53.5901	28.2028	18.5664	12.0325	18.3203	26.23	21.5987	0.862261	7.40398e-07	0.0344401	0.07434	0.03426
AUAGGCCAGUGUAGGGCACGGCCUUUUUUCUAGUCCAAUAUGAGAGGAGCUCGAGCUUGGCAUUCCGGUACUGUUGGUAAAAUG	-25.64	0.072468	35.9367	17.7582	11.3575	7.20808	11.464	26.4161	24.104	0.862226	5.9e-08	0.0493777	0.06175	0.0494
AUAGGCCAGUGCAGGGUACGGCCUUUUUCUUGACCCGACGCAGAAGGAGCUCGAGCUUGGCAUUCCGGUACUGUUGGUAAAAUG	-25.98	0.059446	45.4298	22.4798	14.9016	9.55348	14.3868	26.5544	23.0005	0.861601	3.23623e-07	0.0394025	0.05602	0.03938
AUGGGCCAGUGCAGGGCACGGCCUUUUCUUUGAUCUAACAUGAGAGGAGCUCGAGCUUGGCAUUCCGGUACUGUUGGUAAAAUG	-26.94	0.020807	48.8964	26.1254	17.5758	13.3557	19.8239	25.5307	20.5875	0.861509	3.64794e-08	0.00994183	0.02151	0.01007
AUGGGCCAGUGUAGGGCGCGGCCUUUUUUCUGAUCCGACAUGAGAGGAGCUCGAGCUUGGCAUUCCGGUACUGUUGGUAAAAUG	-26.18	0.035339	54.7201	28.0422	18.3632	13.4822	20.4425	25.6301	20.5739	0.861393	5.83516e-07	0.0781093	0.10179	0.07814
AUAGGCCAGUGCAGGGCGCGGCCUUUUUUUUGAGUCAACACAAGAGGAGCUCGAGCUUGGCAUUCCGGUACUGUUGGUAAAAUG	-26.24	0.032575	53.4134	27.1775	19.5478	15.7066	20.9882	26.5941	19.9438	0.861374	8.92e-07	0.0178904	0.02949	0.01806
AUGGGCCAGUGCAGGGCACGGCCUUCUCUUUGAUCCAGCAUGAGAGGAGCUCGAGCUUGGCAUUCCGGUACUGUUGGUAAAAUG	-29.63	0.020588	47.1174	25.8368	17.5964	13.7816	20.1223	25.6375	20.4279	0.861372	5.171e-09	0.00656499	0.01638	0.00658
AUGGGCCAGUGUAGGGCACGGCCUUUUCUUUGAUUCGACAUGAGAGGAGCUCGAGCUUGGCAUUCCGGUACUGUUGGUAAAAUG	-25.21	0.024659	48.432	25.9753	17.4979	13.3074	19.6681	25.6485	20.6705	0.861324	3.4e-08	0.01247	0.02171	0.01203
AUAGGCCAGUGCAGGGCGCGGCCUUUUUUUUGAGUCAGCACAAGAGGAGCUCGAGCUUGGCAUUCCGGUACUGUUGGUAAAAUG	-26.44	0.039843	56.7666	28.0647	20.2783	15.3742	20.6368	26.6038	20.1148	0.861284	8.69383e-07	0.016467	0.02956	0.0166
AUGGGCCAGUGCAGGGCGCGGCCUUUUUUCUGACCCGACAUGAAAGGAGCUCGAGCUUGGCAUUCCGGUACUGUUGGUAAAAUG	-27.77	0.027802	64.9683	33.8784	23.1102	17.0818	24.9904	25.713	18.8156	0.861277	5.81119e-07	0.0727917	0.0866	0.073
AUAGGCUAGUGUAGGGCACGGCCUUUUUUUUGGUCUAACACAAAAGGAGCUCGAGCUUGGCAUUCCGGUACUGUUGGUAAAAUG	-23.17	0.037152	62.0828	32.4378	22.7853	17.9206	24.5596	26.3932	18.7363	0.861272	8.85285e-07	0.0143422	0.03122	0.01439
AUAGGCCAGUGCAGGGCACGGCCUUUUCUUUGACCCGGCGCAAGAGGAGCUCGAGCUUGGCAUUCCGGUACUGUUGGUAAAAUG	-27.9	0.062709	43.1569	21.4839	14.2903	9.22905	13.878	26.7322	23.2516	0.861253	5.21836e-07	0.0395584	0.06282	0.04049
AUAGGCUAGUGCAGGGCGCGGCCUUUUUUUUGGUCCAACGCAAAAGGAGCUCGAGCUUGGCAUUCCGGUACUGUUGGUAAAAUG	-25.6	0.032111	59.9532	32.2049	22.3393	16.8931	23.6859	26.4518	19.2794	0.861245	8.96e-07	0.0170889	0.03508	0.0175
AUAGGCCAGUGCAGGGCGCGGCCUUCUUUUUGAUCCGACAUAAAAGGAGCUCGAGCUUGGCAUUCCGGUACUGUUGGUAAAAUG	-28.59	0.081148	48.0069	26.2285	17.7116	11.2533	16.7034	26.6233	22.185	0.861045	7.33666e-07	0.0247092	0.06366	0.02379
AUAGGCUAGUGUAGGGCGCGGCCUUCUUUUUGAUCCAGCAUAGAAGGAGCUCGAGCUUGGCAUUCCGGUACUGUUGGUAAAAUG	-25.43	0.077005	53.8206	28.8499	19.1539	12.4197	18.7249	26.4998	21.5401	0.861007	6.96618e-07	0.0226146	0.05915	0.02293
AUAGGCCAGUGCAGGGCGCGGCCUUUUUUUUGAUCUAGCACAGAAGGAGCUCGAGCUUGGCAUUCCGGUACUGUUGGUAAAAUG	-26.44	0.044674	52.4944	27.3048	19.6623	14.5786	19.705	26.5545	20.4879	0.860979	8.40251e-07	0.0174652	0.03296	0.01719
AUGGGCCAGUGUAGGGCGCGGCCUUUUUCUUAACCCGAUACAGAAGGAGCUCGAGCUUGGCAUUCCGGUACUGUUGGUAAAAUG	-24.3	0.024704	46.6551	24.1252	15.2176	11.6908	18.4296	25.2497	21.2795	0.860922	1.30537e-07	0.0569488	0.07149	0.05685
AUAGGCUAGUGCAGGGUACGGCCUUCUUUUUGAUCCGACACAGAAGGAGCUCGAGCUUGGCAUUCCGGUACUGUUGGUAAAAUG	-24.27	0.030625	69.2009	37.1305	26.1989	20.455	28.1519	26.048	17.2965	0.860894	8.11853e-07	0.0220316	0.05661	0.02199
AUAGGCCAGUGCAGGGCACGGCCUUUUUUCUAGCCCAAUAUGAAAGGAGCUCGAGCUUGGCAUUCCGGUACUGUUGGUAAAAUG	-27.23	0.062892	41.5928	20.515	13.5085	8.58471	13.2867	26.2317	23.3235	0.860887	9.15079e-08	0.050921	0.06064	0.05226
AUGGGCCAGUGUAGGGCACGGCCUUUUCUUUGAUUCAGCAUGAGAGGAGCUCGAGCUUGGCAUUCCGGUACUGUUGGUAAAAUG	-25.41	0.026164	50.1823	26.4392	17.8637	13.4505	19.8264	25.7192	20.6344	0.860878	7.63807e-08	0.0179894	0.03116	0.01851
AUGGGCCAGUGCAGGGCACGGCCUUCUUUUUGAUCUAACAUGAAAGGAGCUCGAGCUUGGCAUUCCGGUACUGUUGGUAAAAUG	-26.59	0.023529	57.1713	30.27	19.9913	14.8204	22.3372	25.6053	19.8925	0.860819	4.82201e-07	0.022051	0.05527	0.02228
AUGGGCCAGUGCAGGGCGCGGCCUUUUUUCUGAUCCAACACGAAAGGAGCUCGAGCUUGGCAUUCCGGUACUGUUGGUAAAAUG	-27.77	0.035669	52.7322	28.0149	18.4193	13.6578	20.6483	25.6688	20.5055	0.860636	9.50804e-07	0.0975888	0.12787	0.0972
AUAGGCUAGUGUAGGGCGCGGCCUUUUUUUUGAGUCAACACAAAAGGAGCUCGAGCUUGGCAUUCCGGUACUGUUGGUAAAAUG	-22.6	0.033761	59.6269	31.3707	22.0559	17.6054	24.0574	26.392	18.8933	0.860631	9.36315e-07	0.019683	0.02966	0.01945
AUAGGCUAGUGCAGGGCGCGGCCUUUUUUUUGGUCCAACGCAAGAGGAGCUCGAGCUUGGCAUUCCGGUACUGUUGGUAAAAUG	-25.74	0.031672	60.8019	31.8474	22.1284	16.6879	23.3787	26.4775	19.3948	0.860594	9.36e-07	0.0227379	0.03959	0.02326
AUGGGCCAGUGUAGGGCACGGCCUUUUUUCUGAUCUAGCGCGAAAGGAGCUCGAGCUUGGCAUUCCGGUACUGUUGGUAAAAUG	-24.52	0.024192	76.4075	43.0648	31.428	27.7325	37.69	26.675	13.9712	0.860479	2.48e-07	0.0195604	0.03742	0.01886
AUAGGCUAGUGUAGGGCGCGGCCUUCUUUUUGAUCCAGCAUGAAAGGAGCUCGAGCUUGGCAUUCCGGUACUGUUGGUAAAAUG	-25.43	0.076994	53.1328	28.9363	19.1758	12.5391	18.9196	26.4156	21.4383	0.860467	6.01505e-07	0.0238038	0.0608	0.02323
AUAGGCUAGUGCAGGGCACGGCCUUUUUCUUGACCCAACGCAGAAGGAGCUCGAGCUUGGCAUUCCGGUACUGUUGGUAAAAUG	-25.93	0.056559	44.6455	23.794	15.2717	10.2118	15.9078	26.3354	22.5618	0.860377	2.83616e-07	0.0554913	0.07658	0.05469
AUGGGCCAGUGCAGGGCACGGCCUUUUCUUUGAUCUAGCACGAGAGGAGCUCGAGCUUGGCAUUCCGGUACUGUUGGUAAAAUG	-27.14	0.029202	58.036	28.9937	19.5662	14.214	21.1305	25.7778	20.2819	0.860346	7.82676e-07	0.0420514	0.09212	0.04135
AUAGGCCAGUGUAGGGCGCGGCCUUUUCUUUGAUCCGACACGAGAGGAGCUCGAGCUUGGCAUUCCGGUACUGUUGGUAAAAUG	-27.35	0.096987	47.2417	24.2256	16.5959	10.2852	14.9933	26.8114	22.7631	0.860281	8.37424e-07	0.0314341	0.06811	0.03139
AUAGGCCAGUGCAGGGCACGGCCUUUUUUUUGGUCUAACACAGAAGGAGCUCGAGCUUGGCAUUCCGGUACUGUUGGUAAAAUG	-26.81	0.035337	55.4372	28.526	20.4966	16.1061	21.5976	26.6056	19.7497	0.860221	9.28172e-07	0.014605	0.03097	0.01413
AUGGGCCAGUGUAGGGCACGGCCUUUUUUUCGAUUCGACGCAAGAGGAGCUCGAGCUUGGCAUUCCGGUACUGUUGGUAAAAUG	-24.26	0.036616	74.8293	35.8748	25.0153	18.1054	25.9772	26.0022	18.4484	0.860202	5.86e-07	0.0401288	0.10378	0.04033
AUAGGCCAGUGCAGGGCGCGGCCUUUUUUUUGAUCUAGCACAAAAGGAGCUCGAGCUUGGCAUUCCGGUACUGUUGGUAAAAUG	-26.3	0.045901	53.5823	28.1432	20.2337	15.0241	20.3247	26.5409	20.2584	0.860027	9.03743e-07	0.0163411	0.03494	0.01662
AUGGGCCAGUGCAGGGCACGGCCUUCUUUUUGAUCUAACAUAGAAGGAGCUCGAGCUUGGCAUUCCGGUACUGUUGGUAAAAUG	-26.59	0.023968	59.4665	30.8183	20.4933	15.053	22.5669	25.6878	19.8174	0.860014	6.90113e-07	0.0213778	0.05569	0.02149
AUAGGCCAGUGCAGGGCGCGGCCUUCUUUUUGAUCCAGCAUAAAAGGAGCUCGAGCUUGGCAUUCCGGUACUGUUGGUAAAAUG	-28.79	0.08357	48.5374	26.7085	18.0944	11.5455	17.0779	26.6568	22.0557	0.860003	8.25314e-07	0.0259601	0.06731	0.02588
AUAGGCCAGUGCAGGGCACGGCCUUUUUUUCGGCCCAACGCAAGAGGAGCUCGAGCUUGGCAUUCCGGUACUGUUGGUAAAAUG	-28.7	0.110382	50.5859	25.5568	17.6924	10.973	15.9632	26.8246	22.4258	0.859983	8.45563e-07	0.0483011	0.12764	0.04864
AUAGGCCAGUGCAGGGCGCGGCCUUCUUUUUGACCCGACAUAAAAGGAGCUCGAGCUUGGCAUUCCGGUACUGUUGGUAAAAUG	-28.59	0.081546	48.2046	26.3892	17.8256	11.3337	16.8148	26.629	22.1476	0.859881	7.28109e-07	0.0345057	0.06331	0.03517
AUGGGCCAGUGCAGGGCGCGGCCUUCUUUUUAGUCCGAUACAAGAGGAGCUCGAGCUUGGCAUUCCGGUACUGUUGGUAAAAUG	-26.82	0.021399	51.6912	27.4991	18.5226	14.1743	20.9699	25.6742	20.25	0.85985	2.65156e-08	0.00477278	0.00784	0.00455
AUAGGCUAGUGCAGGGCACGGCCUUUUCUUUGACCCAGCGCAAGAGGAGCUCGAGCUUGGCAUUCCGGUACUGUUGGUAAAAUG	-26.13	0.053057	49.3266	25.7927	16.8776	11.2802	17.2131	26.4246	22.0722	0.859842	6.28607e-07	0.0392925	0.06126	0.03904
AUAGGCCAGUGCAGGGCGCGGCCUUUUUUCUGCUCCAACAUGAGAGGAGCUCGAGCUUGGCAUUCCGGUACUGUUGGUAAAAUG	-29.12	0.089604	49.669	24.8913	16.5763	10.2838	15.5734	26.2231	22.4696	0.859841	3.39439e-07	0.0387427	0.06699	0.03887
AUAGGCCAGUGCAGGGCACGGCCUUUUUCUUGAUCCGGCACAGAAGGAGCUCGAGCUUGGCAUUCCGGUACUGUUGGUAAAAUG	-28.17	0.096819	43.1075	22.8929	15.2396	9.47757	14.286	26.6192	23.0708	0.85982	9.77576e-07	0.0608892	0.11958	0.06167
AUAGGCCAGUGCAGGGCGCGGCCUUUUCUUUGACCCAACGCGAGAGGAGCUCGAGCUUGGCAUUCCGGUACUGUUGGUAAAAUG	-28.43	0.044851	39.403	19.8326	13.4052	9.0707	13.4265	26.6842	23.3068	0.859778	8.75751e-08	0.0215439	0.03104	0.02118
AUAGGCCAGUGUAGGGCACGGCCUUUUUUCUAGUCCAAUACGAGAGGAGCUCGAGCUUGGCAUUCCGGUACUGUUGGUAAAAUG	-25.64	0.112384	44.7972	22.4779	14.918	9.10848	13.7701	26.7163	23.3039	0.85958	6.14265e-07	0.0892851	0.10621	0.09157
AUAGGCCAGUGCAGGGCACGGCCUUCUUUUUGGCCCGACAUAGAAGGAGCUCGAGCUUGGCAUUCCGGUACUGUUGGUAAAAUG	-29.3	0.078416	48.6689	25.9048	17.529	11.0101	16.3251	26.7891	22.3895	0.859402	7.23236e-07	0.0348807	0.05334	0.0343
AUAGGCUAGUGCAGGGCGCGGCCUUUUUUUUGAUCUAACACGAGAGGAGCUCGAGCUUGGCAUUCCGGUACUGUUGGUAAAAUG	-24.61	0.039451	59.0937	30.771	21.838	15.9571	22.0547	26.3084	19.6757	0.859391	6.45511e-07	0.011721	0.02546	0.01123
AUGGGCCAGUGCAGGGCACGGCCUUCUUUUUGAGUCAACAUGAAAGGAGCUCGAGCUUGGCAUUCCGGUACUGUUGGUAAAAUG	-26.59	0.022842	59.0623	30.4847	20.2071	14.9181	22.4079	25.5673	19.8246	0.859383	4.86632e-07	0.02749	0.06231	0.02801
AUGGGCCAGUGCAGGGCACGGCCUUCUUUUUGAGUCAACAUAGAAGGAGCUCGAGCUUGGCAUUCCGGUACUGUUGGUAAAAUG	-26.59	0.022388	63.4241	31.881	21.4727	15.6556	23.1934	25.6629	19.5036	0.859308	7.03103e-07	0.0256082	0.05815	0.02637
AUAGGCCAGUGCAGGGCGCGGCCUUUUUUCUGCUCCAACACGAGAGGAGCUCGAGCUUGGCAUUCCGGUACUGUUGGUAAAAUG	-29.12	0.102871	53.1431	26.6975	17.979	11.2115	16.7482	26.3096	22.0491	0.859271	5.47485e-07	0.0464579	0.07893	0.04583
AUGGGCCAGUGUAGGGCGCGGCCUUUUCUUUAACCCGAUACAAGAGGAGCUCGAGCUUGGCAUUCCGGUACUGUUGGUAAAAUG	-24.3	0.02353	47.7077	24.7243	15.5835	11.9562	18.8486	25.2344	21.1391	0.859234	1.51e-07	0.0409114	0.05207	0.04115
AUAGGCCAGUGCAGGGUACGGCCUUUUCUUUGAUCCAGCGCAAGAGGAGCUCGAGCUUGGCAUUCCGGUACUGUUGGUAAAAUG	-26.18	0.062155	46.7929	24.1635	16.2167	10.4592	15.5227	26.5903	22.5656	0.859184	8.10666e-07	0.0309301	0.0668	0.03165
AUAGGCUAGUGCAGGGUACGGCCUUUUUUCUGACCCGACAUGAAAGGAGCUCGAGCUUGGCAUUCCGGUACUGUUGGUAAAAUG	-24.48	0.067154	63.7829	33.6957	23.1166	15.4774	22.5593	26.3051	19.9138	0.859154	6.57078e-07	0.0735354	0.0888	0.07463
AUAGGCCAGUGCAGGGCACGGCCUUCUUUUUAGUCCAAUAUAAAAGGAGCUCGAGCUUGGCAUUCCGGUACUGUUGGUAAAAUG	-26.88	0.032185	54.9914	30.1451	21.2492	15.5248	21.585	26.4062	19.9407	0.859107	5.72617e-07	0.0219943	0.03094	0.02142
AUGGGCCAGUGUAGGGCGCGGCCUUCUUUUUAGCCCAAUACGAAAGGAGCUCGAGCUUGGCAUUCCGGUACUGUUGGUAAAAUG	-25.09	0.031017	61.2411	32.8947	21.9067	16.2958	24.2588	25.7662	19.2352	0.859056	4.38173e-07	0.0371484	0.04749	0.03674
AUGGGCCAGUGUAGGGCGCGGCCUUUUUUUCGGUCCAGCGCAAGAGGAGCUCGAGCUUGGCAUUCCGGUACUGUUGGUAAAAUG	-26.33	0.041172	65.8105	30.957	21.0187	15.0092	22.1253	25.988	19.9894	0.858987	1.04423e-06	0.052704	0.12124	0.05282
AUAGGCUAGUGUAGGGCACGGCCUUUUCUUUGGCCCAACACAAGAGGAGCUCGAGCUUGGCAUUCCGGUACUGUUGGUAAAAUG	-26.01	0.080592	56.6577	30.1454	20.0602	13.2614	19.8265	26.2533	20.9959	0.858951	6.61279e-07	0.0212907	0.03942	0.02105
AUAGGCUAGUGUAGGGCGCGGCCUUCUUUUUGAUCCAACACGAAAGGAGCUCGAGCUUGGCAUUCCGGUACUGUUGGUAAAAUG	-25.23	0.057422	63.4669	35.1957	24.5836	17.6973	24.8696	26.3302	18.8165	0.858926	8.73233e-07	0.025542	0.06592	0.02544
AUAGGCCAGUGUAGGGCACGGCCUUUUUCUUAGCCCGAUACAGAAGGAGCUCGAGCUUGGCAUUCCGGUACUGUUGGUAAAAUG	-25.5	0.122759	42.6808	21.8854	14.4226	8.78997	13.3702	26.6259	23.418	0.858872	8.5144e-07	0.0896009	0.1161	0.09159
AUGGGCCAGUGCAGGGCGCGGCCUUUUUUCUGACCCAACACGAGAGGAGCUCGAGCUUGGCAUUCCGGUACUGUUGGUAAAAUG	-27.91	0.034765	56.3767	28.9784	19.1981	14.1404	21.2411	25.6986	20.2791	0.858795	1.02777e-06	0.108449	0.12382	0.10661
AUAGGCCAGUGUAGGGCGCGGCCUUUUCUUUGCCCCGACAUAAGAGGAGCUCGAGCUUGGCAUUCCGGUACUGUUGGUAAAAUG	-27.25	0.09387	46.5367	25.0755	16.7369	10.4238	15.5934	26.7724	22.6743	0.85876	8.44689e-07	0.0295047	0.05594	0.0294
AUAGGCUAGUGCAGGGUACGGCCUUUUUUUCGAUCCAGCGCAAAAGGAGCUCGAGCUUGGCAUUCCGGUACUGUUGGUAAAAUG	-23.73	0.083427	62.3939	31.3849	21.4369	13.9072	20.3835	26.1808	20.6368	0.858702	9.74793e-07	0.0574734	0.08413	0.057
AUAGGCCAGUGUAGGGCGCGGCCUUUUCUUUGAUCCAACACAAGAGGAGCUCGAGCUUGGCAUUCCGGUACUGUUGGUAAAAUG	-27.21	0.093802	44.4426	23.8153	15.8893	10.0192	14.9379	26.7021	22.8415	0.858641	1.03765e-06	0.0348532	0.07556	0.035
AUAGGCUAGUGUAGGGCACGGCCUUCUUUUUGGUCCAACACGAGAGGAGCUCGAGCUUGGCAUUCCGGUACUGUUGGUAAAAUG	-25.94	0.0481	62.4055	32.9011	23.2643	16.8504	23.2859	26.5771	19.3634	0.858613	7.78812e-07	0.0155508	0.03336	0.01567
AUAGGCUAGUGUAGGGCGCGGCCUUUUCUUUGAUCCAACGCGAGAGGAGCUCGAGCUUGGCAUUCCGGUACUGUUGGUAAAAUG	-24.93	0.049304	48.5466	25.0667	16.7438	11.3105	16.9382	26.4203	22.0549	0.858584	1.51854e-07	0.0182408	0.03832	0.01893
AUAGGCUAGUGCAGGGUACGGCCUUUUUUCUGACCCGACGCGAAAGGAGCUCGAGCUUGGCAUUCCGGUACUGUUGGUAAAAUG	-23.73	0.061194	61.2977	31.0649	21.2585	13.8635	20.3108	26.2669	20.7017	0.858568	4.81766e-07	0.062664	0.07549	0.06149
AUAGGCCAGUGUAGGGCACGGCCUUCUUUUUGGUCCAACACAAGAGGAGCUCGAGCUUGGCAUUCCGGUACUGUUGGUAAAAUG	-27.57	0.042712	59.4009	31.586	22.6404	17.7883	23.8337	26.6431	18.9274	0.858467	9.69456e-07	0.0196484	0.04376	0.01999
AUAGGCUAGUGUAGGGCACGGCCUUCUUUUUAGUCCAAUAUAGAAGGAGCUCGAGCUUGGCAUUCCGGUACUGUUGGUAAAAUG	-23.52	0.031067	61.0234	32.9682	22.8117	16.6264	23.5833	26.2343	19.304	0.858433	6.19e-07	0.0198423	0.02823	0.01913
AUAGGCCAGUGCAGGGCGCGGCCUUUUUUUUGAGUCGACACAAAAGGAGCUCGAGCUUGGCAUUCCGGUACUGUUGGUAAAAUG	-26.1	0.033298	55.3556	27.7084	19.9041	15.909	21.2933	26.5178	19.8044	0.858287	1.068e-06	0.0151095	0.02996	0.01507
AUAGGCUAGUGCAGGGCGCGGCCUUUUUUUUGGUCCGACACAAGAGGAGCUCGAGCUUGGCAUUCCGGUACUGUUGGUAAAAUG	-26.01	0.030024	60.9788	32.4071	22.7196	17.9128	24.6673	26.2921	18.6897	0.858034	1.03733e-06	0.0168671	0.03552	0.01753
AUAGGCCAGUGUAGGGCACGGCCUUUUUUUCGGCCCGACGCAAAAGGAGCUCGAGCUUGGCAUUCCGGUACUGUUGGUAAAAUG	-26.83	0.134542	51.009	24.2897	16.5705	10.0435	14.7834	26.7632	22.8598	0.857985	1.09649e-06	0.0771434	0.12092	0.07636
AUAGGCCAGUGCAGGGCGCGGCCUUUUCUUUGAUCCGACAUGAGAGGAGCUCGAGCUUGGCAUUCCGGUACUGUUGGUAAAAUG	-29.08	0.062507	36.8857	19.6336	13.5349	8.87131	12.8658	26.619	23.3738	0.857919	6.18642e-08	0.0114899	0.0253	0.0115
AUAGGCCAGUGCAGGGCACGGCCUUUUUCUUGACCCGGCACAGAAGGAGCUCGAGCUUGGCAUUCCGGUACUGUUGGUAAAAUG	-28.17	0.093253	43.8687	22.9749	15.2821	9.46589	14.2976	26.6459	23.09	0.857884	9.93e-07	0.0830317	0.11697	0.08415
AUAGGCCAGUGCAGGGCACGGCCUUUUUUUUGGUCUAACACAAAAGGAGCUCGAGCUUGGCAUUCCGGUACUGUUGGUAAAAUG	-26.67	0.036209	55.6281	29.1394	20.8912	16.4673	22.1141	26.5861	19.5594	0.857845	1.04026e-06	0.0167292	0.03536	0.01721
AUAGGCCAGUGCAGGGCGCGGCCUUUUUUUUGAGUCAACACAGAAGGAGCUCGAGCUUGGCAUUCCGGUACUGUUGGUAAAAUG	-26.24	0.031984	53.5603	27.4714	19.7514	15.7999	21.1309	26.5858	19.8929	0.85782	1.06721e-06	0.0194771	0.03023	0.01929
AUAGGCUAGUGCAGGGCACGGCCUUUUUCUUAACCCGAUACAGAAGGAGCUCGAGCUUGGCAUUCCGGUACUGUUGGUAAAAUG	-24.46	0.055144	42.0402	22.2625	14.0227	9.29263	14.9592	25.8608	22.7841	0.857815	1.68576e-07	0.0593983	0.07522	0.06055
AUGGGCCAGUGUAGGGCGCGGCCUUUUUUUUAGUCUGAUACAAAAGGAGCUCGAGCUUGGCAUUCCGGUACUGUUGGUAAAAUG	-22.46	0.024141	57.9912	29.597	20.2308	15.2738	22.25	25.7633	19.7447	0.857801	1.18154e-07	0.00722973	0.01261	0.00694
AUGGGCCAGUGUAGGGCACGGCCUUCUCUUUGCUCCAACACAAGAGGAGCUCGAGCUUGGCAUUCCGGUACUGUUGGUAAAAUG	-27.6	0.029782	63.5117	31.8488	21.1331	15.4627	23.1963	25.5642	19.5508	0.857745	3.70633e-07	0.0172997	0.0335	0.01741
AUAGGCCAGUGCAGGGUACGGCCUUCUUUUUGAUCCGGCACAAAAGGAGCUCGAGCUUGGCAUUCCGGUACUGUUGGUAAAAUG	-26.1	0.044955	62.9704	34.3346	24.5162	18.292	24.926	26.3835	18.5458	0.85772	9.00336e-07	0.0252669	0.06422	0.02504
AUAGGCUAGUGCAGGGUACGGCCUUUUUUCUGAUCCAACACGAAAGGAGCUCGAGCUUGGCAUUCCGGUACUGUUGGUAAAAUG	-24.48	0.086173	51.3691	27.6405	18.3376	11.9362	18.0271	26.3101	21.687	0.857627	1.10765e-06	0.0987156	0.12899	0.09817
AUAGGCCAGUGUAGGGCGCGGCCUUUUUUCUGACCCAGCAUGAGAGGAGCUCGAGCUUGGCAUUCCGGUACUGUUGGUAAAAUG	-27.55	0.104393	51.7443	25.7857	17.6668	10.8693	15.9267	26.8033	22.467	0.857593	9.44198e-07	0.0676839	0.11107	0.06735
AUAGGCCAGUGCAGGGCGCGGCCUUUUUUUUGAUUCAACACAGAAGGAGCUCGAGCUUGGCAUUCCGGUACUGUUGGUAAAAUG	-26.24	0.036017	53.5593	27.8484	20.0722	15.639	20.9926	26.5109	19.936	0.857468	1.03981e-06	0.0174209	0.03029	0.01733
AUAGGCUAGUGCAGGGUACGGCCUUUUUUUUGAUCUAGCGCAAAAGGAGCUCGAGCUUGGCAUUCCGGUACUGUUGGUAAAAUG	-21.57	0.022374	67.2467	34.3917	24.3636	20.2052	27.4401	25.9479	17.3713	0.857468	1.04683e-06	0.0190695	0.03463	0.01896
AUAGGCUAGUGUAGGGCGCGGCCUUUUUUUUGAUCUAACACAGAAGGAGCUCGAGCUUGGCAUUCCGGUACUGUUGGUAAAAUG	-22.74	0.037785	59.5618	31.5996	22.2139	17.223	23.6835	26.2792	19.0281	0.857451	1.06236e-06	0.0152677	0.03309	0.01555
AUAGGCCAGUGUAGGGCGCGGCCUUUUUUCUGACCCGACGCGAGAGGAGCUCGAGCUUGGCAUUCCGGUACUGUUGGUAAAAUG	-26.6	0.084487	63.8356	32.447	23.0024	14.9866	21.1018	26.7944	20.4039	0.857434	5.04929e-07	0.0505432	0.06662	0.05007
AUAGGCUAGUGCAGGGCACGGCCUUUUUUCUGAUCCGGCACGAGAGGAGCUCGAGCUUGGCAUUCCGGUACUGUUGGUAAAAUG	-26.54	0.085366	67.1569	34.3047	23.6575	15.7793	22.9592	26.5592	19.8899	0.857287	1.05485e-06	0.0744274	0.11685	0.07399
AUAGGCUAGUGCAGGGUACGGCCUUUUUUUUGAUCUAGCGCAAGAGGAGCUCGAGCUUGGCAUUCCGGUACUGUUGGUAAAAUG	-21.71	0.021978	68.4575	34.2961	24.3404	20.1484	27.3349	25.9496	17.4006	0.857283	1.08778e-06	0.0193634	0.0377	0.01932
AUAGGCCAGUGCAGGGCGCGGCCUUUUUUUUGAUCUAACACAAGAGGAGCUCGAGCUUGGCAUUCCGGUACUGUUGGUAAAAUG	-26.24	0.037519	53.4061	27.9864	20.0967	15.6439	21.0547	26.4807	19.9184	0.85723	1.0795e-06	0.0160768	0.0349	0.01674
AUAGGCCAGUGCAGGGUACGGCCUUUUUUUUGGUCUAACACGAAAGGAGCUCGAGCUUGGCAUUCCGGUACUGUUGGUAAAAUG	-25.09	0.040454	60.7265	30.4857	22.1582	15.9167	21.3733	26.6715	19.8774	0.857214	8.96e-07	0.013521	0.0277	0.01322
AUAGGCCAGUGCAGGGCGCGGCCUUUUCUUUGAUCCAGCAUGAGAGGAGCUCGAGCUUGGCAUUCCGGUACUGUUGGUAAAAUG	-29.28	0.066261	39.1095	20.3763	14.1094	9.12264	13.1721	26.687	23.2822	0.857176	1.28148e-07	0.0166118	0.0336	0.01661
AUAGGCCAGUGUAGGGCGCGGCCUUUUUUUCGACCCAACGCAAAAGGAGCUCGAGCUUGGCAUUCCGGUACUGUUGGUAAAAUG	-26.26	0.133539	44.7057	23.5173	15.9688	9.85466	14.5267	26.7311	22.9382	0.857149	1.12971e-06	0.102087	0.11844	0.10278
AUAGGCCAGUGUAGGGCACGGCCUUUUUUUUGGGUCGACACAAGAGGAGCUCGAGCUUGGCAUUCCGGUACUGUUGGUAAAAUG	-25.08	0.038166	56.3227	28.3778	20.4202	16.3646	21.7709	26.6273	19.6314	0.857136	1.14221e-06	0.0296036	0.03883	0.02967
AUAGGCCAGUGUAGGGCACGGCCUUUUUUUUGGUUCGACACAAGAGGAGCUCGAGCUUGGCAUUCCGGUACUGUUGGUAAAAUG	-25.08	0.042128	57.8997	29.2776	21.0538	16.5175	22.0699	26.6453	19.5639	0.857127	1.10111e-06	0.0239083	0.03805	0.0239
AUGGGCCAGUGUAGGGCACGGCCUUCUUUUUGAUUCAACACGAAAGGAGCUCGAGCUUGGCAUUCCGGUACUGUUGGUAAAAUG	-24.86	0.021037	72.1321	38.8559	27.2706	21.7367	30.3333	25.5823	16.4228	0.856956	9.5079e-07	0.0303847	0.06783	0.0305
AUGGGCCAGUGUAGGGCACGGCCUUCUUUUUGAGUCAGCAUAAAAGGAGCUCGAGCUUGGCAUUCCGGUACUGUUGGUAAAAUG	-24.92	0.031203	61.7571	32.6058	21.884	16.1054	23.8154	25.7585	19.3265	0.856904	9.50105e-07	0.0338702	0.07664	0.03466
AUGGGCCAGUGUAGGGCGCGGCCUUUUUUCUGAUCCGACACGAGAGGAGCUCGAGCUUGGCAUUCCGGUACUGUUGGUAAAAUG	-26.18	0.041521	55.8195	28.7809	18.9872	13.9315	20.9378	25.7738	20.4211	0.856889	1.14917e-06	0.0988779	0.12852	0.09755
AUAGGCUAGUGCAGGGCACGGCCUUUUUUCUGAUCCGACAUGAGAGGAGCUCGAGCUUGGCAUUCCGGUACUGUUGGUAAAAUG	-26.34	0.078695	50.5646	26.5506	17.471	11.3068	17.2897	26.1979	21.9456	0.856808	7.59677e-07	0.0812906	0.10698	0.08093
AUAGGCCAGUGCAGGGUACGGCCUUCUUUUUAGUCCAAUACAGAAGGAGCUCGAGCUUGGCAUUCCGGUACUGUUGGUAAAAUG	-25.3	0.06628	54.1301	28.422	19.2157	12.2616	18.1459	26.7474	21.7429	0.856707	4.54104e-07	0.0248441	0.03667	0.02561
AUAGGCCAGUGCAGGGUACGGCCUUCUUUUUAGUCCAAUACGAAAGGAGCUCGAGCUUGGCAUUCCGGUACUGUUGGUAAAAUG	-25.3	0.056898	51.7648	27.617	18.5192	11.9524	17.8611	26.7951	21.9213	0.856629	2.02529e-07	0.0238155	0.03442	0.02415
AUAGGCUAGUGCAGGGCACGGCCUUUUCUUUAACCCGAUACAAGAGGAGCUCGAGCUUGGCAUUCCGGUACUGUUGGUAAAAUG	-24.46	0.052502	43.2134	22.9354	14.4356	9.58967	15.422	25.8443	22.6273	0.856423	1.9169e-07	0.0426545	0.05463	0.04245
AUAGGCCAGUGCAGGGCACGGCCUUCUUUUUGGCCCGACAUGAAAGGAGCUCGAGCUUGGCAUUCCGGUACUGUUGGUAAAAUG	-29.3	0.08512	50.0972	27.2211	18.5636	11.8444	17.3998	26.7584	21.957	0.856366	9.13633e-07	0.0406006	0.06165	0.03991
AUGGGCCAGUGUAGGGCACGGCCUUUUUCUUGCGUCAACAUAGAAGGAGCUCGAGCUUGGCAUUCCGGUACUGUUGGUAAAAUG	-25.11	0.034257	54.8773	28.9625	18.9732	13.9403	21.0858	25.7717	20.4157	0.856273	1.09643e-06	0.0404122	0.12022	0.04062
AUAGGCUAGUGCAGGGUACGGCCUUUUUCUUGACCCAACACAGAAGGAGCUCGAGCUUGGCAUUCCGGUACUGUUGGUAAAAUG	-24.48	0.06995	52.4742	27.5882	18.1587	11.7807	17.9145	26.2444	21.7318	0.85623	9.60162e-07	0.0756671	0.10547	0.07669
AUGGGCCAGUGUAGGGCGCGGCCUUUUUUUCGAUCCGACGCAGAAGGAGCUCGAGCUUGGCAUUCCGGUACUGUUGGUAAAAUG	-25.23	0.037641	61.6353	31.5767	21.5322	15.7222	22.9828	25.8015	19.5396	0.85621	1.03907e-06	0.0867445	0.10285	0.08648
AUAGGCCAGUGUAGGGCGCGGCCUUUUCUUUGCCCCAACACAAGAGGAGCUCGAGCUUGGCAUUCCGGUACUGUUGGUAAAAUG	-27.25	0.093052	46.2808	24.5336	16.4358	10.365	15.3857	26.7034	22.6692	0.856159	1.22178e-06	0.0395303	0.06459	0.0396
AUAGGCCAGUGUAGGGCACGGCCUUUUUCUUGAUCCGGCGCAGAAGGAGCUCGAGCUUGGCAUUCCGGUACUGUUGGUAAAAUG	-26.17	0.094991	43.6031	22.3651	14.7819	9.21798	13.9435	26.658	23.22	0.856136	8.07e-07	0.0543883	0.10232	0.05458
AUGGGCCAGUGUAGGGCACGGCCUUUUUUUCGAUUCAGCGCAAGAGGAGCUCGAGCUUGGCAUUCCGGUACUGUUGGUAAAAUG	-24.46	0.031697	85.2203	43.7242	31.2423	25.0611	34.5506	26.2103	15.0746	0.856074	4.51851e-07	0.0243358	0.05675	0.02445
AUAGGCCAGUGCAGGGUACGGCCUUUUUUUUGGGUCAACACGAAAGGAGCUCGAGCUUGGCAUUCCGGUACUGUUGGUAAAAUG	-25.09	0.036361	60.2255	29.8864	21.7254	15.6946	21.0607	26.5724	19.9389	0.856023	9.92586e-07	0.0163253	0.02557	0.01624
AUAGGCCAGUGCAGGGCACGGCCUUCUUUUUGGCCCAACACGAAAGGAGCUCGAGCUUGGCAUUCCGGUACUGUUGGUAAAAUG	-29.3	0.058209	60.2266	33.2073	23.6953	16.9988	23.3441	26.5636	19.2824	0.855881	9.5966e-07	0.0397679	0.06099	0.03964
AUAGGCCAGUGUAGGGCGCGGCCUUUUUUCUGACCCAACACGAAAGGAGCUCGAGCUUGGCAUUCCGGUACUGUUGGUAAAAUG	-27.21	0.132707	41.9345	22.4768	14.9967	9.23406	13.8402	26.7184	23.2422	0.855862	1.18331e-06	0.112417	0.13167	0.11344
AUAGGCCAGUGCAGGGUACGGCCUUCUUUUUGAUCCGGCACAAGAGGAGCUCGAGCUUGGCAUUCCGGUACUGUUGGUAAAAUG	-26.24	0.041162	61.9014	32.4105	23.3701	17.329	23.3764	26.4493	19.0601	0.85585	1.06768e-06	0.0187877	0.04855	0.01895
AUAGGCCAGUGCAGGGUACGGCCUUUUUUUUGGUCUAACACGAGAGGAGCUCGAGCUUGGCAUUCCGGUACUGUUGGUAAAAUG	-25.23	0.039797	62.1169	30.2745	22.0317	15.788	21.1954	26.6682	19.9401	0.855832	9.35873e-07	0.0171065	0.03083	0.01719
AUAGGCUAGUGCAGGGUACGGCCUUUUUUCUGACCCAACACGAGAGGAGCUCGAGCUUGGCAUUCCGGUACUGUUGGUAAAAUG	-24.62	0.083995	55.0001	28.6299	19.1282	12.4337	18.6439	26.3333	21.4498	0.855756	1.19956e-06	0.109549	0.12699	0.10785
AUAGGCCAGUGUAGGGCACGGCCUUUUCUUUGGUCCAACAUAAGAGGAGCUCGAGCUUGGCAUUCCGGUACUGUUGGUAAAAUG	-27.78	0.077954	41.9775	22.2356	14.4564	9.09342	14.0776	26.9898	23.4482	0.855613	4.0931e-07	0.0289074	0.06106	0.02919
AUAGGCUAGUGUAGGGCACGGCCUUUUCUUUAGUCCAAUACGAGAGGAGCUCGAGCUUGGCAUUCCGGUACUGUUGGUAAAAUG	-23.87	0.063795	48.2706	24.7661	16.0994	10.4359	16.191	26.5198	22.5419	0.85556	1.42727e-07	0.0260459	0.03853	0.02623
AUGGGCCAGUGCAGGGCGCGGCCUUCUUUUUAGUCCAAUACAAGAGGAGCUCGAGCUUGGCAUUCCGGUACUGUUGGUAAAAUG	-26.82	0.021415	53.5052	28.3541	19.1159	14.4956	21.4339	25.6733	20.0889	0.855508	7.51555e-08	0.00698643	0.01022	0.00678
AUAGGCUAGUGCAGGGUACGGCCUUUUUCUUGAUCCAGCAUAGAAGGAGCUCGAGCUUGGCAUUCCGGUACUGUUGGUAAAAUG	-24.68	0.071689	55.3544	28.6006	18.9634	12.2416	18.5078	26.2372	21.4978	0.855489	1.16677e-06	0.0542774	0.10743	0.05451
AUGGGCCAGUGCAGGGCGCGGCCUUUUUCUUGCCCCGACAUAGAAGGAGCUCGAGCUUGGCAUUCCGGUACUGUUGGUAAAAUG	-27.81	0.027084	58.1128	29.4793	19.3487	14.1616	21.4641	25.62	20.2292	0.855475	1.008e-06	0.0553032	0.10653	0.05618
AUGGGCCAGUGCAGGGUACGGCCUUUUUUCUGGUCCAACAUGAAAGGAGCUCGAGCUUGGCAUUCCGGUACUGUUGGUAAAAUG	-26.62	0.02495	67.8488	33.271	22.1679	16.12	24.0309	25.6627	19.2714	0.855463	6.78611e-07	0.0372115	0.06638	0.0371
AUGGGCCAGUGCAGGGCACGGCCUUUUCUUUGGUCCGACACGAGAGGAGCUCGAGCUUGGCAUUCCGGUACUGUUGGUAAAAUG	-28.48	0.025823	61.839	31.0525	20.7905	15.1573	22.5557	25.8197	19.8312	0.855432	1.14e-06	0.0344645	0.07202	0.03433
AUGGGCCAGUGCAGGGUACGGCCUUUUUCUUAGUCCAAUACAGAAGGAGCUCGAGCUUGGCAUUCCGGUACUGUUGGUAAAAUG	-24.34	0.024741	63.0671	31.5094	20.7613	15.1253	22.8079	25.5689	19.7218	0.855431	5.06277e-07	0.0500447	0.07494	0.05038
AUAGGCCAGUGUAGGGCACGGCCUUUUUCUUGGUCCAACAUAGAAGGAGCUCGAGCUUGGCAUUCCGGUACUGUUGGUAAAAUG	-27.78	0.082069	39.8046	20.9273	13.5292	8.51024	13.276	27.0353	23.7625	0.855321	3.34e-07	0.0439667	0.08466	0.04301
AUAGGCCAGUGCAGGGUACGGCCUUUUCUUUGAUCCGACGCAAGAGGAGCUCGAGCUUGGCAUUCCGGUACUGUUGGUAAAAUG	-25.98	0.053717	46.6607	23.6279	15.818	10.4166	15.4769	26.5301	22.5568	0.855285	7.72053e-07	0.027237	0.05792	0.02699
AUGGGCCAGUGCAGGGCACGGCCUUUUUUCUGGUCCGACAUGAAAGGAGCUCGAGCUUGGCAUUCCGGUACUGUUGGUAAAAUG	-28.34	0.027995	63.0948	31.3551	20.8835	15.2203	22.7945	25.7921	19.7859	0.855184	7.28213e-07	0.0558542	0.08402	0.05662
AUAGGCCAGUGCAGGGUACGGCCUUUUUUUUGAUCUGGCACAAAAGGAGCUCGAGCUUGGCAUUCCGGUACUGUUGGUAAAAUG	-23.61	0.040846	62.0158	31.3765	22.6695	16.7448	22.5413	26.4122	19.3337	0.855161	1.14613e-06	0.0183646	0.03712	0.01828
AUAGGCCAGUGCAGGGCACGGCCUUCUUUUUGGUCCGACAUGAAAGGAGCUCGAGCUUGGCAUUCCGGUACUGUUGGUAAAAUG	-29.3	0.071792	48.3289	25.8404	17.3901	10.9828	16.4086	26.8639	22.4406	0.855125	6.23869e-07	0.0275095	0.05966	0.02784
AUGGGCCAGUGUAGGGCACGGCCUUCUUUUUGAUUCGACAUGAAAGGAGCUCGAGCUUGGCAUUCCGGUACUGUUGGUAAAAUG	-24.86	0.027853	58.1483	31.0212	20.5225	15.1937	22.7626	25.6586	19.7324	0.855117	6.6245e-07	0.0276134	0.05962	0.02687
AUGGGCCAGUGUAGGGCACGGCCUUCUUUUUGAUCUAGCAUAAAAGGAGCUCGAGCUUGGCAUUCCGGUACUGUUGGUAAAAUG	-24.92	0.032447	60.3249	32.4718	21.6448	16.0361	23.8637	25.7784	19.3711	0.855064	1.05949e-06	0.0274913	0.06974	0.0278
AUGGGCCAGUGCAGGGCGCGGCCUUUUUUCUGCCCCAACACGAAAGGAGCUCGAGCUUGGCAUUCCGGUACUGUUGGUAAAAUG	-27.81	0.035414	53.7958	28.4189	18.723	13.8799	20.94	25.6221	20.3711	0.855063	1.26349e-06	0.110621	0.12918	0.11014
AUAGGCCAGUGUAGGGCGCGGCCUUCUUUUUGACCCAGCACAAAAGGAGCUCGAGCUUGGCAUUCCGGUACUGUUGGUAAAAUG	-27.06	0.058039	58.4512	32.6673	23.1443	17.0498	23.365	26.565	19.2576	0.854704	1.06924e-06	0.035898	0.06524	0.03573
AUGGGCCAGUGCAGGGCACGGCCUUCUUUCUGCUCCAACACGAAAGGAGCUCGAGCUUGGCAUUCCGGUACUGUUGGUAAAAUG	-29.33	0.033539	63.0922	33.4577	22.5165	16.8003	24.77	25.571	18.8854	0.854481	5.5729e-07	0.0313721	0.0646	0.03165
AUAGGCUAGUGCAGGGCGCGGCCUUUUUUCUGCUCCAACAUGAGAGGAGCUCGAGCUUGGCAUUCCGGUACUGUUGGUAAAAUG	-27.35	0.074499	55.8595	29.5777	19.6951	13.0162	19.6519	25.8914	20.9376	0.854467	2.93258e-07	0.0280231	0.05753	0.02734
AUAGGCCAGUGCAGGGCGCGGCCUUUUUUUUGAUCUAGCGCGAAAGGAGCUCGAGCUUGGCAUUCCGGUACUGUUGGUAAAAUG	-25.79	0.027071	52.4535	26.5701	19.1842	15.6994	20.9449	26.4438	19.8722	0.854437	1.23053e-06	0.0128868	0.02754	0.01306
AUGGGCCAGUGCAGGGCGCGGCCUUUUCUUUGCCCCGACACAAGAGGAGCUCGAGCUUGGCAUUCCGGUACUGUUGGUAAAAUG	-27.81	0.023559	59.5603	31.6346	21.0553	15.6533	23.3579	25.7071	19.5269	0.854428	1.38424e-06	0.029314	0.0553	0.02893
AUAGGCUAGUGCAGGGCGCGGCCUUUUUUCUGCUCCAACACGAGAGGAGCUCGAGCUUGGCAUUCCGGUACUGUUGGUAAAAUG	-27.35	0.085374	58.4859	31.0711	20.896	13.941	20.7966	25.9803	20.5196	0.854341	4.32e-07	0.032957	0.0686	0.03244
AUAGGCUAGUGUAGGGCACGGCCUUCUUUUUGGUCCAACAUAAAAGGAGCUCGAGCUUGGCAUUCCGGUACUGUUGGUAAAAUG	-25.66	0.064332	52.9329	28.8632	18.8952	12.4683	19.1233	26.7069	21.6193	0.854333	4.26767e-07	0.0224062	0.04981	0.02251
AUAGGCCAGUGUAGGGCGCGGCCUUCUUUUUGAUCCAGCACAAGAGGAGCUCGAGCUUGGCAUUCCGGUACUGUUGGUAAAAUG	-27.2	0.053607	57.0276	30.4372	21.8382	16.1898	21.8749	26.6227	19.7164	0.854195	1.14718e-06	0.018562	0.04865	0.01891
AUGGGCCAGUGUAGGGCACGGCCUUCUUUUUGAUUCAGCAUGAAAGGAGCUCGAGCUUGGCAUUCCGGUACUGUUGGUAAAAUG	-25.06	0.029184	58.9855	31.6258	21.0165	15.5607	23.2036	25.7217	19.5805	0.854133	8.34199e-07	0.0293206	0.06543	0.02977
AUAGGCUAGUGUAGGGCACGGCCUUCUUUUUAGUCCGAUACAGAAGGAGCUCGAGCUUGGCAUUCCGGUACUGUUGGUAAAAUG	-23.52	0.074204	57.925	30.756	20.3864	13.3802	20.202	26.5128	21.0663	0.854123	5.78949e-07	0.0251849	0.03837	0.02512
AUGGGCCAGUGCAGGGCGCGGCCUUUUUUCUGAUCCAACGCGAAAGGAGCUCGAGCUUGGCAUUCCGGUACUGUUGGUAAAAUG	-27.02	0.027345	53.6109	27.9176	18.3755	13.5673	20.5507	25.5028	20.4678	0.85412	6.91707e-07	0.0736502	0.09539	0.07314
AUGGGCCAGUGUAGGGCACGGCCUUUUUUCCGCUCCAACGAGAAAGGAGCUCGAGCUUGGCAUUCCGGUACUGUUGGUAAAAUG	-26.65	0.037816	66.0674	33.294	23.0527	16.9096	24.3222	25.7847	18.9375	0.854118	1.10883e-06	0.0957204	0.10843	0.09442
AUGGGCCAGUGCAGGGCGCGGCCUUCUUUUUAGCCCAAUACAAGAGGAGCUCGAGCUUGGCAUUCCGGUACUGUUGGUAAAAUG	-26.82	0.024643	56.2859	29.4111	20.0781	15.1888	22.1578	25.5723	19.6917	0.854104	2.60709e-07	0.012495	0.01652	0.01225
AUAGGCUAGUGCAGGGUACGGCCUUUUUUUUGAUCUGACACAAGAGGAGCUCGAGCUUGGCAUUCCGGUACUGUUGGUAAAAUG	-21.78	0.028186	68.9988	35.0886	24.9927	19.4001	26.4472	26.0291	17.8145	0.854051	1.25642e-06	0.0176672	0.03492	0.01785
AUGGGCCAGUGCAGGGCACGGCCUUCUUUCUGCUCCAACAUGAAAGGAGCUCGAGCUUGGCAUUCCGGUACUGUUGGUAAAAUG	-29.33	0.029396	60.8539	32.1046	21.3947	15.9149	23.7242	25.4285	19.2568	0.853963	3.59902e-07	0.0282211	0.05615	0.02828
AUAGGCCAGUGUAGGGCACGGCCUUUUUUUUGGUUCGACACAGAAGGAGCUCGAGCUUGGCAUUCCGGUACUGUUGGUAAAAUG	-25.08	0.041385	58.1908	29.6394	21.2998	16.6483	22.2624	26.6296	19.4906	0.853959	1.27512e-06	0.0235089	0.03844	0.02347
AUAGGCCAGUGUAGGGCACGGCCUUUUUCUUAGUCCGAUAUAGAAGGAGCUCGAGCUUGGCAUUCCGGUACUGUUGGUAAAAUG	-25.5	0.06552	45.5717	22.9065	15.2725	9.66656	14.638	26.5496	22.9415	0.853869	2.14228e-07	0.0390387	0.063	0.03911
AUGGGCCAGUGCAGGGCGCGGCCUUUUUUUUAGUCUAAUACAAGAGGAGCUCGAGCUUGGCAUUCCGGUACUGUUGGUAAAAUG	-24.33	0.020039	58.706	29.9429	20.4158	15.348	22.4698	25.6486	19.6503	0.853819	1.93909e-07	0.00994305	0.01715	0.01035
AUAGGCCAGUGCAGGGCGCGGCCUUCUUUUUGAUCCGACACGAGAGGAGCUCGAGCUUGGCAUUCCGGUACUGUUGGUAAAAUG	-28.87	0.045923	54.0342	28.1979	20.4639	15.1295	20.3507	26.6787	20.2746	0.853788	6.8035e-07	0.0129003	0.03386	0.01296
AUAGGCUAGUGUAGGGCACGGCCUUUUCUUUAGUCCGAUACGAGAGGAGCUCGAGCUUGGCAUUCCGGUACUGUUGGUAAAAUG	-23.87	0.06187	53.5524	26.8458	17.835	11.5693	17.5961	26.4809	21.9558	0.853737	1.41704e-07	0.0173231	0.03476	0.01658
AUAGGCCAGUGUAGGGCGCGGCCUUCUUUUUGAUCCAGCACAAAAGGAGCUCGAGCUUGGCAUUCCGGUACUGUUGGUAAAAUG	-27.06	0.059033	58.371	32.7069	23.1918	17.2286	23.5663	26.5211	19.1462	0.853723	1.08069e-06	0.0262295	0.06837	0.02633
AUAGGCUAGUGUAGGGCACGGCCUUUUCUUUGACCCGGCACAAGAGGAGCUCGAGCUUGGCAUUCCGGUACUGUUGGUAAAAUG	-24.67	0.085531	52.7231	28.0392	18.4864	11.9872	18.1598	26.4236	21.7182	0.853697	1.37385e-06	0.0599945	0.08984	0.0607
AUGGGCCAGUGUAGGGCACGGCCUUCUCUUUGCUCCAACAUAAGAGGAGCUCGAGCUUGGCAUUCCGGUACUGUUGGUAAAAUG	-27.6	0.031786	63.975	31.9942	21.1137	15.3083	23.1143	25.4868	19.5893	0.853673	5.37935e-07	0.0203512	0.03976	0.01981
AUGGGCCAGUGCAGGGUACGGCCUUCUUUUUGAGUCAGCAUAGAAGGAGCUCGAGCUUGGCAUUCCGGUACUGUUGGUAAAAUG	-25.07	0.020512	70.916	35.0303	23.9046	17.4368	25.3467	25.5205	18.5419	0.853618	1.10291e-06	0.00986138	0.04174	0.00977
AUAGGCCAGUGUAGGGCACGGCCUUUUUCUUGGCCCAACGCAGAAGGAGCUCGAGCUUGGCAUUCCGGUACUGUUGGUAAAAUG	-27.51	0.090855	50.0691	25.9425	17.2249	10.8393	16.2912	26.6331	22.3969	0.853598	5.30648e-07	0.0262442	0.0474	0.02647
AUAGGCCAGUGUAGGGCACGGCCUUUUUUUUGGGUCGACACAGAAGGAGCUCGAGCUUGGCAUUCCGGUACUGUUGGUAAAAUG	-25.08	0.037501	56.825	28.812	20.7211	16.5185	21.9964	26.6103	19.5459	0.853535	1.35385e-06	0.0301079	0.03935	0.03062
AUAGGCCAGUGUAGGGCACGGCCUUCUUUUUGGUCCAACACAAAAGGAGCUCGAGCUUGGCAUUCCGGUACUGUUGGUAAAAUG	-27.43	0.045029	61.2821	33.8355	24.0439	19.0378	25.7201	26.5494	18.2558	0.853458	1.04964e-06	0.0266344	0.05928	0.027
AUGGGCCAGUGCAGGGCGCGGCCUUUUUUCUGAUCCAACAUGAAAGGAGCUCGAGCUUGGCAUUCCGGUACUGUUGGUAAAAUG	-27.77	0.030254	52.1968	27.6252	18.0088	13.3919	20.4232	25.477	20.5425	0.853423	8.99473e-07	0.0875934	0.11164	0.0852
AUAGGCUAGUGUAGGGCACGGCCUUUUUUUCGGCCCAACGCGAAAGGAGCUCGAGCUUGGCAUUCCGGUACUGUUGGUAAAAUG	-24.61	0.038606	61.9268	31.7399	22.4164	17.9841	24.4357	26.266	18.641	0.853359	1.10332e-06	0.0458823	0.06464	0.04641
AUGGGCCAGUGCAGGGUACGGCCUUCUUUUUGAGUCAGCAUGAAAGGAGCUCGAGCUUGGCAUUCCGGUACUGUUGGUAAAAUG	-25.07	0.021278	67.7132	33.8459	22.7883	16.6861	24.5533	25.4607	18.8873	0.853223	8.76116e-07	0.0122203	0.04756	0.0123
AUGGGCCAGUGUAGGGCGCGGCCUUUUUUUCGAUCCGGCGCAAGAGGAGCUCGAGCUUGGCAUUCCGGUACUGUUGGUAAAAUG	-25.43	0.026164	82.8371	45.3812	32.1328	29.6348	41.4649	26.1685	12.7669	0.853128	2.22577e-07	0.0286992	0.05344	0.0298
AUGGGCCAGUGCAGGGUACGGCCUUUUCUUUGGUCCAACACGAGAGGAGCUCGAGCUUGGCAUUCCGGUACUGUUGGUAAAAUG	-26.76	0.022633	71.8253	34.3112	23.3039	16.771	24.5667	25.7723	19.0007	0.853126	1.22766e-06	0.0279369	0.06098	0.02812
AUAGGCCAGUGCAGGGCGCGGCCUUUUUUUUGAGUCAACACAAAAGGAGCUCGAGCUUGGCAUUCCGGUACUGUUGGUAAAAUG	-26.1	0.032662	55.4478	28.5605	20.5003	16.3647	21.916	26.5486	19.5919	0.852939	1.375e-06	0.0225966	0.03558	0.02287
AUGGGCCAGUGCAGGGCGCGGCCUUUUUUCUGAUCCGACGCGAGAGGAGCUCGAGCUUGGCAUUCCGGUACUGUUGGUAAAAUG	-27.16	0.026229	60.8171	29.754	19.9341	14.5158	21.6813	25.6267	20.0555	0.852921	7.64599e-07	0.0674087	0.09565	0.06655
AUAGGCCAGUGCAGGGCGCGGCCUUUUUUUUGAUUCAACACAAAAGGAGCUCGAGCUUGGCAUUCCGGUACUGUUGGUAAAAUG	-26.1	0.036812	55.2889	28.9711	20.8456	16.2351	21.8196	26.4759	19.6204	0.852821	1.32172e-06	0.0199818	0.03535	0.01988
AUAGGCCAGUGCAGGGUACGGCCUUUUUCUUGAUCCGGCAUAGAAGGAGCUCGAGCUUGGCAUUCCGGUACUGUUGGUAAAAUG	-26.45	0.082707	53.4629	26.7316	18.0608	11.2138	16.6099	26.388	22.0871	0.852786	1.269e-06	0.0432639	0.08625	0.04333
AUAGGCUAGUGUAGGGCGCGGCCUUUUUUUUGAUCUAACACAAAAGGAGCUCGAGCUUGGCAUUCCGGUACUGUUGGUAAAAUG	-22.6	0.038554	61.2149	32.631	22.9191	17.8004	24.4888	26.2446	18.7221	0.852697	1.348e-06	0.0175195	0.03711	0.01749
AUAGGCUAGUGUAGGGCACGGCCUUUUUUUCGGCCCAGCGCAAAAGGAGCUCGAGCUUGGCAUUCCGGUACUGUUGGUAAAAUG	-24.62	0.086729	52.93	26.7256	17.4618	11.1342	17.1876	26.6406	22.2532	0.852695	7.29053e-07	0.0729172	0.09234	0.07289
AUAGGCUAGUGCAGGGCGCGGCCUUUUUUUUGAUCUAACACGAAAGGAGCUCGAGCUUGGCAUUCCGGUACUGUUGGUAAAAUG	-24.47	0.039606	60.5953	31.839	22.5804	16.5087	22.8247	26.2681	19.3797	0.852657	1.01075e-06	0.0140055	0.03126	0.0146
AUGGGCCAGUGCAGGGCGCGGCCUUUUUUUUAGUCUAAUACAAAAGGAGCUCGAGCUUGGCAUUCCGGUACUGUUGGUAAAAUG	-24.19	0.020383	59.6493	30.5983	20.885	15.6664	22.8999	25.6567	19.4951	0.852647	2.70444e-07	0.0106246	0.01635	0.01019
AUAGGCUAGUGCAGGGUACGGCCUUUUUUCUGCCCCGACAUGAGAGGAGCUCGAGCUUGGCAUUCCGGUACUGUUGGUAAAAUG	-24.66	0.066154	61.1375	30.3145	20.1635	13.0229	19.6631	26.0034	20.9903	0.852646	8.84407e-07	0.0518344	0.0868	0.05208
AUGGGCCAGUGUAGGGCACGGCCUUUUCUUCGACCCAACGCGAGAGGAGCUCGAGCUUGGCAUUCCGGUACUGUUGGUAAAAUG	-26.51	0.023046	53.1433	27.0376	17.8987	14.067	20.9089	25.7728	20.3529	0.852645	2.74795e-07	0.0569591	0.07154	0.05693
AUAGGCCAGUGUAGGGCACGGCCUUUUUUUCGGUCCGACGCGAAAGGAGCUCGAGCUUGGCAUUCCGGUACUGUUGGUAAAAUG	-26.38	0.041241	57.259	28.8226	20.8311	17	22.469	26.6967	19.3483	0.85264	1.13373e-06	0.0424595	0.06112	0.04234
AUAGGCUAGUGCAGGGCGCGGCCUUUUUUUUGGUCCGACACAGAAGGAGCUCGAGCUUGGCAUUCCGGUACUGUUGGUAAAAUG	-26.01	0.029387	61.9807	32.9915	23.1354	18.17	25.0336	26.2731	18.5516	0.852553	1.34524e-06	0.0179725	0.03692	0.01784
AUAGGCCAGUGCAGGGCACGGCCUUUUCUUUAGCCCGAUACAAGAGGAGCUCGAGCUUGGCAUUCCGGUACUGUUGGUAAAAUG	-27.23	0.093721	54.0772	27.4091	18.392	11.5257	17.2558	26.2271	21.8507	0.852548	4.57524e-07	0.0317405	0.04782	0.03147
AUAGGCCAGUGUAGGGCGCGGCCUUUUCUUUGACCCAACAUAAGAGGAGCUCGAGCUUGGCAUUCCGGUACUGUUGGUAAAAUG	-27.21	0.101222	43.1703	23.1535	15.2766	9.44068	14.3074	26.6213	23.0903	0.852542	1.16879e-06	0.0597008	0.08802	0.05937
AUAGGCUAGUGCAGGGUACGGCCUUUUUCUUGAUCCAACACAGAAGGAGCUCGAGCUUGGCAUUCCGGUACUGUUGGUAAAAUG	-24.48	0.068188	56.2677	29.2091	19.3847	12.6198	19.0241	26.1907	21.2854	0.852371	1.32879e-06	0.0530933	0.106	0.05349
AUAGGCCAGUGCAGGGCGCGGCCUUCUUUUUGACCCAGCAUAGAAGGAGCUCGAGCUUGGCAUUCCGGUACUGUUGGUAAAAUG	-28.93	0.071198	49.6439	26.8707	18.2009	11.5546	17.1005	26.7325	22.0889	0.852319	1.05e-06	0.0345062	0.06295	0.03452
AUAGGCCAGUGUAGGGCACGGCCUUUUCUUUAGUCCGAUACAAGAGGAGCUCGAGCUUGGCAUUCCGGUACUGUUGGUAAAAUG	-25.5	0.095795	51.3031	26.251	17.6831	11.053	16.4855	26.6522	22.2996	0.852283	7.9691e-07	0.0358255	0.06877	0.03611
AUAGGCUAGUGUAGGGCACGGCCUUCUUUUUGGUCCAGCACGAAAGGAGCUCGAGCUUGGCAUUCCGGUACUGUUGGUAAAAUG	-25.36	0.032471	65.085	35.8534	24.9787	19.5039	27.0553	26.4699	17.983	0.852256	1.14038e-06	0.0244743	0.05477	0.02524
AUAGGCCAGUGCAGGGCACGGCCUUCUUUUUAGUCCGAUACAAAAGGAGCUCGAGCUUGGCAUUCCGGUACUGUUGGUAAAAUG	-26.88	0.077068	52.6265	29.1457	19.6893	12.837	19.0076	26.7086	21.4358	0.852253	6.31352e-07	0.0303837	0.04527	0.03041
AUGGGCCAGUGUAGGGCACGGCCUUCUUUUUGAGUCAGCACGAAAGGAGCUCGAGCUUGGCAUUCCGGUACUGUUGGUAAAAUG	-25.06	0.022336	73.414	38.2941	26.8435	20.9197	29.3311	25.6424	16.8613	0.852244	1.37353e-06	0.04394	0.08773	0.04343
AUGGGCCAGUGUAGGGCGCGGCCUUCUUUUUAGCCCAAUACAGAAGGAGCUCGAGCUUGGCAUUCCGGUACUGUUGGUAAAAUG	-25.09	0.032652	65.0115	34.0493	22.8539	16.8778	24.9587	25.7571	18.9396	0.852225	1.02868e-06	0.0374042	0.05036	0.0382
AUAGGCCAGUGUAGGGCACGGCCUUUUUUUCGGCCCAACGCAGAAGGAGCUCGAGCUUGGCAUUCCGGUACUGUUGGUAAAAUG	-26.97	0.129943	50.7753	24.9162	17.0792	10.4707	15.3088	26.7223	22.6258	0.85221	1.45461e-06	0.08588	0.12283	0.08687
AUGGGCCAGUGUAGGGCGCGGCCUUUUUUUCGAUCCAGCGCAGAAGGAGCUCGAGCUUGGCAUUCCGGUACUGUUGGUAAAAUG	-25.43	0.040948	58.7091	30.1717	20.2613	14.8075	21.9455	25.741	19.9668	0.8522	1.40674e-06	0.0992599	0.11867	0.1003
AUAGGCCAGUGCAGGGCGCGGCCUUUUCUUUGAUCCAACGCGAGAGGAGCUCGAGCUUGGCAUUCCGGUACUGUUGGUAAAAUG	-28.43	0.047988	43.573	21.7641	14.8842	9.87684	14.5038	26.5999	22.8615	0.85216	2.86791e-07	0.021793	0.04424	0.02159
AUGGGCCAGUGUAGGGCACGGCCUUCUUUUUGAGUCGACAUAAAAGGAGCUCGAGCUUGGCAUUCCGGUACUGUUGGUAAAAUG	-24.72	0.029386	64.5368	33.3365	22.4349	16.4804	24.3094	25.676	19.0978	0.852155	1.18437e-06	0.0315788	0.0744	0.03155
AUGGGCCAGUGCAGGGCGCGGCCUUUUUUCUGACCCAGCGCGAAAGGAGCUCGAGCUUGGCAUUCCGGUACUGUUGGUAAAAUG	-27.22	0.023959	66.9586	33.5003	23.099	16.8911	24.5202	25.7386	18.9237	0.852126	8.22863e-07	0.0669804	0.08649	0.06613
AUAGGCCAGUGCAGGGCACGGCCUUUUUUUCGGCCCAACGCGAAAGGAGCUCGAGCUUGGCAUUCCGGUACUGUUGGUAAAAUG	-28.11	0.037835	55.0265	28.0132	20.2459	16.346	21.706	26.479	19.5665	0.852095	1.2007e-06	0.0529923	0.06167	0.05261
AUAGGCUAGUGCAGGGUACGGCCUUCUUUUUGAUCCGACACAAGAGGAGCUCGAGCUUGGCAUUCCGGUACUGUUGGUAAAAUG	-24.27	0.028132	70.1969	36.9162	26.2086	20.4732	27.9888	26.0752	17.301	0.852087	1.283e-06	0.018265	0.04742	0.01861
AUGGGCCAGUGUAGGGCACGGCCUUUUCUUUGAGUCGACACGAGAGGAGCUCGAGCUUGGCAUUCCGGUACUGUUGGUAAAAUG	-25.21	0.029783	60.0088	29.5679	19.8145	14.397	21.4595	25.7833	20.1932	0.851833	8.79324e-07	0.0572448	0.07541	0.05547
AUAGGCCAGUGUAGGGCGCGGCCUUCUUUUUGACCCAGCACAAGAGGAGCUCGAGCUUGGCAUUCCGGUACUGUUGGUAAAAUG	-27.2	0.052233	58.3741	30.9317	22.1858	16.3094	22.0781	26.6582	19.6744	0.85181	1.29855e-06	0.0261549	0.04744	0.02594
AUGGGCCAGUGUAGGGCACGGCCUUUUUUCUGCGUCAACACGAGAGGAGCUCGAGCUUGGCAUUCCGGUACUGUUGGUAAAAUG	-25.25	0.036504	64.4429	32.1878	21.8397	15.8113	23.2725	25.8481	19.5184	0.851726	1.37576e-06	0.090177	0.11299	0.08858
AUGGGCCAGUGCAGGGCGCGGCCUUUUCUUUGACCCGACACGAGAGGAGCUCGAGCUUGGCAUUCCGGUACUGUUGGUAAAAUG	-27.91	0.026084	59.3218	30.6	20.5912	15.0802	22.3522	25.6579	19.7889	0.851572	1.24958e-06	0.0523716	0.07761	0.05325
AUAGGCCAGUGCAGGGCACGGCCUUCUUUUUGGUCCAACACGAGAGGAGCUCGAGCUUGGCAUUCCGGUACUGUUGGUAAAAUG	-29.44	0.046481	57.9024	30.2705	21.8595	15.7354	21.2992	26.7514	20.008	0.851422	1.20044e-06	0.0180244	0.03964	0.01843
AUAGGCCAGUGCAGGGCGCGGCCUUCUUUUUGACCCAGCAUGAAAGGAGCUCGAGCUUGGCAUUCCGGUACUGUUGGUAAAAUG	-28.93	0.071112	49.0401	27.0427	18.298	11.7294	17.364	26.6446	21.9576	0.851313	9.29264e-07	0.0362935	0.06661	0.03719
AUGGGCCAGUGCAGGGCACGGCCUUUUUUCUAGUCCGAUACGAGAGGAGCUCGAGCUUGGCAUUCCGGUACUGUUGGUAAAAUG	-26.2	0.028451	67.0228	32.3699	21.758	15.8402	23.5169	25.5872	19.3735	0.851212	1.02837e-06	0.0704564	0.10224	0.07129
AUAGGCCAGUGCAGGGUACGGCCUUUUCUUUGACCCAGCGCAAGAGGAGCUCGAGCUUGGCAUUCCGGUACUGUUGGUAAAAUG	-26.18	0.055551	48.1272	24.4541	16.457	10.6635	15.7815	26.6812	22.5088	0.851205	1.08059e-06	0.0438306	0.06874	0.04386
AUAGGCCAGUGCAGGGCACGGCCUUUUCUUUAGUCCAAUACGAGAGGAGCUCGAGCUUGGCAUUCCGGUACUGUUGGUAAAAUG	-27.37	0.062458	41.554	20.9662	13.8702	8.7688	13.443	26.7143	23.4728	0.851171	2.10362e-07	0.0306781	0.04346	0.03056
AUAGGCUAGUGCAGGGCACGGCCUUUUUUCUGAUCCGACACGAGAGGAGCUCGAGCUUGGCAUUCCGGUACUGUUGGUAAAAUG	-26.34	0.092366	51.7228	27.4042	18.2	11.842	17.9098	26.3207	21.7393	0.851166	1.52111e-06	0.10283	0.13612	0.10366
AUAGGCCAGUGCAGGGUACGGCCUUUUCUUUAAUCCGAUACAAGAGGAGCUCGAGCUUGGCAUUCCGGUACUGUUGGUAAAAUG	-24.51	0.051391	42.8674	21.4184	13.8203	8.85541	13.9035	26.1172	23.1309	0.851158	2.02345e-07	0.0343397	0.04919	0.03453
AUAGGCUAGUGUAGGGCACGGCCUUUUUCUUGGCCCAACAUAGAAGGAGCUCGAGCUUGGCAUUCCGGUACUGUUGGUAAAAUG	-26.01	0.092189	56.5425	30.3358	20.1778	13.2235	19.8637	26.2918	21.0342	0.851113	1.05023e-06	0.0398374	0.0671	0.04056
AUAGGCCAGUGUAGGGCGCGGCCUUUUUUCUGCCCCAACACGAGAGGAGCUCGAGCUUGGCAUUCCGGUACUGUUGGUAAAAUG	-27.39	0.125169	52.5868	25.7433	17.3705	10.6242	15.7578	26.6115	22.4937	0.851077	1.47149e-06	0.0720928	0.13152	0.07249
AUAGGCUAGUGCAGGGUACGGCCUUCUUUUUGAUCCAGCACAGAAGGAGCUCGAGCUUGGCAUUCCGGUACUGUUGGUAAAAUG	-24.47	0.036208	70.6708	38.3579	27.0314	20.4878	28.4027	26.0658	17.289	0.851046	1.26247e-06	0.0262942	0.0677	0.02612
AUAGGCUAGUGUAGGGCACGGCCUUUUCUUUGAUCCGGCACAAGAGGAGCUCGAGCUUGGCAUUCCGGUACUGUUGGUAAAAUG	-24.67	0.087298	53.1906	28.9285	19.1534	12.5703	18.9307	26.3531	21.3914	0.85089	1.6225e-06	0.0423348	0.09027	0.04217
AUAGGCUAGUGCAGGGUACGGCCUUCUUUUUGACCCAGCACAGAAGGAGCUCGAGCUUGGCAUUCCGGUACUGUUGGUAAAAUG	-24.47	0.035516	71.1501	38.4523	27.0871	20.3855	28.3062	26.1093	17.3619	0.850866	1.30581e-06	0.0361178	0.06591	0.03556
AUAGGCCAGUGCAGGGCACGGCCUUCUUUUUAGUCCAAUAUAGAAGGAGCUCGAGCUUGGCAUUCCGGUACUGUUGGUAAAAUG	-27.02	0.029912	56.714	30.7932	21.7138	15.7318	21.8936	26.4266	19.8474	0.850802	9.38e-07	0.0229548	0.03181	0.02216
AUAGGCCAGUGCAGGGCGCGGCCUUUUUUUUGAUCUAACACAGAAGGAGCUCGAGCUUGGCAUUCCGGUACUGUUGGUAAAAUG	-26.24	0.036622	54.6264	28.706	20.6012	15.9556	21.4991	26.4557	19.7501	0.850786	1.4705e-06	0.0175531	0.03788	0.01835
AUAGGCUAGUGCAGGGUACGGCCUUUUUUCUGAUCCAACAUGAAAGGAGCUCGAGCUUGGCAUUCCGGUACUGUUGGUAAAAUG	-24.48	0.073121	50.7295	27.1906	17.8822	11.628	17.7351	26.1349	21.7534	0.850755	1.039e-06	0.0886317	0.11879	0.09037
AUAGGCUAGUGCAGGGUACGGCCUUUUUUCUGAUCCAACGCGAAAGGAGCUCGAGCUUGGCAUUCCGGUACUGUUGGUAAAAUG	-23.73	0.065933	52.6562	27.6087	18.3346	11.8487	17.9123	26.1651	21.6582	0.850628	8.46213e-07	0.0746655	0.09867	0.07489
AUAGGCCAGUGCAGGGCACGGCCUUUUUUCUAGCCCAAUACGAGAGGAGCUCGAGCUUGGCAUUCCGGUACUGUUGGUAAAAUG	-27.37	0.088094	62.5096	32.187	22.4436	14.7234	21.1029	26.4802	20.3784	0.85059	1.19092e-06	0.0823848	0.09701	0.0827
AUAGGCCAGUGCAGGGCGCGGCCUUCUUUUUGAUCCGACAUAGAAGGAGCUCGAGCUUGGCAUUCCGGUACUGUUGGUAAAAUG	-28.73	0.071718	49.5866	26.7383	18.1094	11.5141	17.0345	26.6324	22.0592	0.850514	1.20546e-06	0.0244859	0.06334	0.02394
AUAGGCCAGUGUAGGGCGCGGCCUUUUCUUUGACCCGACGCGAGAGGAGCUCGAGCUUGGCAUUCCGGUACUGUUGGUAAAAUG	-26.7	0.05411	41.41	20.5654	13.8879	9.25884	13.6661	26.7338	23.2375	0.850513	2.33895e-07	0.0274193	0.04093	0.02812
AUGGGCCAGUGUAGGGCACGGCCUUUUCUUUGAGUCGACAUGAGAGGAGCUCGAGCUUGGCAUUCCGGUACUGUUGGUAAAAUG	-25.21	0.023986	52.0943	27.1016	18.2977	13.8131	20.3857	25.5943	20.3906	0.850483	1.18e-07	0.0213655	0.03219	0.02166
AUGGGCCAGUGCAGGGCGCGGCCUUUUUUUCGACCCAACGCAAGAGGAGCUCGAGCUUGGCAUUCCGGUACUGUUGGUAAAAUG	-26.96	0.033611	64.4244	32.6629	22.1676	16.2426	23.9036	25.6683	19.2128	0.850413	1.52782e-06	0.0999855	0.11558	0.09839
AUAGGCUAGUGCAGGGUACGGCCUUUUUUUUGAUCUGACACAAAAGGAGCUCGAGCUUGGCAUUCCGGUACUGUUGGUAAAAUG	-21.64	0.028415	69.9753	35.93	25.5569	19.8634	27.1042	26.0206	17.5786	0.850404	1.469e-06	0.0164684	0.03494	0.01603
AUGGGCCAGUGUAGGGCGCGGCCUUUUUUUUAGUCUGAUACAAGAGGAGCUCGAGCUUGGCAUUCCGGUACUGUUGGUAAAAUG	-22.6	0.023328	59.464	29.8859	20.4565	15.4417	22.4767	25.7193	19.6388	0.850404	1.8822e-07	0.0108353	0.0212	0.01077
AUAGGCUAGUGUAGGGCACGGCCUUUUCUUUGGCCCAACAUAAGAGGAGCUCGAGCUUGGCAUUCCGGUACUGUUGGUAAAAUG	-26.01	0.086191	57.4959	31.1477	20.7508	13.7427	20.5925	26.2004	20.7288	0.850379	1.20634e-06	0.0258592	0.04669	0.02515
AUAGGCCAGUGUAGGGCACGGCCUUUUUUCUAGUCCAAUACGAAAGGAGCUCGAGCUUGGCAUUCCGGUACUGUUGGUAAAAUG	-25.5	0.114835	41.6049	22.11	14.5464	8.96571	13.6532	26.6286	23.3314	0.850341	1.002e-06	0.0997241	0.1146	0.09818
AUAGGCUAGUGUAGGGCGCGGCCUUUUCUUUGAUCCAACAUGAGAGGAGCUCGAGCUUGGCAUUCCGGUACUGUUGGUAAAAUG	-25.58	0.061979	46.6645	25.316	17.1335	11.4368	16.8331	26.3778	21.9705	0.850273	1.7193e-07	0.0148554	0.0326	0.01496
AUGGGCCAGUGCAGGGCACGGCCUUUUUUCCGCUCCAACGAGAGAGGAGCUCGAGCUUGGCAUUCCGGUACUGUUGGUAAAAUG	-28.52	0.029648	71.7427	36.0487	25.1754	18.6155	26.5347	25.6764	18.0305	0.850148	8.93792e-07	0.0531059	0.0768	0.0521
AUAGGCCAGUGCAGGGCGCGGCCUUCUUUUUGAUCCGACAUGAAAGGAGCUCGAGCUUGGCAUUCCGGUACUGUUGGUAAAAUG	-28.73	0.070486	48.2843	26.5364	17.908	11.4944	17.0649	26.5299	22.0178	0.850037	9.21352e-07	0.0254402	0.06368	0.02525
AUAGGCUAGUGCAGGGUACGGCCUUCUUUUUGAUCCGACACAAAAGGAGCUCGAGCUUGGCAUUCCGGUACUGUUGGUAAAAUG	-24.13	0.030877	70.8288	38.4552	27.0962	21.3848	29.454	25.9837	16.7995	0.850024	1.29145e-06	0.0256875	0.06669	0.02591
AUGGGCCAGUGUAGGGCACGGCCUUCUUUUUGAUUCAGCAUAGAAGGAGCUCGAGCUUGGCAUUCCGGUACUGUUGGUAAAAUG	-25.06	0.028584	63.5726	32.8858	22.1192	16.2125	23.9646	25.7358	19.2616	0.850017	1.30039e-06	0.0273144	0.06015	0.02704
AUGGGCCAGUGUAGGGCGCGGCCUUUUCUUUGACCCAACGCAAGAGGAGCUCGAGCUUGGCAUUCCGGUACUGUUGGUAAAAUG	-25.77	0.02053	53.3166	27.6648	18.0119	14.0156	21.1664	25.6795	20.332	0.850006	7.92456e-07	0.0406963	0.06028	0.04128
AUGGGCCAGUGUAGGGCACGGCCUUUUCUUUGAUUCAACAUGAGAGGAGCUCGAGCUUGGCAUUCCGGUACUGUUGGUAAAAUG	-25.21	0.023909	51.9092	27.632	18.6985	14.1396	20.7828	25.6083	20.2344	0.849993	1.65179e-07	0.0186025	0.03322	0.0183
AUAGGCUAGUGCAGGGUACGGCCUUUUUUUUGAUCUAGCGCAGAAGGAGCUCGAGCUUGGCAUUCCGGUACUGUUGGUAAAAUG	-21.71	0.021626	69.2222	34.8345	24.7186	20.3962	27.6911	25.8969	17.2504	0.849971	1.54355e-06	0.0213516	0.04517	0.02175
AUGGGCCAGUGUAGGGCGCGGCCUUUUUUCUGAUCCGGCGCGAAAGGAGCUCGAGCUUGGCAUUCCGGUACUGUUGGUAAAAUG	-25.49	0.023766	80.6665	44.3194	31.2848	26.7258	37.6574	26.0808	14.1775	0.84991	5.53823e-07	0.0328519	0.05192	0.0324
AUAGGCCAGUGUAGGGCGCGGCCUUUUUUUUGAUUCGACACAAGAGGAGCUCGAGCUUGGCAUUCCGGUACUGUUGGUAAAAUG	-24.51	0.043472	56.2555	29.0004	20.8439	16.12	21.6196	26.5603	19.7202	0.849876	1.53139e-06	0.0240148	0.04089	0.02487
AUAGGCCAGUGCAGGGCGCGGCCUUCUUUUUGAUCCAGCAUAGAAGGAGCUCGAGCUUGGCAUUCCGGUACUGUUGGUAAAAUG	-28.93	0.073917	49.9226	27.1556	18.4417	11.7753	17.3706	26.6702	21.9475	0.849849	1.28347e-06	0.0257525	0.06646	0.02556
AUAGGCUAGUGUAGGGCACGGCCUUUUUCUUGAUCCGACGCAGAAGGAGCUCGAGCUUGGCAUUCCGGUACUGUUGGUAAAAUG	-24.2	0.071678	47.9868	25.7309	16.6672	11.0098	16.9524	26.3021	22.1461	0.849715	9.13808e-07	0.051002	0.10067	0.05168
AUAGGCCAGUGCAGGGUACGGCCUUUUUCUUAACCCGAUACAGAAGGAGCUCGAGCUUGGCAUUCCGGUACUGUUGGUAAAAUG	-24.51	0.057911	40.1181	20.5956	13.3811	8.53622	13.3273	26.1241	23.2939	0.849654	3.14e-07	0.0664002	0.08365	0.06635
AUAGGCCAGUGUAGGGCACGGCCUUUUCUUUAGUCCAAUACAAGAGGAGCUCGAGCUUGGCAUUCCGGUACUGUUGGUAAAAUG	-25.5	0.099256	44.4495	23.5166	15.3831	9.54964	14.6177	26.7219	23.0861	0.84956	9.14701e-07	0.0549954	0.08057	0.05566
AUGGGCCAGUGUAGGGCGCGGCCUUUUCUUUGGUCCAACACGAGAGGAGCUCGAGCUUGGCAUUCCGGUACUGUUGGUAAAAUG	-27.72	0.028692	71.1721	35.017	23.9664	17.3765	25.1908	25.967	18.7953	0.849526	8.57089e-07	0.0091174	0.02978	0.00894
AUAGGCCAGUGCAGGGUACGGCCUUUUCUUUAGUCCGAUACAAGAGGAGCUCGAGCUUGGCAUUCCGGUACUGUUGGUAAAAUG	-25.51	0.070932	56.5598	28.9099	19.4234	12.4248	18.56	26.2374	21.4063	0.84951	1.40516e-07	0.00998561	0.02569	0.00983
AUAGGCCAGUGUAGGGCACGGCCUUUUUUUUGGUCUAACGCAAAAGGAGCUCGAGCUUGGCAUUCCGGUACUGUUGGUAAAAUG	-24.67	0.043857	62.216	31.4062	22.3179	16.5806	22.6016	26.7212	19.5703	0.849452	1.64062e-06	0.016096	0.03719	0.01642
AUAGGCCAGUGCAGGGUACGGCCUUUUUCUUGACCCAACGCAGAAGGAGCUCGAGCUUGGCAUUCCGGUACUGUUGGUAAAAUG	-25.98	0.05899	44.4866	22.7429	15.0646	9.72747	14.6544	26.5553	22.9139	0.849363	6.45794e-07	0.0615545	0.08504	0.06073
AUAGGCCAGUGCAGGGCACGGCCUUUUUUUUGGGUCGACACGAAAGGAGCUCGAGCUUGGCAUUCCGGUACUGUUGGUAAAAUG	-26.81	0.040588	56.3311	28.3152	20.4866	14.8624	20.0555	26.6218	20.3797	0.84936	1.36538e-06	0.0267859	0.03548	0.02612
AUAGGCUAGUGCAGGGUACGGCCUUUUUUUCGAUCCAGCGCAAGAGGAGCUCGAGCUUGGCAUUCCGGUACUGUUGGUAAAAUG	-23.87	0.078887	68.8364	33.8103	23.3697	15.3382	22.1755	26.1544	19.9081	0.849355	1.37568e-06	0.0508651	0.08452	0.0512
AUGGGCCAGUGCAGGGUACGGCCUUUUUUCUGGUCCAACACGAAAGGAGCUCGAGCUUGGCAUUCCGGUACUGUUGGUAAAAUG	-26.62	0.030597	74.0738	35.8857	24.3323	17.7302	25.8885	25.5407	18.4053	0.849234	1.30592e-06	0.0431809	0.08294	0.04256
AUAGGCCAGUGUAGGGCGCGGCCUUUUUUCUGACCCAACGCGAAAGGAGCUCGAGCUUGGCAUUCCGGUACUGUUGGUAAAAUG	-26.46	0.096897	46.1076	23.5192	15.9263	9.83621	14.5576	26.6171	22.8905	0.849164	8.23554e-07	0.0807583	0.09475	0.08092
AUAGGCCAGUGUAGGGCGCGGCCUUUUUUCUGACCCAACAUGAAAGGAGCUCGAGCUUGGCAUUCCGGUACUGUUGGUAAAAUG	-27.21	0.112629	41.089	21.8412	14.4208	8.88349	13.4834	26.5484	23.3325	0.849154	1.08506e-06	0.100969	0.11565	0.10012
AUGGGCCAGUGUAGGGCACGGCCUUUUCUUCGAUCCAACGCGAGAGGAGCUCGAGCUUGGCAUUCCGGUACUGUUGGUAAAAUG	-26.51	0.025047	54.4995	27.7441	18.5051	14.2418	21.1353	25.7555	20.2568	0.84907	4.83e-07	0.0599591	0.08727	0.06098
AUGGGCCAGUGUAGGGCACGGCCUUCUUUUUGAUUCGACAUAGAAGGAGCUCGAGCUUGGCAUUCCGGUACUGUUGGUAAAAUG	-24.86	0.027569	64.0612	32.9138	22.1374	16.1975	23.9502	25.672	19.2373	0.849066	1.32632e-06	0.0259353	0.05832	0.02668
AUGGGCCAGUGUAGGGCGCGGCCUUCUUUUUAGUCCGAUACAAGAGGAGCUCGAGCUUGGCAUUCCGGUACUGUUGGUAAAAUG	-25.09	0.025026	55.7369	29.2902	19.81	14.9654	21.9923	25.7542	19.8944	0.848999	1.77252e-07	0.00902269	0.01528	0.00897
AUAGGCCAGUGCAGGGUACGGCCUUUUCUUUAACCCGAUACAAGAGGAGCUCGAGCUUGGCAUUCCGGUACUGUUGGUAAAAUG	-24.51	0.055096	41.4724	21.3871	13.8666	8.88001	13.8555	26.1126	23.1163	0.848952	3.44709e-07	0.0476917	0.06043	0.0472
AUAGGCCAGUGUAGGGCGCGGCCUUUUUUUUGAGUCGACACAAGAGGAGCUCGAGCUUGGCAUUCCGGUACUGUUGGUAAAAUG	-24.51	0.038324	57.2481	28.9583	20.7539	16.4291	21.9745	26.6027	19.5868	0.848891	1.66452e-06	0.0228828	0.03915	0.02265
AUAGGCUAGUGCAGGGUACGGCCUUUUCUUUGACCCGACACGAGAGGAGCUCGAGCUUGGCAUUCCGGUACUGUUGGUAAAAUG	-24.62	0.062925	58.2023	30.2607	20.5296	13.3649	19.7222	26.3175	20.9763	0.848861	1.44454e-06	0.0528718	0.07919	0.05331
AUAGGCCAGUGUAGGGCGCGGCCUUUUUUCUGCUCCAACACGAAAGGAGCUCGAGCUUGGCAUUCCGGUACUGUUGGUAAAAUG	-27.25	0.12751	50.9908	25.4625	17.0266	10.4458	15.6667	26.5037	22.5289	0.848841	1.55018e-06	0.0850894	0.12158	0.08597
AUAGGCCAGUGCAGGGCGCGGCCUUCUUUUUGAUCCAGCAUGAAAGGAGCUCGAGCUUGGCAUUCCGGUACUGUUGGUAAAAUG	-28.93	0.073819	49.2902	27.3194	18.533	11.9524	17.6365	26.5816	21.8146	0.848761	1.15131e-06	0.0270767	0.07057	0.02779
AUAGGCCAGUGUAGGGCACGGCCUUUUCUUUAGUCCAAUAUAAGAGGAGCUCGAGCUUGGCAUUCCGGUACUGUUGGUAAAAUG	-25.5	0.061548	39.2212	20.2141	12.9801	8.28806	12.9291	26.5152	23.6136	0.848761	4.29e-07	0.0373855	0.05432	0.03741
AUGGGCCAGUGUAGGGCGCGGCCUUUUUUUCGAUCCGACGCAAGAGGAGCUCGAGCUUGGCAUUCCGGUACUGUUGGUAAAAUG	-25.23	0.037649	64.8778	32.604	22.3062	16.2499	23.6937	25.7988	19.2744	0.84876	1.5225e-06	0.0932843	0.11363	0.09318
AUAGGCCAGUGUAGGGCGCGGCCUUUUUUCUGCCCCAACAUGAAAGGAGCUCGAGCUUGGCAUUCCGGUACUGUUGGUAAAAUG	-27.25	0.110998	45.3668	23.7593	15.7672	9.75652	14.6874	26.4858	22.8646	0.848719	1.2616e-06	0.0818085	0.10067	0.08169
AUGGGCCAGUGCAGGGCGCGGCCUUUUCUUUGACCCAACACAAGAGGAGCUCGAGCUUGGCAUUCCGGUACUGUUGGUAAAAUG	-27.77	0.025214	56.3051	29.9974	19.7678	14.767	22.2232	25.5591	19.8961	0.848697	1.62381e-06	0.0584129	0.08445	0.0576
AUGGGCCAGUGUAGGGCGCGGCCUUCUUUUUAGCCCGAUACAAGAGGAGCUCGAGCUUGGCAUUCCGGUACUGUUGGUAAAAUG	-25.09	0.028803	57.7199	30.1764	20.6132	15.5863	22.6403	25.6511	19.5324	0.848562	4.42928e-07	0.015299	0.02104	0.01489
AUGGGCCAGUGCAGGGCGCGGCCUUUUUUCUGCCCCAACAUGAAAGGAGCUCGAGCUUGGCAUUCCGGUACUGUUGGUAAAAUG	-27.81	0.030348	53.2511	28.0543	18.3375	13.6238	20.7183	25.4457	20.4109	0.848469	1.21534e-06	0.100315	0.11817	0.10122
AUAGGCCAGUGUAGGGCACGGCCUUUUUUUUGGGUCGACACAAAAGGAGCUCGAGCUUGGCAUUCCGGUACUGUUGGUAAAAUG	-24.94	0.038212	58.4941	29.8485	21.4195	17.0737	22.7744	26.5707	19.2485	0.848454	1.72835e-06	0.0335387	0.0444	0.03433
AUAGGCUAGUGCAGGGCACGGCCUUUUUUUCGAUCCGACGCAGAAGGAGCUCGAGCUUGGCAUUCCGGUACUGUUGGUAAAAUG	-25.39	0.08354	58.4668	30.3761	20.831	13.6878	20.0377	26.3351	20.8237	0.848443	1.58571e-06	0.0899975	0.10806	0.08907
AUGGGCCAGUGCAGGGCACGGCCUUUUUUCUAGUCCGAUACGAAAGGAGCUCGAGCUUGGCAUUCCGGUACUGUUGGUAAAAUG	-26.06	0.029558	62.5991	31.0349	20.6365	15.082	22.609	25.5243	19.7211	0.848327	1.13029e-06	0.0782537	0.10588	0.07767
AUGGGCCAGUGUAGGGCACGGCCUUCUCUUUGAUCCAGCAUGAGAGGAGCUCGAGCUUGGCAUUCCGGUACUGUUGGUAAAAUG	-27.9	0.02419	50.7147	27.262	18.6229	14.3804	20.8862	25.7039	20.1618	0.848284	6.73355e-08	0.0123243	0.03086	0.01292
AUAGGCCAGUGCAGGGCACGGCCUUUUUUCUAGCCCGAUACGAGAGGAGCUCGAGCUUGGCAUUCCGGUACUGUUGGUAAAAUG	-27.37	0.076232	76.2476	39.4806	28.1286	20.0067	27.8814	26.5068	17.7501	0.848255	9.87369e-07	0.0503734	0.07098	0.05056
AUAGGCCAGUGUAGGGCACGGCCUUUUUCUUAGUCCAAUACAGAAGGAGCUCGAGCUUGGCAUUCCGGUACUGUUGGUAAAAUG	-25.5	0.104762	42.0074	22.1278	14.4324	8.88571	13.671	26.7171	23.4157	0.848246	9.36318e-07	0.0814008	0.11241	0.08277
AUGGGCCAGUGUAGGGCGCGGCCUUUUUUUCGAUCCAGCGCAAGAGGAGCUCGAGCUUGGCAUUCCGGUACUGUUGGUAAAAUG	-25.43	0.040179	64.252	32.3022	21.9266	15.9714	23.432	25.7855	19.4071	0.848236	1.69416e-06	0.0989765	0.11984	0.10033
AUAGGCUAGUGUAGGGCACGGCCUUUUUUUCGGCCCAACGCAAGAGGAGCUCGAGCUUGGCAUUCCGGUACUGUUGGUAAAAUG	-25.2	0.109681	61.8007	30.6735	20.9525	13.4738	19.8261	26.5042	21.0152	0.848005	1.33972e-06	0.0395831	0.14867	0.03879
AUAGGCCAGUGCAGGGCACGGCCUUCUUUUUAGCCCAAUAUAAAAGGAGCUCGAGCUUGGCAUUCCGGUACUGUUGGUAAAAUG	-26.88	0.032935	57.7347	31.9453	22.5684	16.7052	23.1376	26.3071	19.301	0.847948	1.17561e-06	0.0320594	0.04008	0.03194
AUGGGCCAGUGUAGGGCACGGCCUUUUUUUCGGUCCGACGCAGAAGGAGCUCGAGCUUGGCAUUCCGGUACUGUUGGUAAAAUG	-25.8	0.041431	63.3115	31.3023	21.1327	15.3553	22.6455	25.7114	19.6781	0.847899	1.72323e-06	0.0853096	0.11904	0.08472
AUAGGCCAGUGUAGGGCACGGCCUUCUUUUUGGUCCGACACGAAAGGAGCUCGAGCUUGGCAUUCCGGUACUGUUGGUAAAAUG	-27.57	0.061674	62.3951	34.4584	24.4809	17.7104	24.3012	26.6841	18.9869	0.847849	1.37334e-06	0.0300441	0.06526	0.02949
AUAGGCCAGUGUAGGGCACGGCCUUUUUUUUGGGUCAACACAAGAGGAGCUCGAGCUUGGCAUUCCGGUACUGUUGGUAAAAUG	-25.08	0.037197	58.3853	30.2963	21.7291	17.3167	23.1038	26.5787	19.131	0.847842	1.75232e-06	0.0298605	0.04181	0.03062
AUAGGCUAGUGCAGGGCACGGCCUUUUUUUCGAUCCGGCGCAAGAGGAGCUCGAGCUUGGCAUUCCGGUACUGUUGGUAAAAUG	-25.59	0.057151	81.4609	45.3046	32.1617	28.7576	40.1742	26.4833	13.3629	0.84782	3.09876e-07	0.0292749	0.05453	0.02955
AUAGGCCAGUGUAGGGCACGGCCUUUUUUUUGGUUCGACACAAAAGGAGCUCGAGCUUGGCAUUCCGGUACUGUUGGUAAAAUG	-24.94	0.042071	60.088	30.8189	22.093	17.2836	23.158	26.5806	19.1485	0.847774	1.699e-06	0.026759	0.04436	0.02709
AUAGGCCAGUGCAGGGCACGGCCUUUUCUUUAGUCCGAUACGAGAGGAGCUCGAGCUUGGCAUUCCGGUACUGUUGGUAAAAUG	-27.37	0.060086	48.5113	23.8884	16.2568	10.2966	15.3663	26.6564	22.6799	0.847756	2.4065e-07	0.0202322	0.0415	0.0205
AUAGGCCAGUGUAGGGCGCGGCCUUUUCUUUGAUCCAACAUAAGAGGAGCUCGAGCUUGGCAUUCCGGUACUGUUGGUAAAAUG	-27.21	0.098577	45.5409	24.7912	16.4842	10.3321	15.5151	26.5876	22.6278	0.847626	1.65244e-06	0.0418438	0.09103	0.04215
AUAGGCCAGUGCAGGGUACGGCCUUUUUCUUGAUCCAACGCAGAAGGAGCUCGAGCUUGGCAUUCCGGUACUGUUGGUAAAAUG	-25.98	0.062582	48.2253	24.5019	16.3567	10.4699	15.67	26.4394	22.4848	0.847512	1.10167e-06	0.0465617	0.09184	0.04681
AUGGGCCAGUGUAGGGCACGGCCUUCUCUUUGACCCGACAUGAGAGGAGCUCGAGCUUGGCAUUCCGGUACUGUUGGUAAAAUG	-27.7	0.022926	48.4024	26.5759	18.102	14.1821	20.6464	25.6162	20.217	0.847445	2.26987e-08	0.0122816	0.02244	0.01256
AUAGGCUAGUGCAGGGCACGGCCUUUUCUUUGACCCAACGCAAGAGGAGCUCGAGCUUGGCAUUCCGGUACUGUUGGUAAAAUG	-25.93	0.045845	48.3798	25.84	16.8329	11.637	17.7342	26.2786	21.8208	0.847389	9.39747e-07	0.0424648	0.06231	0.04195
AUAGGCUAGUGUAGGGCACGGCCUUCUUUUUGGUCCAACAUAGAAGGAGCUCGAGCUUGGCAUUCCGGUACUGUUGGUAAAAUG	-25.8	0.058597	54.2293	29.4122	19.3176	12.7146	19.4251	26.7058	21.4956	0.847294	7.13938e-07	0.0228856	0.04981	0.02345
AUAGGCUAGUGUAGGGCGCGGCCUUCUUUUUGCUCCAACACGAAAGGAGCUCGAGCUUGGCAUUCCGGUACUGUUGGUAAAAUG	-25.27	0.054917	70.0299	37.6006	26.2998	19.0715	26.7986	26.2453	18.0869	0.847268	1.31936e-06	0.028063	0.05657	0.02743
AUGGGCCAGUGCAGGGCGCGGCCUUUUUUUCGACCCAACGCAGAAGGAGCUCGAGCUUGGCAUUCCGGUACUGUUGGUAAAAUG	-26.96	0.034293	58.7071	30.3678	20.4118	15.0077	22.2889	25.6162	19.8042	0.847231	1.80644e-06	0.107772	0.12573	0.11006
AUGGGCCAGUGCAGGGCACGGCCUUUUCUUUGGUCCAACACAAGAGGAGCUCGAGCUUGGCAUUCCGGUACUGUUGGUAAAAUG	-28.34	0.024332	61.121	31.4705	20.8799	15.5029	23.1666	25.6869	19.592	0.847229	1.78663e-06	0.035866	0.07783	0.03566
AUGGGCCAGUGUAGGGCGCGGCCUUUUUCUUAAUCCAAUACAGAAGGAGCUCGAGCUUGGCAUUCCGGUACUGUUGGUAAAAUG	-24.3	0.022753	48.7669	25.4361	16.1036	12.3382	19.3712	25.2703	20.966	0.847107	2.9857e-07	0.061292	0.08331	0.06209
AUAGGCUAGUGCAGGGCACGGCCUUUUUUCUGAUCCGGCGCGAAAGGAGCUCGAGCUUGGCAUUCCGGUACUGUUGGUAAAAUG	-25.65	0.052346	77.8864	43.9246	31.1043	25.5099	35.8843	26.4748	14.9825	0.847102	6.33193e-07	0.0337658	0.05438	0.0342
AUAGGCCAGUGCAGGGCGCGGCCUUUUCUUUGACCCAACAUGAGAGGAGCUCGAGCUUGGCAUUCCGGUACUGUUGGUAAAAUG	-29.08	0.061372	39.3949	21.0295	14.5531	9.56384	13.8027	26.5655	23.0008	0.847018	1.97e-07	0.0242091	0.03632	0.0252
AUAGGCCAGUGCAGGGCACGGCCUUUUUUUUGGUUCAACACGAGAGGAGCUCGAGCUUGGCAUUCCGGUACUGUUGGUAAAAUG	-26.95	0.043505	59.247	30.0035	21.743	15.6817	21.1544	26.6775	19.9979	0.846956	1.54834e-06	0.0206622	0.03767	0.0215
AUGGGCCAGUGUAGGGCACGGCCUUUUUUCUGCCCUAACAUGAGAGGAGCUCGAGCUUGGCAUUCCGGUACUGUUGGUAAAAUG	-25.25	0.034828	63.148	31.3576	20.77	15.1456	22.684	25.5409	19.6976	0.84695	1.664e-06	0.040153	0.09574	0.03932
AUGGGCCAGUGCAGGGCGCGGCCUUUUCUUUGAUCCGACACGAGAGGAGCUCGAGCUUGGCAUUCCGGUACUGUUGGUAAAAUG	-27.91	0.025489	61.4451	31.8222	21.5037	15.7872	23.2874	25.6516	19.4322	0.846945	1.73573e-06	0.0371367	0.07921	0.0363
AUGGGCCAGUGUAGGGCACGGCCUUCUCUUUGAUCCGACAUGAGAGGAGCUCGAGCUUGGCAUUCCGGUACUGUUGGUAAAAUG	-27.7	0.022706	49.1616	26.8851	18.3153	14.3094	20.8259	25.6201	20.1554	0.84687	3.3e-08	0.00870692	0.02331	0.00918
AUAGGCCAGUGUAGGGCGCGGCCUUUUUCUUGAUCCAACAUAGAAGGAGCUCGAGCUUGGCAUUCCGGUACUGUUGGUAAAAUG	-27.21	0.106042	43.1903	23.2507	15.3911	9.53302	14.3942	26.6236	23.0453	0.846706	1.65582e-06	0.0650377	0.12739	0.06508
AUGGGCCAGUGUAGGGCGCGGCCUUUUCUUUAAUCCAAUACAAGAGGAGCUCGAGCUUGGCAUUCCGGUACUGUUGGUAAAAUG	-24.3	0.021632	50.0271	26.197	16.5936	12.6958	19.9061	25.2588	20.7815	0.8467	3.22388e-07	0.0415343	0.06021	0.04234
AUAGGCUAGUGCAGGGCACGGCCUUUUUUUUGAUUCAGCGCAAAAGGAGCUCGAGCUUGGCAUUCCGGUACUGUUGGUAAAAUG	-23.29	0.024674	62.9493	33.6069	23.5668	19.5161	26.7709	26.0131	17.7485	0.846687	1.7393e-06	0.0238549	0.04129	0.02344
AUGGGCCAGUGUAGGGCACGGCCUUCUCUUUGCUCCAACACGAGAGGAGCUCGAGCUUGGCAUUCCGGUACUGUUGGUAAAAUG	-27.74	0.029226	68.2049	33.6932	22.9044	16.6026	24.368	25.623	19.0102	0.846631	7.45e-07	0.0202207	0.0416	0.02094
AUAGGCUAGUGCAGGGUACGGCCUUUUCUUUGACCCAACACAAGAGGAGCUCGAGCUUGGCAUUCCGGUACUGUUGGUAAAAUG	-24.48	0.060967	54.7489	29.5656	19.6315	13.008	19.5494	26.2109	21.1014	0.846603	1.80408e-06	0.0590504	0.08716	0.05828
AUAGGCCAGUGUAGGGCACGGCCUUUUUUUUGGUUCAACACAAGAGGAGCUCGAGCUUGGCAUUCCGGUACUGUUGGUAAAAUG	-25.08	0.040878	60.5115	31.3454	22.4685	17.5714	23.5456	26.5655	18.997	0.846564	1.745e-06	0.0233052	0.04191	0.02395
AUGGGCCAGUGCAGGGUACGGCCUUCUUUUUGAGUCAGCAUAAAAGGAGCUCGAGCUUGGCAUUCCGGUACUGUUGGUAAAAUG	-24.93	0.022297	71.7384	36.4967	24.9714	18.4998	26.7501	25.4712	17.9857	0.846544	1.45378e-06	0.00992138	0.04933	0.01021
AUAGGCCAGUGCAGGGCGCGGCCUUCUUUUUGAUCCAACACGAAAGGAGCUCGAGCUUGGCAUUCCGGUACUGUUGGUAAAAUG	-28.73	0.05494	59.517	33.4506	23.7889	17.0829	23.5759	26.4934	19.2053	0.84646	1.53315e-06	0.0289912	0.07405	0.02962
AUAGGCUAGUGCAGGGCACGGCCUUUUUUUCGAUCCAGCGCAGAAGGAGCUCGAGCUUGGCAUUCCGGUACUGUUGGUAAAAUG	-25.59	0.091051	54.9166	28.8559	19.5049	12.7448	18.9619	26.2814	21.2683	0.846289	1.8783e-06	0.103157	0.12361	0.10392
AUAGGCCAGUGUAGGGCGCGGCCUUUUCUUUGCCCCAACAUAAGAGGAGCUCGAGCUUGGCAUUCCGGUACUGUUGGUAAAAUG	-27.25	0.098498	47.0235	25.4336	16.9828	10.6524	15.9145	26.6061	22.4769	0.846282	1.6728e-06	0.0477678	0.07732	0.04803
AUAGGCCAGUGCAGGGUACGGCCUUUUUCUUAAUCCGAUACAGAAGGAGCUCGAGCUUGGCAUUCCGGUACUGUUGGUAAAAUG	-24.51	0.052934	44.9248	22.345	14.5457	9.29828	14.4985	25.9921	22.8469	0.846107	2.34446e-07	0.0443247	0.06762	0.04491
AUAGGCUAGUGUAGGGCACGGCCUUCUUUUUAGUCCGAUACGAAAGGAGCUCGAGCUUGGCAUUCCGGUACUGUUGGUAAAAUG	-23.52	0.062573	57.8876	31.2198	20.6556	13.8029	20.8796	26.5357	20.8664	0.845997	4.81412e-07	0.0265126	0.04233	0.02696
AUAGGCCAGUGCAGGGCGCGGCCUUUUCUUUGCCCCAACAUGAGAGGAGCUCGAGCUUGGCAUUCCGGUACUGUUGGUAAAAUG	-29.12	0.061339	41.4457	22.0016	15.2734	9.99524	14.3666	26.583	22.7939	0.845943	3.50562e-07	0.0198799	0.03088	0.01946
AUAGGCCAGUGCAGGGCACGGCCUUUUUUCUGAUCCGGCACGAAAGGAGCUCGAGCUUGGCAUUCCGGUACUGUUGGUAAAAUG	-28.17	0.101775	57.8116	30.9692	21.5082	14.048	20.2973	26.5788	20.7654	0.84588	1.901e-06	0.0941948	0.1262	0.09345
AUAGGCUAGUGCAGGGCACGGCCUUUUUUUUGAUUCGGCACAAGAGGAGCUCGAGCUUGGCAUUCCGGUACUGUUGGUAAAAUG	-23.7	0.037475	66.1357	34.2699	24.2548	18.1318	25.0475	26.1372	18.5027	0.845816	1.7914e-06	0.0268267	0.04477	0.02762
AUAGGCCAGUGUAGGGCGCGGCCUUUUUUUUGAUUCGACACAGAAGGAGCUCGAGCUUGGCAUUCCGGUACUGUUGGUAAAAUG	-24.51	0.042495	56.6497	29.4483	21.1459	16.3067	21.8922	26.5358	19.6145	0.845802	1.849e-06	0.022986	0.04015	0.02314
AUAGGCCAGUGUAGGGCGCGGCCUUUUUUCUGAUCCAGCACGAGAGGAGCUCGAGCUUGGCAUUCCGGUACUGUUGGUAAAAUG	-27.55	0.121873	54.3575	27.325	18.9424	11.7635	16.9954	26.9098	22.0731	0.845693	1.96757e-06	0.0918679	0.14371	0.09293
AUAGGCUAGUGCAGGGUACGGCCUUUUUUCUGCCCCGACACGAGAGGAGCUCGAGCUUGGCAUUCCGGUACUGUUGGUAAAAUG	-24.66	0.074991	65.6704	32.3432	21.7731	14.1656	21.1066	26.0713	20.4528	0.845615	1.79934e-06	0.0634595	0.10801	0.06362
AUAGGCUAGUGUAGGGCACGGCCUUUUUCUUGACCCGACGCAGAAGGAGCUCGAGCUUGGCAUUCCGGUACUGUUGGUAAAAUG	-24.2	0.066682	47.0175	25.1182	16.2065	10.7891	16.6548	26.3473	22.2791	0.845606	7.70069e-07	0.0672053	0.09287	0.06662
AUGGGCCAGUGCAGGGUACGGCCUUUUUUUCGAUCUAACGCAGAAGGAGCUCGAGCUUGGCAUUCCGGUACUGUUGGUAAAAUG	-24.27	0.028215	69.8368	36.6479	25.5174	19.3813	27.4584	25.5234	17.5711	0.845556	4.68e-07	0.00892784	0.04949	0.00872
AUGGGCCAGUGUAGGGCACGGCCUUCUUUUUGAUCUAACACGAAAGGAGCUCGAGCUUGGCAUUCCGGUACUGUUGGUAAAAUG	-24.86	0.020666	73.6937	39.909	27.9713	22.4895	31.3955	25.5731	16.0418	0.845508	1.56928e-06	0.0296469	0.07615	0.02982
AUGGGCCAGUGUAGGGCACGGCCUUCUUCUUGCUCCAACACAGAAGGAGCUCGAGCUUGGCAUUCCGGUACUGUUGGUAAAAUG	-27.6	0.032489	65.2322	33.3529	22.1364	16.2533	24.4038	25.435	19.0909	0.8455	3.21564e-07	0.0204447	0.06631	0.02047
AUAGGCUAGUGCAGGGCGCGGCCUUUUUUUUGGUCCGACACAAAAGGAGCUCGAGCUUGGCAUUCCGGUACUGUUGGUAAAAUG	-25.87	0.02981	63.8377	34.1585	23.9416	18.8526	25.9875	26.2245	18.1859	0.845391	1.85025e-06	0.0210552	0.04303	0.02032
AUAGGCUAGUGUAGGGCACGGCCUUUUUCUUGAUCCAGCGCAGAAGGAGCUCGAGCUUGGCAUUCCGGUACUGUUGGUAAAAUG	-24.4	0.079736	49.7856	26.8869	17.5356	11.4928	17.5834	26.2932	21.9002	0.845359	1.52794e-06	0.0596359	0.11531	0.05901
AUAGGCCAGUGUAGGGCACGGCCUUUUCUUUAGCCCGAUACAAGAGGAGCUCGAGCUUGGCAUUCCGGUACUGUUGGUAAAAUG	-25.5	0.113609	52.3466	26.4267	17.589	10.902	16.3989	26.4493	22.2737	0.845109	1.47685e-06	0.0618798	0.08194	0.06144
AUAGGCCAGUGCAGGGCGCGGCCUUCUUUUUGACCCAACACGAAAGGAGCUCGAGCUUGGCAUUCCGGUACUGUUGGUAAAAUG	-28.73	0.055167	59.7731	33.6212	23.8999	17.1624	23.6924	26.502	19.1698	0.845079	1.66343e-06	0.0404483	0.07267	0.04023
AUAGGCCAGUGCAGGGCGCGGCCUUUUCUUUGAUCCAACAUGAGAGGAGCUCGAGCUUGGCAUUCCGGUACUGUUGGUAAAAUG	-29.08	0.060396	41.0798	21.8528	15.1455	9.94156	14.3199	26.5578	22.8081	0.845044	3.05772e-07	0.0171776	0.03597	0.01647
AUAGGCCAGUGCAGGGCGCGGCCUUUUUUUUGAUCUAACACAAAAGGAGCUCGAGCUUGGCAUUCCGGUACUGUUGGUAAAAUG	-26.1	0.03728	56.4819	29.9712	21.4653	16.6412	22.4588	26.4163	19.3876	0.84502	1.90961e-06	0.0200953	0.04237	0.01932
AUGGGCCAGUGUAGGGCGCGGCCUUUUUCUUGAUCCGACACAGAAGGAGCUCGAGCUUGGCAUUCCGGUACUGUUGGUAAAAUG	-26.04	0.033851	55.035	29.4302	19.2499	14.2686	21.5652	25.6251	20.1783	0.844944	1.8913e-06	0.0659513	0.13085	0.06592
AUAGGCCAGUGUAGGGCGCGGCCUUUUUUCUGCUCCAACAUGAAAGGAGCUCGAGCUUGGCAUUCCGGUACUGUUGGUAAAAUG	-27.25	0.109976	48.935	24.3527	16.1387	9.89453	14.9985	26.3842	22.7448	0.844891	1.32246e-06	0.0768235	0.11004	0.07684
AUGGGCCAGUGCAGGGCGCGGCCUUUUUUUCGGCCCAACGCAAGAGGAGCUCGAGCUUGGCAUUCCGGUACUGUUGGUAAAAUG	-28.5	0.034961	65.2981	31.4511	21.5063	15.4514	22.5548	26.04	19.7943	0.844692	2.04461e-06	0.107472	0.13301	0.10779
AUAGGCCAGUGUAGGGCACGGCCUUUUUUUCGGCCCAACGCAAAAGGAGCUCGAGCUUGGCAUUCCGGUACUGUUGGUAAAAUG	-26.83	0.133789	50.4506	25.4304	17.3686	10.7277	15.7394	26.647	22.4596	0.844659	2.10364e-06	0.095129	0.13622	0.09601
AUAGGCUAGUGUAGGGCACGGCCUUUUUUUUGGGUCAACACGAAAGGAGCUCGAGCUUGGCAUUCCGGUACUGUUGGUAAAAUG	-23.31	0.040723	63.5584	33.1787	23.4686	17.1542	23.661	26.401	19.1234	0.844433	1.79047e-06	0.0270824	0.03739	0.02713
AUGGGCCAGUGCAGGGCACGGCCUUUUCUUUGGUCCAACAUAAGAGGAGCUCGAGCUUGGCAUUCCGGUACUGUUGGUAAAAUG	-28.34	0.020581	55.6015	29.6581	19.2636	14.4629	22.1958	25.8254	20.1813	0.844352	8.49051e-07	0.0346432	0.07298	0.0352
AUAGGCUAGUGCAGGGUACGGCCUUUUUUCUGCCCCAACAUGAGAGGAGCUCGAGCUUGGCAUUCCGGUACUGUUGGUAAAAUG	-24.66	0.070328	57.9723	29.6465	19.6039	12.7715	19.3556	25.9798	21.1042	0.844331	1.53282e-06	0.0745256	0.10956	0.07483
AUAGGCCAGUGCAGGGCACGGCCUUCUUUUUAGUCCGAUACAGAAGGAGCUCGAGCUUGGCAUUCCGGUACUGUUGGUAAAAUG	-27.02	0.071192	53.9146	29.0606	19.6689	12.7493	18.8608	26.6866	21.4687	0.844283	9.90656e-07	0.0290471	0.04365	0.02947
AUAGGCCAGUGUAGGGCGCGGCCUUUUUUUUGAGUCGACACAGAAGGAGCUCGAGCUUGGCAUUCCGGUACUGUUGGUAAAAUG	-24.51	0.037539	57.8479	29.4322	21.0815	16.6145	22.2453	26.5839	19.4847	0.844117	2.07657e-06	0.0246535	0.04102	0.02432
AUAGGCCAGUGCAGGGUACGGCCUUUUUUCUGAUCCGACAUGAGAGGAGCUCGAGCUUGGCAUUCCGGUACUGUUGGUAAAAUG	-26.39	0.081921	49.9709	25.725	17.4094	10.9587	16.2336	26.4204	22.2309	0.844109	1.501e-06	0.0903061	0.11795	0.08958
AUAGGCUAGUGCAGGGCACGGCCUUUUUUUUGAUUCAGCGCAGAAGGAGCUCGAGCUUGGCAUUCCGGUACUGUUGGUAAAAUG	-23.43	0.023895	64.8315	33.9244	23.9248	19.6818	26.9226	26.0261	17.6721	0.844066	2.00416e-06	0.0249686	0.04281	0.02541
AUGGGCCAGUGCAGGGCGCGGCCUUUUCUUUGAUCCAACACAAGAGGAGCUCGAGCUUGGCAUUCCGGUACUGUUGGUAAAAUG	-27.77	0.024597	58.2483	31.2868	20.7298	15.5306	23.2392	25.5439	19.5066	0.844027	2.16733e-06	0.0410165	0.08792	0.04072
AUGGGCCAGUGCAGGGCGCGGCCUUUUUUCUGACCCGACGCGAGAGGAGCUCGAGCUUGGCAUUCCGGUACUGUUGGUAAAAUG	-27.16	0.021727	77.5642	39.1603	27.4164	20.6645	29.4273	25.8083	17.0719	0.844023	1.096e-06	0.0591508	0.07704	0.05886
AUAGGCUAGUGCAGGGUACGGCCUUUUUUUUAGUCUAAUACAAAAGGAGCUCGAGCUUGGCAUUCCGGUACUGUUGGUAAAAUG	-20.9	0.048326	62.3349	31.2943	21.5728	14.4412	20.8818	26.3099	20.4344	0.843951	5.84872e-07	0.0120149	0.02215	0.01174
AUAGGCCAGUGUAGGGCACGGCCUUUUUCUUAGUCCAAUAUAGAAGGAGCUCGAGCUUGGCAUUCCGGUACUGUUGGUAAAAUG	-25.5	0.067895	38.0164	19.6409	12.5452	7.96654	12.5472	26.4937	23.7636	0.843859	3.84936e-07	0.0595501	0.0806	0.05878
AUGGGCCAGUGUAGGGCACGGCCUUUUCUUUGAUCUAGCAUGAGAGGAGCUCGAGCUUGGCAUUCCGGUACUGUUGGUAAAAUG	-25.41	0.02583	54.5126	28.2912	19.2037	14.3019	21.0024	25.6597	20.1789	0.843857	4.44e-07	0.022846	0.0505	0.02236
AUAGGCCAGUGCAGGGCACGGCCUUCUUUUUGGUCCAACAUAAAAGGAGCUCGAGCUUGGCAUUCCGGUACUGUUGGUAAAAUG	-29.16	0.061799	48.9341	27.0439	18.0987	11.7515	17.6689	26.8622	22.0554	0.843772	8.30641e-07	0.0258204	0.05534	0.02567
AUGGGCCAGUGUAGGGCGCGGCCUUUUUUUCGAUCCGACGCAAAAGGAGCUCGAGCUUGGCAUUCCGGUACUGUUGGUAAAAUG	-25.09	0.038335	62.5695	32.5006	22.1424	16.2505	23.7564	25.7159	19.2327	0.843685	1.98162e-06	0.0997296	0.1183	0.09977
AUGGGCCAGUGUAGGGCGCGGCCUUUUCUUUGAUCCAACGCAAGAGGAGCUCGAGCUUGGCAUUCCGGUACUGUUGGUAAAAUG	-25.77	0.022099	56.233	29.4201	19.3088	14.7808	22.2162	25.5854	19.9023	0.843626	1.58444e-06	0.033943	0.07049	0.03344
AUAGGCUAGUGCAGGGCACGGCCUUUUCUUUAAUCCAAUACAAGAGGAGCUCGAGCUUGGCAUUCCGGUACUGUUGGUAAAAUG	-24.46	0.04822	45.6861	24.5224	15.5446	10.401	16.5807	25.8554	22.2272	0.843467	4.11439e-07	0.0432811	0.06196	0.04325
AUAGGCUAGUGCAGGGUACGGCCUUUUUUCUGAUCCGACGCGAGAGGAGCUCGAGCUUGGCAUUCCGGUACUGUUGGUAAAAUG	-23.87	0.062423	62.4554	30.4456	20.5785	13.2906	19.7295	26.1948	20.9521	0.843451	1.2888e-06	0.0685059	0.10113	0.06923
AUGGGCCAGUGCAGGGCGCGGCCUUUUCUUUGCCCCAACACAAGAGGAGCUCGAGCUUGGCAUUCCGGUACUGUUGGUAAAAUG	-27.81	0.024473	59.3097	31.6787	21.0641	15.7432	23.4865	25.5737	19.4153	0.843402	2.28628e-06	0.0466355	0.07666	0.04798
AUAGGCUAGUGCAGGGCACGGCCUUUUUCUUAAUCCAAUACAGAAGGAGCUCGAGCUUGGCAUUCCGGUACUGUUGGUAAAAUG	-24.46	0.05073	44.3969	23.7035	15.019	10.0166	16.0077	25.8677	22.4256	0.843395	3.90473e-07	0.0638715	0.08721	0.06384
AUAGGCUAGUGCAGGGUACGGCCUUCUUUUUGAUCCAGCACAAGAGGAGCUCGAGCUUGGCAUUCCGGUACUGUUGGUAAAAUG	-24.47	0.033393	71.4607	37.9506	26.9128	20.3707	28.0316	26.093	17.3612	0.843369	1.95075e-06	0.021793	0.05684	0.02196
AUGGGCCAGUGCAGGGCGCGGCCUUUUCUUUGCCCCGACAUAAGAGGAGCUCGAGCUUGGCAUUCCGGUACUGUUGGUAAAAUG	-27.81	0.024505	60.2648	32.3526	21.5151	15.996	23.9282	25.6643	19.3342	0.843306	1.78276e-06	0.0347809	0.06675	0.03618
AUGGGCCAGUGCAGGGUACGGCCUUUUUUUCGAUCUAGCGCAGAAGGAGCUCGAGCUUGGCAUUCCGGUACUGUUGGUAAAAUG	-24.47	0.02781	72.6326	37.3954	26.0446	19.72	27.9289	25.5333	17.4067	0.843233	5.09369e-07	0.0108128	0.053	0.01113
AUAGGCCAGUGUAGGGCGCGGCCUUCUUUUUGAUCCAACACAGAAGGAGCUCGAGCUUGGCAUUCCGGUACUGUUGGUAAAAUG	-27	0.046237	60.2143	33.4787	23.7439	18.3677	24.9784	26.4378	18.535	0.8432	1.828e-06	0.0271259	0.07058	0.02743
AUAGGCUAGUGUAGGGCACGGCCUUCUUUUUGGUCCAACAUGAAAGGAGCUCGAGCUUGGCAUUCCGGUACUGUUGGUAAAAUG	-25.8	0.070735	56.7393	31.381	20.9194	13.9255	20.8967	26.5971	20.8358	0.843168	1.19089e-06	0.0290706	0.0644	0.02926
AUAGGCCAGUGCAGGGCGCGGCCUUCUUUUUGCUCCAACACAGAAGGAGCUCGAGCUUGGCAUUCCGGUACUGUUGGUAAAAUG	-28.77	0.038373	65.7379	33.9556	24.1595	18.3697	25.1415	26.1537	18.392	0.843161	1.871e-06	0.0246681	0.0496	0.0255
AUAGGCUAGUGUAGGGCACGGCCUUUUCUUUGACCCGGCAUAAGAGGAGCUCGAGCUUGGCAUUCCGGUACUGUUGGUAAAAUG	-24.67	0.084948	52.609	28.235	18.5344	12.0299	18.3456	26.3319	21.651	0.842972	2.02306e-06	0.0678951	0.10015	0.06697
AUAGGCCAGUGUAGGGCACGGCCUUCUUUUUAGUCCGAUAUAAAAGGAGCUCGAGCUUGGCAUUCCGGUACUGUUGGUAAAAUG	-25.15	0.036691	60.5505	33.0421	23.2916	17.1233	23.7023	26.3938	19.1352	0.842961	1.39986e-06	0.0270969	0.04281	0.02751
AUAGGCCAGUGUAGGGCACGGCCUUUUUCUUGACCCGGCGCAGAAGGAGCUCGAGCUUGGCAUUCCGGUACUGUUGGUAAAAUG	-26.17	0.083169	50.288	25.5449	17.1654	10.8414	16.1475	26.6698	22.4142	0.842919	1.36252e-06	0.0719185	0.10294	0.07221
AUAGGCUAGUGCAGGGUACGGCCUUUUUUCUGCCCCGACACGAAAGGAGCUCGAGCUUGGCAUUCCGGUACUGUUGGUAAAAUG	-24.52	0.076534	63.3753	32.0495	21.51	14.0598	21.0108	26.0466	20.4934	0.842911	2.135e-06	0.0730736	0.11508	0.07266
AUGGGCCAGUGUAGGGCACGGCCUUUUUUUCGGUCCGACGCAAAAGGAGCUCGAGCUUGGCAUUCCGGUACUGUUGGUAAAAUG	-25.66	0.042518	61.7472	31.3799	21.1177	15.4476	22.8423	25.6664	19.6094	0.842887	2.20211e-06	0.0984676	0.12771	0.09984
AUGGGCCAGUGCAGGGCACGGCCUUUUUUUCGAUUCAGCGCAAGAGGAGCUCGAGCUUGGCAUUCCGGUACUGUUGGUAAAAUG	-26.19	0.028185	86.0238	42.8381	30.4987	23.0428	32.0101	25.9778	15.9675	0.842879	7.90594e-07	0.0134371	0.05501	0.01358
AUAGGCUAGUGCAGGGUACGGCCUUUUUCUUGACCCGACAUAGAAGGAGCUCGAGCUUGGCAUUCCGGUACUGUUGGUAAAAUG	-24.48	0.068616	57.8333	29.6782	19.7509	12.7941	19.2667	26.0745	21.1402	0.842844	1.92281e-06	0.0706177	0.09969	0.07123
AUGGGCCAGUGUAGGGCGCGGCCUUUUUUCUAGCCCAAUACGAGAGGAGCUCGAGCUUGGCAUUCCGGUACUGUUGGUAAAAUG	-25.44	0.033083	77.505	37.4626	25.4876	18.6415	27.164	25.4794	17.919	0.842776	1.03624e-06	0.0342682	0.0548	0.03437
AUGGGCCAGUGUAGGGCGCGGCCUUUUUCUUGAUCCAGCACAGAAGGAGCUCGAGCUUGGCAUUCCGGUACUGUUGGUAAAAUG	-26.24	0.035864	55.7143	29.9408	19.6575	14.5534	21.9227	25.6372	20.0419	0.842685	2.28678e-06	0.0716528	0.1398	0.0717
AUGGGCCAGUGUAGGGCACGGCCUUCUUUUUGAUCUAGCAUGAAAGGAGCUCGAGCUUGGCAUUCCGGUACUGUUGGUAAAAUG	-25.06	0.028615	60.9426	32.9802	21.9909	16.3956	24.3578	25.7088	19.1566	0.842649	1.56713e-06	0.0286676	0.07455	0.02934
AUAGGCUAGUGCAGGGCACGGCCUUUUUUUUGAUUCGGCACAGAAGGAGCUCGAGCUUGGCAUUCCGGUACUGUUGGUAAAAUG	-23.7	0.036882	65.0773	34.1337	24.1124	18.0301	24.9431	26.1224	18.5462	0.84256	2.075e-06	0.027934	0.04574	0.02769
AUAGGCCAGUGUAGGGCGCGGCCUUUUUCUUGACCCAACAUAGAAGGAGCUCGAGCUUGGCAUUCCGGUACUGUUGGUAAAAUG	-27.21	0.107197	42.3824	22.7703	15.0292	9.28222	14.0674	26.5931	23.1555	0.842547	1.82087e-06	0.0913599	0.12717	0.09096
AUAGGCUAGUGCAGGGCACGGCCUUUUUUUUGAUCUAGCGCAAGAGGAGCUCGAGCUUGGCAUUCCGGUACUGUUGGUAAAAUG	-23.43	0.02432	64.9593	33.9073	23.777	19.634	26.944	26.009	17.6875	0.84244	2.14038e-06	0.0241131	0.04923	0.02423
AUAGGCCAGUGUAGGGCACGGCCUUUUUUCUAGCCCAAUAUGAGAGGAGCUCGAGCUUGGCAUUCCGGUACUGUUGGUAAAAUG	-25.64	0.071003	47.226	23.7358	15.9064	10.1402	15.2997	26.2431	22.5514	0.84223	4.18314e-07	0.0690314	0.07811	0.06799
AUAGGCCAGUGUAGGGCGCGGCCUUUUUUCUGCCCCAACACGAAAGGAGCUCGAGCUUGGCAUUCCGGUACUGUUGGUAAAAUG	-27.25	0.126318	50.856	26.1885	17.6502	10.9759	16.2679	26.5352	22.2796	0.842075	2.27916e-06	0.0880021	0.13271	0.08814
AUAGGCUAGUGCAGGGUACGGCCUUUUCUUUGAUCCGACACGAGAGGAGCUCGAGCUUGGCAUUCCGGUACUGUUGGUAAAAUG	-24.62	0.061173	61.4845	31.8697	21.722	14.2849	20.9576	26.268	20.4916	0.842005	2.21089e-06	0.0377123	0.0809	0.03716
AUGGGCCAGUGUAGGGCACGGCCUUUUCUUUGAUCUAACAUGAGAGGAGCUCGAGCUUGGCAUUCCGGUACUGUUGGUAAAAUG	-25.21	0.024169	53.6101	28.4133	19.2045	14.3966	21.1943	25.565	20.0842	0.84199	4.18396e-07	0.0186957	0.04012	0.019
AUAGGCUAGUGUAGGGCGCGGCCUUCUUUUUGAUCCAACACGAGAGGAGCUCGAGCUUGGCAUUCCGGUACUGUUGGUAAAAUG	-25.37	0.044151	64.2785	34.0411	24.1616	18.0938	24.8537	26.4405	18.6734	0.841988	1.353e-06	0.0162327	0.04187	0.01717
AUGGGCCAGUGUAGGGCGCGGCCUUUUUUUCGAUCCAGCGCAAAAGGAGCUCGAGCUUGGCAUUCCGGUACUGUUGGUAAAAUG	-25.29	0.041765	58.1886	30.6575	20.5253	15.1057	22.4326	25.653	19.7737	0.841973	2.32364e-06	0.110863	0.1308	0.11092
AUGGGCCAGUGCAGGGCACGGCCUUUUUCUUGGUCCAACAUAGAAGGAGCUCGAGCUUGGCAUUCCGGUACUGUUGGUAAAAUG	-28.34	0.021641	54.3822	28.7168	18.587	13.9878	21.5535	25.8377	20.4249	0.841846	8.12e-07	0.0526041	0.10072	0.05149
AUAGGCUAGUGCAGGGCACGGCCUUUUUUCUGCCCCGACAUGAGAGGAGCUCGAGCUUGGCAUUCCGGUACUGUUGGUAAAAUG	-26.38	0.074354	52.8304	27.6866	18.208	11.8408	18.1	26.1284	21.6438	0.841794	1.82715e-06	0.0900243	0.12112	0.0886
AUAGGCUAGUGCAGGGCACGGCCUUUUUUUCGAUCCAGCGCAAGAGGAGCUCGAGCUUGGCAUUCCGGUACUGUUGGUAAAAUG	-25.59	0.089156	60.948	31.2301	21.3546	14.0515	20.6455	26.3057	20.6271	0.841782	2.30083e-06	0.102892	0.12546	0.10277
AUGGGCCAGUGUAGGGCACGGCCUUCUUUUUGAGUCAGCAUAGAAGGAGCUCGAGCUUGGCAUUCCGGUACUGUUGGUAAAAUG	-25.06	0.027137	66.5786	34.181	23.1635	17.0054	24.9434	25.7067	18.8506	0.841593	1.89488e-06	0.0335365	0.07439	0.03336
AUAGGCCAGUGUAGGGCACGGCCUUUUUUUUGGGUCAACACAGAAGGAGCUCGAGCUUGGCAUUCCGGUACUGUUGGUAAAAUG	-25.08	0.036374	59.3689	30.9815	22.2042	17.6141	23.5321	26.5523	18.9691	0.841484	2.32675e-06	0.0326181	0.04512	0.03198
AUGGGCCAGUGUAGGGCGCGGCCUUUUUCUUGACCCAGCACAGAAGGAGCUCGAGCUUGGCAUUCCGGUACUGUUGGUAAAAUG	-26.24	0.03482	55.393	29.4476	19.2667	14.2198	21.5031	25.6595	20.2198	0.841481	2.23578e-06	0.097748	0.13651	0.09858
AUAGGCCAGUGUAGGGCACGGCCUUUUCUUUGGUCCGACAUGAGAGGAGCUCGAGCUUGGCAUUCCGGUACUGUUGGUAAAAUG	-27.92	0.07553	48.3872	24.6863	17.1331	10.741	15.4973	26.9333	22.5962	0.841423	8.34817e-07	0.0238114	0.05224	0.02342
AUGGGCCAGUGCAGGGCACGGCCUUUUUUCUGGUCCAACAUGAAAGGAGCUCGAGCUUGGCAUUCCGGUACUGUUGGUAAAAUG	-28.34	0.028056	60.4415	30.9849	20.4351	15.0303	22.6769	25.6873	19.8285	0.841345	1.55164e-06	0.0717625	0.10127	0.07301
AUAGGCUAGUGCAGGGUACGGCCUUUUCUUUGAUCCAACACAAGAGGAGCUCGAGCUUGGCAUUCCGGUACUGUUGGUAAAAUG	-24.48	0.059377	57.1097	31.0048	20.7014	13.8635	20.7001	26.1718	20.6542	0.841321	2.45787e-06	0.041506	0.09098	0.04177
AUAGGCCAGUGCAGGGCACGGCCUUCUUUUUGGUCCAGCACGAAAGGAGCUCGAGCUUGGCAUUCCGGUACUGUUGGUAAAAUG	-28.86	0.031079	61.2391	34.008	24.1209	18.7983	25.6362	26.6272	18.4145	0.841186	1.87723e-06	0.0281267	0.06144	0.0284
AUAGGCCAGUGUAGGGCACGGCCUUUUUUCUAGUCCAAUAUGAAAGGAGCUCGAGCUUGGCAUUCCGGUACUGUUGGUAAAAUG	-25.5	0.071712	40.2624	20.3785	13.2797	8.45425	13.1508	26.2943	23.42	0.84115	3.44913e-07	0.0672977	0.08339	0.06694
AUAGGCUAGUGCAGGGCACGGCCUUUUUUUUGAUUCGGCACAAAAGGAGCUCGAGCUUGGCAUUCCGGUACUGUUGGUAAAAUG	-23.56	0.037883	65.4726	34.8235	24.5596	18.4633	25.5611	26.1035	18.3201	0.841138	2.19776e-06	0.0273816	0.04901	0.02846
AUAGGCCAGUGUAGGGCGCGGCCUUUUCUUUGAUCCGACGCGAGAGGAGCUCGAGCUUGGCAUUCCGGUACUGUUGGUAAAAUG	-26.7	0.057765	46.0078	22.8285	15.5978	10.2248	14.9653	26.6352	22.7052	0.841057	7.23348e-07	0.0266841	0.05327	0.02594
AUAGGCCAGUGCAGGGCACGGCCUUCUUUUUGGCCCAACACGAGAGGAGCUCGAGCUUGGCAUUCCGGUACUGUUGGUAAAAUG	-29.44	0.049654	60.4163	31.3645	22.6934	16.3757	22.1305	26.6156	19.62	0.840928	1.88536e-06	0.0329944	0.04966	0.03352
AUAGGCUAGUGUAGGGCGCGGCCUUUUCUUUGCUCCAACAUGAGAGGAGCUCGAGCUUGGCAUUCCGGUACUGUUGGUAAAAUG	-25.62	0.061363	51.8724	27.0004	18.3223	12.1917	17.9045	26.2817	21.545	0.840898	4.55758e-07	0.0172328	0.03648	0.01697
AUAGGCCAGUGUAGGGCGCGGCCUUUUUUUUGAUUCGACACAAAAGGAGCUCGAGCUUGGCAUUCCGGUACUGUUGGUAAAAUG	-24.37	0.043322	58.3202	30.6861	21.9842	16.9872	22.8439	26.4926	19.2527	0.840825	2.29033e-06	0.0249777	0.04436	0.02484
AUGGGCCAGUGUAGGGCACGGCCUUCUUUUUGAGUCGACAUGAAAGGAGCUCGAGCUUGGCAUUCCGGUACUGUUGGUAAAAUG	-24.86	0.026524	62.4438	32.6512	21.7557	16.13	23.9946	25.5818	19.2259	0.840796	1.45139e-06	0.0337735	0.07709	0.03361
AUGGGCCAGUGCAGGGUACGGCCUUUUUUCUGGUCCGACAUGAGAGGAGCUCGAGCUUGGCAUUCCGGUACUGUUGGUAAAAUG	-26.76	0.023427	74.2767	35.9906	24.2801	17.7089	26.081	25.5695	18.4303	0.840724	1.23223e-06	0.0311162	0.06519	0.0305
AUGGGCCAGUGCAGGGCACGGCCUUUUUUCCGCUCCAACGAGAAAGGAGCUCGAGCUUGGCAUUCCGGUACUGUUGGUAAAAUG	-28.38	0.030055	71.4596	36.3823	25.3128	18.7692	26.8377	25.6192	17.925	0.840691	1.44678e-06	0.0654833	0.0893	0.06398
AUAGGCUAGUGUAGGGCACGGCCUUUUUCUUGACCCAGCGCAGAAGGAGCUCGAGCUUGGCAUUCCGGUACUGUUGGUAAAAUG	-24.4	0.072746	49.9123	26.5582	17.281	11.3208	17.365	26.3568	22.018	0.840597	1.49453e-06	0.0798563	0.11265	0.08094
AUAGGCUAGUGCAGGGUACGGCCUUUUUUUCGACCCAGCGCAAAAGGAGCUCGAGCUUGGCAUUCCGGUACUGUUGGUAAAAUG	-23.73	0.078382	66.043	32.4805	22.1606	14.3998	21.1807	26.1325	20.3664	0.840574	2.40127e-06	0.074477	0.13147	0.07431
AUAGGCCAGUGUAGGGCACGGCCUUUUUUUUGGUUCAACACAGAAGGAGCUCGAGCUUGGCAUUCCGGUACUGUUGGUAAAAUG	-25.08	0.039947	61.3773	32.0222	22.9396	17.8884	23.9956	26.541	18.8263	0.840516	2.27237e-06	0.0249491	0.04248	0.02444
AUGGGCCAGUGUAGGGCGCGGCCUUUUUCUUGACCCGACACAGAAGGAGCUCGAGCUUGGCAUUCCGGUACUGUUGGUAAAAUG	-26.04	0.034154	54.4479	29.0715	18.9731	14.0667	21.309	25.5915	20.2624	0.840264	2.10335e-06	0.0928267	0.12881	0.09275
AUGGGCCAGUGUAGGGCACGGCCUUCUUUUUGAUCUAGCAUAGAAGGAGCUCGAGCUUGGCAUUCCGGUACUGUUGGUAAAAUG	-25.06	0.028357	64.106	33.6752	22.6185	16.7124	24.7109	25.7416	19.0146	0.840215	2.1116e-06	0.0271444	0.06844	0.0274
AUGGGCCAGUGUAGGGCGCGGCCUUCUUUUUAGUCCAAUACAAGAGGAGCUCGAGCUUGGCAUUCCGGUACUGUUGGUAAAAUG	-25.09	0.024737	58.7908	31.0151	21.0156	15.7531	23.0941	25.7401	19.4935	0.840212	5.42283e-07	0.013189	0.01912	0.01286
AUAGGCUAGUGCAGGGCACGGCCUUUUUUUCGGCCCAGCGCAGAAGGAGCUCGAGCUUGGCAUUCCGGUACUGUUGGUAAAAUG	-26.49	0.067935	58.1803	28.4928	18.9016	12.1445	18.5509	26.4653	21.6604	0.840113	1.66116e-06	0.0699614	0.1048	0.06913
AUAGGCCAGUGUAGGGCGCGGCCUUUUUUUUGAUUCAGCACAAGAGGAGCUCGAGCUUGGCAUUCCGGUACUGUUGGUAAAAUG	-24.71	0.050498	61.0585	31.4921	22.67	16.7363	22.5796	26.5313	19.3975	0.840086	2.27951e-06	0.025664	0.04552	0.02628
AUAGGCUAGUGCAGGGCACGGCCUUUUCUUUGAUCCAACGCAAGAGGAGCUCGAGCUUGGCAUUCCGGUACUGUUGGUAAAAUG	-25.93	0.049205	52.0747	27.9221	18.3884	12.5849	19.0363	26.1604	21.2877	0.839835	1.953e-06	0.0354421	0.07568	0.03618
AUAGGCUAGUGCAGGGUACGGCCUUCUUUUUGACCCAGCACAAGAGGAGCUCGAGCUUGGCAUUCCGGUACUGUUGGUAAAAUG	-24.47	0.032482	73.1143	38.4679	27.2819	20.5292	28.2878	26.1298	17.3003	0.839828	2.31342e-06	0.0306203	0.05861	0.03061
AUAGGCCAGUGUAGGGCACGGCCUUCUUUUUGGUCCGACACGAGAGGAGCUCGAGCUUGGCAUUCCGGUACUGUUGGUAAAAUG	-27.71	0.053828	62.0801	32.4139	23.361	16.8337	22.7454	26.7681	19.4672	0.839813	2.2373e-06	0.02221	0.0467	0.02116
AUGGGCCAGUGCAGGGCACGGCCUUUUUUCUGCUCUAACACGAAAGGAGCUCGAGCUUGGCAUUCCGGUACUGUUGGUAAAAUG	-26.84	0.032619	65.6515	34.5626	23.3324	17.4432	25.6419	25.4887	18.5228	0.839741	9.82305e-07	0.0398912	0.08008	0.03957
AUGGGCCAGUGUAGGGCACGGCCUUCUCUUUGACCCAGCAUGAGAGGAGCUCGAGCUUGGCAUUCCGGUACUGUUGGUAAAAUG	-27.9	0.022962	52.9222	28.1259	19.2539	14.7669	21.4353	25.7151	19.9741	0.839716	1.64118e-07	0.0189864	0.04276	0.01862
AUGGGCCAGUGUAGGGCACGGCCUUUUCUUUGCUCUAACACAAGAGGAGCUCGAGCUUGGCAUUCCGGUACUGUUGGUAAAAUG	-25.11	0.029054	66.4883	33.582	22.4544	16.5292	24.5208	25.6318	19.0513	0.839709	2.65765e-06	0.0249245	0.05929	0.02553
[truncated: 2,502 more rows]

## Sheet: Values
SEQ	NAME	ENERGY	PROB_OF_STRUCT	FULL_ENTROPY	MH_STRDIV	VIENNA_STRDIV	Exbpd	ENS_DEF	EXP_NUM_BP	EXP_NUM_NAT_CONT	LocEdPTB	ProbPTB	PLfold_PTB	SamplePTB_5	SamplePTB_7
[truncated: 2 more rows]

[truncated: 3 more sheets: Order, InvOrder, Distances]
